# Supplementary material for: Comparative Anterior Pituitary miRNA and mRNA Expression Profiles of Bama Minipigs and Landrace Pigs Reveal Potential Molecular Network Involved in Animal Postnatal Growth
Source: PLoS One. 2015 Jul 2;10(7):e0131987. doi: 10.1371/journal.pone.0131987 (PMC4489742; doi:10.1371/journal.pone.0131987)
Supplement: S1 Table — (XLS) [file pone.0131987.s001.xls]

## Sheet: Sheet1
table S1 100 designed miRNAs probes information. # row "miRNAs candidate name",the miRNAs with "ssc-"prefix represented updated miRNAs,N/A represnted no cancidated name so far.the remain miRNAs names as "miR-XXX"represent name in other species
probe name	mature sequence	Source	Type	miRNAs candidate name #	Chromosomal location	pre-miRNA seq	Mean(YB)	StDev(YB)	p-value(YB)	Mean(YC)	StDev(YC)	p-value(YC)		Average signal
Y-1	UAACAGUCUACAGCCAUGGUCG	other species	updated in miRbase 20.0(ssc-miR-132)	ssc-miR-132	chr12:50015721:50015820:- 100(nt) -45.60(kcal/mol)	GCGCGCGCCCCGCCCCCGCGTCTCCAGGGCAACCGTGGCTTTCGATTGTTACTGTGGGAACCGGAGGTAACAGTCTACAGCCATGGTCGCCCCGCAGCAC xxx-m0015 143	17402.7	1137.77	0	16663.7	1609.27	0		16396.2
Y-10	AAGAGGGUGGUGACUUAGGC	pig;fat/muscle	undetected	N/A	--	--	14.4064	13.3387	0.304502	11.0745	29.7081	0.74157		12.5076
Y-100	UGGAAGACUGAUGAUUUGCUGA	other species	undetected	miR-7c	--	--	7.24569	12.9601	0.675828	0.121729	24.1394	0.995657		5.52837
Y-11	UCAGAGGAGGAGCAGUGACU	pig;fat/muscle	previously reported in pig but not deposited in miRbase yet	N/A	chr7:34988714:34988788:+ 75(nt) -36.00(kcal/mol)	CGCAGGAGTCCTCAGAGGAGGAGCAGTGACTGCACCGCGCCGCCTGCTCCCCCGCCCGAGGAGCAGTTTCCTGCT	174.525	24.4839	1.84297e-14	88.8325	39.1397	0.0595571		192.742
Y-12	AGGGUGGAGAGAUGGAUGGAUGG	pig;fat/muscle	previously reported in pig but not deposited in miRbase yet	N/A	chr1:171809038:171809133:+ 96(nt) -31.00(kcal/mol)	ATTTGTTTGTTTGTTTGTTTGTTTGATTTACCCACAGGGGAAAAAAGTACTTTGATCTACCAAAGGGTGGAGAGATGGATGGATGGATAGATAGAG xxx-m0021 5	412.948	38.6044	0	96.2254	35.4247	0.0361611		219.107
Y-13	GCCCACUGCCCUGGCCGAGC	pig;fat/muscle	previously reported in pig but not deposited in miRbase yet	N/A	--	--	150.372	20.4526	0	245.46	60.5022	0.000453207		191.138
Y-14	UAGGGCACAGGAUGGGAUGAGGA	pig;fat/muscle	updated in miRbase 20.0(ssc-miR-7139-3p)	ssc-miR-7139-3p	chr5:109259460:109259540:+ 81(nt) -30.94(kcal/mol)	CTGTGGTGCCTCCATTCCTTCGTCTGTGCACTAGAAAAATAACAGTACCTAGGGCACAGGATGGGATGAGGAGTAAACAGG xxx-m0064 845	68.7437	17.5728	4.55731e-06	15.8071	33.0674	0.69524		54.9826
Y-15	UAGGAAAAGGGAAGAAGACAAU	pig;fat/muscle	undetected	N/A	chr4:91061759:91061833:- 75(nt) -25.80(kcal/mol)	AATGAAGAGGTAGGAAAAGGGAAGAAGACAATCTGACTGAAGTATGGCTTTCCTTCCTTTTCCTCCTTCTTGTTT xxx-m0050 8	11.7241	12.9421	0.444562	0.574769	25.8039	0.984121		13.7718
Y-16	UAGACUUUGAGCGGGCGGACA	pig;fat/muscle	previously reported in pig but not deposited in miRbase yet	N/A	chr11:53765772:53765847:+ 76(nt) -22.50(kcal/mol)	AAGGTGGTTTATGTGCCAACCCTCCCTGGTTTTGTAATGATGACCTAGACTTTGAGCGGGCGGACAGTGCCGCTGC xxx-m0009 9	2469.05	163.051	0	1948.25	256.623	2.5846e-13		3006.54
Y-17	UACUUAUGAAGAACCUACGCAAU	pig;fat/muscle	undetected	N/A	chr7:22052294:22052394:- 101(nt) -23.70(kcal/mol)	ACTTAGGAAATACTTATGAAGAACCTACGCAATAACTATGTGCCATAGGTTGCGGGTTCATTGTGGGCAAGTACCGATGAATTATTTAATGTCACCTAACT	0.033323	11.1997	0.999287	0.989624	24.3353	0.958902		0.387254
Y-18	UUUGCUCUGCUCCUGCCACAUGC	pig;fat/muscle	undetected	N/A	chr13:33474508:33474586:+ 79(nt) -32.40(kcal/mol)	GACTCTCCTGTTTTGCTCTGCTCCTGCCACATGCATGTCATAAGGAGAGTGTGACAGGCCAGGGCAGTTCAAGAGGGGG	32.1487	16.4858	0.0300415	26.6129	35.8854	0.530406		33.9652
Y-19	GUGGUUUGUAAAGCCUCAGAGGGU	pig;fat/muscle	undetected	N/A	--	--	0.0313507	11.0573	0.999278	2.30034	26.3279	0.917341		1.0014
Y-2	UAACAGUCUCCAGUCACGGCC	other species	porcine novel candidate miRNA	N/A	chr12:50016150:50016232:- 83(nt) -33.90(kcal/mol)	GCGCGCCGGCACCTTGGCTCTAGACTGCTTACTGCCCGGGCCGCCCTCAGTAACAGTCTCCAGTCACGGCCACCGACGCCTGG	3118.13	222.635	0	3646.35	361.902	0		3344.18
Y-20	GUGGGUGCUCGAUGCUAGAUGG	pig;fat/muscle	undetected	N/A	--	--	0.40481	10.5774	0.981157	1.30678	26.2623	0.953811		1.50076
Y-21	GUGGACAGGACCAGGGACUGGGA	pig;fat/muscle	undetected	N/A	chr14:31568210:31568287:+ 78(nt) -33.90(kcal/mol)	CAGGGCAGGGGGTGGACAGGACCAGGGACTGGGAATCCTGCTTCCAACCTGAGCTTGTCCCAACCCCTCTAACTCCAC	18.6661	15.4085	0.222639	12.0536	30.1359	0.732288		19.2398
Y-22	GGGAAGGCACGAGUAGAGAG	pig;fat/muscle	previously reported in pig but not deposited in miRbase yet	N/A	chr14:97534830:97534901:+ 72(nt) -29.10(kcal/mol)	GAAGAGAGGTGGGGAAGGCACGAGGAGAGAGGTAGGGCTGCCTGCTGGTGCTCAGCCCCAGGGCCTGTCCAG	72.8565	18.4443	1.45962e-05	22.0461	33.2389	0.57974		49.7977
Y-23	GGAGUAGGAAGGAGGAGGGAAACA	pig;fat/muscle	previously reported in pig but not deposited in miRbase yet	N/A	--	--	1394.53	102.272	0	462.803	70.1259	1.66438e-09		1201.88
Y-24	GGAGGGAGAGAGGGAGAGCGUGCC	pig;fat/muscle	previously reported in pig but not deposited in miRbase yet	N/A	--	--	1767.05	109.561	0	731.132	79.9835	4.44089e-16		1561.33
Y-25	GGAGAAAUUCUGGGAAGACAGGCA	pig;fat/muscle	undetected	N/A	--	--	13.8178	14.0513	0.366794	5.54486	26.9442	0.856617		13.1968
Y-26	GGACAGUAGCGAGCAUCAAUGG	pig;fat/muscle	undetected	N/A	chr7:110044769:110044861:- 93(nt) -24.30(kcal/mol)	TTCACACTCAGGACAGTAGCGAGCATCAATGGGGCAGAGGTGGAGGTGCAGAGCTGGCTGAGGATGTCGACTGGCTTCTCCTCTAACTGTGAC	1.68943	13.0548	0.939526	0.249923	25.3861	0.991545		0.944807
Y-27	GCCUGCACUGCCACCUGAACA	pig;fat/muscle	undetected	N/A	chr1:180825188:180825271:- 84(nt) -38.20(kcal/mol)	ATCCACAATGGCCTGCACTGCCACCTGAACAAGGTGGGGCCCAAGCCTACTGACATCGGGGGGTCAGAGCTGGTGGGGGTGGGG	8.49608	13.8595	0.632988	1.84327	26.7495	0.949725		6.02245
Y-28	UGGGUCACAGAAGAGGGUCUG	pig;fat/muscle	updated in miRbase 20.0(ssc-mir-2366)	ssc-mir-2366	chr1:142822088:142822168:+ 81(nt) -40.10(kcal/mol)	CCCTGGCCCCAGGGTCCTCTTGTCTGAGCCCCAGAAAGAGGAGAGAGCGCTGGGTCACAGAAGAGGGTCTGGGGGACAGGT	137.314	20.5076	2.55351e-14	104.149	45.6521	0.0615397		107.069
Y-29	GAUGGAAGGCAUGAGUCUGGUG	pig;fat/muscle	undetected	N/A	chr8:46212812:46212880:- 69(nt) -28.40(kcal/mol)	GTAGTCCAAGGATGGAAGGCATGAGTCCTGTGGATCAGACTGGTGGGCTCAGCACCTCCTGTGGACATT	2.11058	12.9116	0.92537	3.69606	29.4004	0.905764		2.65675
Y-3	UAACAGUCUCCAGUCACGGCCA	other species	porcine novel candidate miRNA	N/A	chr12:50016150:50016232:- 83(nt) -33.90(kcal/mol)	GCGCGCCGGCACCTTGGCTCTAGACTGCTTACTGCCCGGGCCGCCCTCAGTAACAGTCTCCAGTCACGGCCACCGACGCCTGG	2805.38	193.496	0	3341.11	355.74	0		3029.38
Y-30	GAGGGUCAGGGAGAGGAAGCCA	pig;fat/muscle	previously reported in pig but not deposited in miRbase yet	N/A	chr14:124395820:124395917:+ 98(nt) -35.80(kcal/mol)	CTGTGTGGCCTGAGGGTCAGGGAGAGGAAGCCATCCGTCCCATTGTCTCTGTTAGTACGAGGGTAGTTGCTGCCTCCTTTGTGAACCTGGGTCACCGT	504.921	45.4561	0	181.534	53.9787	0.00444909		602.13
Y-31	GAGCUGGAGAAGGAGGUGGGC	pig;fat/muscle	previously reported in pig but not deposited in miRbase yet	N/A	chr7:40410851:40410930:+ 80(nt) -26.59(kcal/mol)	ACCCCAGGTCCACTGACTCCCTCCCTCTGTGTCCCCCTGCAGCCTGGCAGAGCTGGAGAAGGAGGTGGGCAACCTAAGGA	3570.58	292.935	0	1503.65	198.708	4.70179e-13		3017.12
Y-32	GAGAAGAUGGUCCGUGUCUGU	pig;fat/muscle	undetected	N/A	chr7:4495108:4495196:+ 89(nt) -39.60(kcal/mol)	TACCACGGTGCAGAGGCGGGCTGGTCTTCTGTACCCCAGGCGGGCGCCTTGATGTCATGAGAAGATGGTCCGTGTCTGTTACTGTGCTA	2.11619	13.0113	0.913902	2.05387	27.5039	0.935027		2.4176
Y-33	GACAGAUUGGAACAGAGACAGC	pig;fat/muscle	previously reported in pig but not deposited in miRbase yet	N/A	chr14:59433200:59433290:+ 91(nt) -19.17(kcal/mol)	CATCTTCACGGTTTCTCTTCCTCTTTCTCCTCCTTTTTCTCCTCCAGGAACCTTTATTGGACAGATTGGAACAGAGACAGCCCCAAAATTG	50.5901	17.6454	0.00241198	6.60858	27.4823	0.840819		25.7118
Y-34	UCUGGGACAUGGGGCAGGGUUG	pig;fat/muscle	previously reported in pig but not deposited in miRbase yet	N/A	chr14:94924249:94924332:+ 84(nt) -66.10(kcal/mol)	CGCATAGCACTGAACCCTGCCCCATGTCCCAGATGACCTTGCTCCTAGGTCATCTGGGACATGGGGCAGGGTTGACAGCTCTGC	114.168	22.4791	6.68731e-09	97.8753	46.1195	0.0793593		162.913
Y-35	GAAGGAGAUGGCCAACAUGA	pig;fat/muscle	undetected	N/A	chr17:25208499:25208595:- 97(nt) -23.59(kcal/mol)	CATCAGACCACACTACATGGGGTACCTTCTCCTTTTCCAAGTAAGCCTAGACTGTGCTGAACAGCTGAAGGAGATGGCCAACATGAGCAGTCCCTAA	1.51444	12.1732	0.944028	5.97616	29.2412	0.832697		3.2628
Y-36	GAAGAUAUCUGCCCGUCAACUC	pig;fat/muscle	undetected	N/A	--	--	9.14344	13.8766	0.565645	6.48902	29.8843	0.844171		8.94827
Y-37	CAGGAGGUGGAGAGCAUGUCU	pig;fat/muscle	undetected	N/A	chr14:142974281:142974366:+ 86(nt) -25.62(kcal/mol)	ATCTGAGAAATCGGATGTCCTGTCACCTCCTGCTACAGCAGTCACCCCCAAAGCCCAGGAGGTGGAGAGCATGTCTGAAATAAAGA	20.2287	14.8578	0.174041	11.9789	28.7186	0.721858		22.1609
Y-38	CACAUGGAAGAUGGGGAGCCCU	pig;fat/muscle	previously reported in pig but not deposited in miRbase yet	N/A	chr14:94961899:94961995:+ 97(nt) -36.80(kcal/mol)	ATAGCCTCTTCCACATGGAAGATGGGGAGCCCTACTGTGAGAAAGGTAGGATCTCTGTGCTGTGGGGAGGCCCCACTGTCTGGGAGAAAGGGGTAGG	56.1418	16.7246	0.00011201	29.9507	33.742	0.455765		57.4646
Y-39	AUGUCUUUUCUGAACCCAGAGCCG	pig;fat/muscle	undetected	N/A	--	--	0.706902	11.2811	0.973907	2.14812	25.4833	0.918116		0.99856
Y-4	AUACUAGACUGUGAGCUCCUCGA	other species	undetected	miR-3586-3p	GL893970-1:7087:7163:- 77(nt) -49.60(kcal/mol)	GATCCCTGTCCTCAAGGAGCTTCAGTCTAGTAGGGGATGAGACGTACTAGACTGTGAGCTCCTCGAGGGCAGGAAAA	29.9073	15.0598	0.0408491	33.8215	31.272	0.353164		23.5629
Y-40	AUGGGGAUUGUAGAUAGGCAUU	pig;fat/muscle	undetected	N/A	chr15:18279634:18279729:+ 96(nt) -20.04(kcal/mol)	TAATGAGGTACATGGGGATTGTAGATAGGCATTGGTGTGATCCATTTGTCCTTTTCTTTCAAATGTTTATCTCATTTCTTCTCATTTCTCTCTGCA	0.914694	11.5272	0.968767	1.7113	25.9668	0.945547		0.87722
Y-41	AUGCUGUUUGAACUCUUUUUCA	pig;fat/muscle	undetected	N/A	chr13:73576652:73576742:- 91(nt) -29.60(kcal/mol)	TCTGGCTGCGATGCTGTTTGAACTCTTTTTCACTTTGAGACGAGGGCGGAATCTCCTCCGGGGCTTAAGGGAGTGAGCGGGGTTCCCAGAA	0.0331499	10.0387	0.999205	1.47579	26.0829	0.943804		0.615858
Y-42	AUGAGGUGGAAGUAGCGACUGAAC	pig;fat/muscle	undetected	N/A	--	--	0.373167	11.4996	0.989026	2.34928	23.9646	0.904057		0.909247
Y-43	UCUGGAGUUUGAACAUGGCU	pig;fat/muscle	undetected	N/A	chr4:16673733:16673822:+ 90(nt) -24.00(kcal/mol)	AAACAGATGGCTGCTTCAGAACTCTGAACTTGTTGAGAGTCCATCTGCTACAACATTACTTCTGGAGTTTGAACATGGCTTTTTCTGTCT	0.391712	11.1429	0.979933	5.27371	28.493	0.850286		1.95528
Y-44	AUGAGGAGGAGAAGGAGGAGGA	pig;fat/muscle	previously reported in pig but not deposited in miRbase yet	N/A	--	--	5889.56	352.415	0	2486.06	284.812	5.55112e-16		4558.07
Y-45	AGUGGAGUGGGACAGGUGGCC	pig;fat/muscle	previously reported in pig but not deposited in miRbase yet	N/A	chr5:70405744:70405823:+ 80(nt) -27.90(kcal/mol)	CTTTGGCACACAGTGGAGTGGGACAGGTGGCCCAGCACCACAGCCACTCAGCCAGTTCCAGCCTGTGGGAACTGCCTCCT	52.5413	16.0349	0.000188566	36.6534	35.7155	0.388933		56.9705
Y-46	AGGUGAGAAGGAAAGGGCAGCUU	pig;fat/muscle	previously reported in pig but not deposited in miRbase yet	N/A	chr5:70406058:70406136:+ 79(nt) -26.10(kcal/mol)	CAGAATGGGGAATTTGCCCCTGCCCTCCCCACTTACTTACTGGAGCAGGTGAGAAGGAAAGGGCAGCTTTCTTGTGTGT	50.6468	16.8197	0.000334573	28.1394	33.915	0.489385		66.9287
Y-47	AGGGCACAGGAUGGGAUGAGGA	pig;fat/muscle	updated in miRbase 20.0(ssc-miR-7139-3p;1 base delete at 3-end)	ssc-miR-7139-3p	chr5:109259460:109259540:+ 81(nt) -30.94(kcal/mol)	CTGTGGTGCCTCCATTCCTTCGTCTGTGCACTAGAAAAATAACAGTACCTAGGGCACAGGATGGGATGAGGAGTAAACAGG	68.3167	16.8394	4.61817e-06	26.9998	32.5972	0.497961		57.4226
Y-48	AGGCCAAGGAGGAGAACAUGAUGA	pig;fat/muscle	undetected	N/A	--	--	18.8859	14.6837	0.229891	5.70234	30.7441	0.872213		14.0692
Y-49	AGGAGUGACAUGGGACCAGUA	pig;fat/muscle	undetected	N/A	chr7:126761185:126761256:+ 72(nt) -22.10(kcal/mol)	CATGTTTTGCAGGGAGTGACATGGGACCAGAAATCGAGGAGCTGGCTCTGGTTGCACGGCCGGCAGGAGGGG	1.26653	12.5152	0.95637	3.90363	26.1746	0.863033		1.86933
Y-5	UCCCUGCUCCCUCCUCUGAAA	pig;fat/muscle	undetected	N/A	chr17:69284845:69284922:- 78(nt) -43.60(kcal/mol)	TGGCAGGGGCAGAGGCAGGAGAGCGGTGGCTCAGCCTCCTGTGGGGTCCCTGCTCCCTCCTCTGAAATACCCCGGCCC	0.5858	12.0849	0.971073	8.62782	27.4928	0.741183		4.63563
Y-50	AGGAGAUGGAAGAUGAGCUAG	pig;fat/muscle	undetected	N/A	GL895864-2:97287:97377:+ 91(nt) -27.30(kcal/mol)	TCATGAGGGAGAGGAGATGGAAAAGGAGCTAGGTAGGTCCAGATGAGACTTCGCCTACCAAGGCATTTTATTTTTCCTTAAACCCAGATGC	1.71346	12.4439	0.936081	1.79072	25.4939	0.938123		1.28053
Y-51	AGGACUGCGUGGGCCCAGAAGUGG	pig;fat/muscle	undetected	N/A	--	--	5.6956	13.9213	0.788911	5.38698	29.545	0.865667		4.53883
Y-52	AGGACUGAGGAGGGGUAUUAU	pig;fat/muscle	previously reported in pig but not deposited in miRbase yet	N/A	chr15:93966209:93966278:- 70(nt) -18.40(kcal/mol)	GTTCAAGCGCAGGACTGAGGAGGGGTATTATGAAGCCATAACTGCCGTGGAGCTCAAGTCACGTAAGAAG	34.3211	15.0687	0.00846576	14.0664	30.3347	0.700106		34.7284
Y-53	UCCUGGAGGACGUGCUGUGC	pig;fat/muscle	undetected	N/A	chr11:84943654:84943732:+ 79(nt) -43.70(kcal/mol)	TGCTTGGCGTCTCCTGGAGGACGTGCTGTGCCCTGTGGTTCCCTGGGGCTGGCGGGCCCTCCACGGGGCTGCCCGGGCT	7.33979	13.5963	0.65644	8.42007	29.6398	0.795795		7.26678
Y-54	AGCGCGUGCGGAACGGGUUUCU	pig;fat/muscle	previously reported in pig but not deposited in miRbase yet	N/A	chr15:151472688:151472778:- 91(nt) -24.40(kcal/mol)	ACGTCCAAGCAGCAGAGTCTGGAAACCGCCATGTCCTTCGTGGCCAGAAACACATTTAAGCGCGTGCGGAACGGGTTTCTGATGAGGAAGG	102.148	21.156	2.16102e-08	97.1109	45.5469	0.0653689		166.972
Y-55	AGAGGGCGAGCUGAGGAGCG	pig;fat/muscle	previously reported in pig but not deposited in miRbase yet	N/A	chr4:38914628:38914700:- 73(nt) -26.90(kcal/mol)	CGCCCGCGCCAGAGGGCGAGCTGAGGAGCGCGCGTCCTCTCCGCTCCAGCACTTCCCCCCAGGCTGCTAGGTT	180.958	26.0407	1.44329e-15	167.461	44.6637	0.00178369		269.204
Y-56	AGAGGAGGAAGAGGAGGAGGA	pig;fat/muscle	previously reported in pig but not deposited in miRbase yet	N/A	--	--	6159.23	406.201	0	2656.06	324.694	2.35367e-14		4752.48
Y-57	AGACCGGGGACCGGAGCGAGCAGA	pig;fat/muscle	previously reported in pig but not deposited in miRbase yet	N/A	--	--	179.91	27.2017	8.25118e-13	129.928	39.5726	0.00863744		211.635
Y-58	CUCCGUUUGCCUGUUUUGCUGA	other species	updated in miRbase 20.0(ssc-miR-1468)	ssc-miR-1468	chrX:56757045:56757127:- 83(nt) -34.57(kcal/mol)	TGGGTGGTTTCTCCGTTTGCCTGTTTTGCTGACGTTCATTTGACTCATTCTCAGCAAAATAAGCAAATGGAAAATTCATCCAT	107.262	19.6528	1.20898e-09	90.9971	37.5587	0.0474736		89.6076
Y-59	UGGGUCACAGAAGAGGGUCUGG	other species	updated in miRbase 20.0(ssc-miR-2366)	ssc-miR-2366	chr1:142775296:142775380:- 85(nt) -40.10(kcal/mol)	GGCCCTGGCCCCAGGGTCCTCTTGTCTGAGCCCCAGAAAGAGGAGAGAGCGCTGGGTCACAGAAGAGGGTCTGGGGGACAGGTTA	140.972	18.8324	0	115.794	41.8521	0.0224376		115.895
Y-6	AGAAAACAGCACUCAGUCUUUC	pig;fat/muscle	undetected	N/A	chr1:187572935:187573012:- 78(nt) -31.54(kcal/mol)	TTGGGAGGGCAGAAAACAGCACTCAGTCTTTCACTCTGTGACATTCGAAAGATGGGGTTCTGTTTGACCCCCTCCTGC	0.0551232	10.587	0.998443	1.92061	25.2903	0.922639		0.83844
Y-60	AACAUCUGGUUGGUUGAGAGA	other species	updated in miRbase 20.0(ssc-miR-2483)	ssc-miR-2483	chrX:117608200:117608280:- 81(nt) -37.50(kcal/mol)	TGAGTGAAAAGTTCCGTCAACCATCCAGCTGTTTGGGGTGATGCAAACAAACATCTGGTTGGTTGAGAGAATTTTTTACTT	125.38	23.8708	3.91332e-09	130.133	42.1589	0.00927939		114.711
Y-61	UGUUGUACUUUUUUUUUUGUU	other species	updated in miRbase 20.0(ssc-mir-3613)	ssc-mir-3613	--	--	22.6721	15.8464	0.1013	62.6743	35.5464	0.142133		47.7455
Y-62	UACCCAUUGCAUAUCGGAGUUG	pig/pituitary	previously reported in pig but not deposited in miRbase yet	miR-660	chrX:48640816:48640895:+ 80(nt) -26.50(kcal/mol)	TCCTTCTCCCATACCCATTGCATATCGGAGTTGTGAATTCTCAAAGCACCTCCTATGTGCATGGTTTACAGGAGGGCGAG	627.636	42.1657	0	1153.36	143.775	2.91989e-14		760.029
Y-63	CGGCUCUGGGUCUGUGGGGAG	pig/pituitary	previously reported in pig but not deposited in miRbase yet	miR-760	chr4:135067638:135067720:- 83(nt) -42.70(kcal/mol)	CGGGGCGCGTCGCCCCCCTCAGTCCACCAGAGCCCGGATGCCTCAGAAATTCGGCTCTGGGTCTGTGGGGAGCGAAATGCAAC	98.1584	17.1435	2.27393e-11	79.0442	39.4996	0.105428		112.729
Y-64	UGCCCACCCUUUACCCCGCUC	other species	undetected	miR-702	--	--	30.142	14.0984	0.0151844	53.1285	39.6926	0.258938		42.2417
Y-65	AGAGGUGUAGGCAUGGGAAAC	pig/pituitary	updated in miRbase 20.0(ssc-miR-202-3p)	ssc-miR-202-3p	chr14:153169587:153169662:- 76(nt) -41.40(kcal/mol)	CCGTTCCGCCTTCCTATGCATATACTTCTTTGAGGGTCTGGCCTGAAGAGGTGTAGGCATGGGAAACCGGGGCGAC	15.4223	13.4093	0.264944	5.26565	31.0431	0.884083		18.9897
Y-66	UUCCUGAGUCGGACUGGGCUGC	pig/pituitary	previously reported in pig but not deposited in miRbase yet	N/A	chr4:56174500:56174578:+ 79(nt) -41.90(kcal/mol)	CGGCTCCGGGGTTCCTGAGTCGGACTGGGCTGCGGAGCGTCTACACGCACCCCATCCCCCTCCGGAGCGCTGAGGCTGG	41.8652	16.2798	0.00399614	28.2177	35.5027	0.517217		34.7502
Y-67	UGGGCUGGGUUUGAAGAAGGGGC	pig/pituitary	previously reported in pig but not deposited in miRbase yet	N/A	GL893916-2:41152:41240:+ 89(nt) -38.50(kcal/mol)	AGATTGGCTCTTGGGCTGGGTTTGAAGAAGGGGCCCCATGCCCCAGGGTTGAGCCCCTTCCTCTACCCATACTCCAGGTTTGCAGGGAG	324.381	41.6595	1.11022e-16	161.553	47.108	0.0052512		322.513
Y-68	ACAGCUCCUGGACUCCUCUAUGA	pig/pituitary	previously reported in pig but not deposited in miRbase yet	N/A	chr1:250901275:250901360:- 86(nt) -36.00(kcal/mol)	TGGGGACAGTGCTTAGAGATGAGTCTGGAGCAGATCTGTAGGTATTTGAGAGACAGCTCCTGGACTCCTCTATGACCCTGTCTCCC	48.2589	15.4526	0.000575086	36.7513	33.0406	0.354624		36.0557
Y-69	CGGGGGAAAGGCGCGUGCCCGU	pig/pituitary	previously reported in pig but not deposited in miRbase yet	N/A	chr13:213727176:213727252:- 77(nt) -39.20(kcal/mol)	GCCGTGGTAACGGGGGAAAGGCGCGTGCCCGTGGCCGTGGTAACGGGGTCGTGCTTCTTTCTCCCCAGAGCTGGGCG	88.1715	21.0525	1.16756e-05	35.7135	34.3958	0.410095		97.7268
Y-7	ACUCUGUGGUUCUCUCGUGGG	pig;fat/muscle	undetected	N/A	chr7:27697466:27697544:+ 79(nt) -27.80(kcal/mol)	CAAAACCCCGTCTGGGGGAGGAGCTGGAGGTGACCAGCGTAACGTCCGACTCTGTGGTTCTCTCGTGGGCGGTCCCTGA	1.18792	11.2729	0.934954	8.21097	27.9043	0.765371		4.2933
Y-70	ACACAAAAUGCCAGGCAUCAGG	pig/pituitary	undetected	N/A	chr7:27697466:27697544:+ 79(nt) -27.80(kcal/mol)	CAAAACCCCGTCTGGGGGAGGAGCTGGAGGTGACCAGCGTAACGTCCGACTCTGTGGTTCTCTCGTGGGCGGTCCCTGA	10.1611	13.4502	0.556147	3.92835	27.1043	0.892057		7.06042
Y-71	AGGUAGAAUAAGUGGGAGGC	pig/pituitary	previously reported in pig but not deposited in miRbase yet	N/A	chr7:115502705:115502794:- 90(nt) -22.10(kcal/mol)	GTTCTTGGTTAGGTAGAATAAGTGGGAGGCTGCAGATAGTTTTGTTTTGTTTGCTTTTTTAGGACTGCATCTGCCTGGGGTATATAGAAG	6151.76	559.632	0	3686.94	513.143	5.60291e-11		5031.83
Y-72	CUAAAUCAUAGGAUGGUUGUGA	pig/pituitary	undetected	N/A	chrX:135417136:135417216:+ 81(nt) -30.80(kcal/mol)	TCATTGACACCTCATGGCAATCCTGTGATGCAGAATTAATTAATATTTTCTAAATCATAGGATGGTTGTGAGGATCACGTG	0.0309528	10.8697	0.999266	1.56519	26.7101	0.947576		1.16573
Y-73	UCCAGGAUUUGGCAACGUUCAU	pig/pituitary	undetected	N/A	chr5:23123405:23123480:+ 76(nt) -24.90(kcal/mol)	TCTACCAGAGACATACGTTTCCACGTCCTGCTGCGCGCTTGAGCTCCAGGATTTGGCAACGTTCATCTTTTTCCAC	0.0332995	11.5009	0.999306	1.21021	25.4334	0.952718		0.456876
Y-74	UUAUUGCUUAAGAAUACGCGUA	other species	updated in miRbase 20.0(ssc-miR-137)	ssc-miR-137	chr4:131567077:131567160:- 84(nt) -43.50(kcal/mol)	GACTCTCTTCGGTGACGGGTATTCTTGGGTGGATAATACGGATTACGTTGTTATTGCTTAAGAATACGCGTAGTCGAGGAGAGT	3681.6	233.829	0	2930.86	267.211	0		3666.06
Y-75	UAACACUGUCUGGUAAAGAUGG	other species	porcine novel candidate miRNA	miR-141	chr5:66193708:66193796:- 89(nt) -47.50(kcal/mol)	GCCGGCTCTGGGTCCATCTTCCAGCACAGTGTTGGATGGTCTAATAGTGAAGCTCCTAACACTGTCTGGTAAAGATGGCCCCCGGCCGG	2360.38	142.018	0	1684.86	233.861	8.52873e-13		2159.58
Y-76	UAACACUGUCUGGUAACGAUGU	other species	porcine novel candidate miRNA	miR-200a	chr5:66193708:66193796:- 89(nt) -47.50(kcal/mol)	GCCGGCTCTGGGTCCATCTTCCAGCACAGTGTTGGATGGTCTAATAGTGAAGCTCCTAACACTGTCTGGTAAAGATGGCCCCCGGCCGG	7906.45	488.928	0	8687.81	1013.85	1.44329e-15		8235.74
Y-77	UAAUACUGCCGGGUAAUGAUGGA	other species	porcine novel candidate miRNA	miR-200c	chr5:66194121:66194208:- 88(nt) -57.80(kcal/mol)	GGGGTGGGGGCCCCCGTCTTACCCAGCAGTGTTTGGGTGCTGCTTGCGAGTCTCTAATACTGCCGGGTAATGATGGAGGCCCCTGCCC	16160.2	1135.05	0	16564.7	2488.87	5.32903e-10		15906.2
Y-78	GCUGGGAAGGCAAAGGGACGU	other species	porcine novel candidate miRNA	miR-204*	GL893798-2:3561:3634:+ 74(nt) -22.70(kcal/mol)	GTGCAGGTTTTGCTGGGAAGGCCAGGGACGTCTCTCCAAGCGTTTGCCTTACTTCAGTTTCATCTGACTTGCTT	235.758	31.1188	0	147.433	48.7417	0.0109083		231.771
Y-79	GGGGUUCCUGGGGAUGGGAUUU	other species	undetected	miR-23a*	chr2:65581832:65581910:+ 79(nt) -38.60(kcal/mol)	CATGGTCGGCTGGGGTTCCTGGGGATGGGATTTGCTGCCTGTCACAAATCACATTGCCAGGGATTTCCAATCGACCCTG xxx-m0003 573	21.2958	13.4129	0.140205	9.30865	28.3019	0.778088		17.1603
Y-8	AAGUUCUACUCUCAUCAACUG	pig;fat/muscle	undetected	N/A	chr14:75143381:75143471:- 91(nt) -19.80(kcal/mol)	GGAACAGATTAAGTTCTACTCTCATCAACTGAAAATATGCAGTCAAGTTAAAGCTGAGATACAGAACCTGGGAGGAGAGCTCATCATGTCA	0.402739	11.5236	0.982266	3.14849	25.5925	0.885742		1.40283
Y-80	CGGGCCUGACCAGUCUCAAGAC	other species	undetected	miR-3091-3p	--	--	0.734704	11.1147	0.969113	5.71755	25.7295	0.80976		2.90867
Y-81	AGGCAAGAUGCUGGCAUAGCUGU	other species	updated in miRbase 20.0(ssc-miR-31)	ssc-miR-31	chr1:224397160:224397238:+ 79(nt) -35.70(kcal/mol)	AACTGGAGAGGAGGCAAGATGCTGGCATAGCTGTTAAACTGAGAACCTGCTATGCCAACATATTGCCATCTTTCTTGTC	1606.7	93.844	0	1125.49	186.004	7.81594e-08		1418.1
Y-82	UAGGGGGCAGGAGCCGGAGCCCUCU	other species	porcine novel candidate miRNA	miR-3104-5p	--	--	1263.08	64.63	0	253.285	51.7864	3.40531e-05		829.819
Y-83	GUCCUGGCCCUGGUCCGGGUCC	other species	undetected	miR-3113	chr3:41168894:41168959:+ 66(nt) -25.30(kcal/mol)	TCATCTCTCTGGTCCTGGTCCTGGTCCTGGTCCTGACTGGTTGGAGGCCCAGGGCTGGTGTCCCCC	4.44565	11.3556	0.73345	15.6269	32.4375	0.663452		11.4417
Y-84	GGGGGGCAGGAGGGGCUCAGGG	other species	porcine novel candidate miRNA	miR-328	--	--	6655.24	424.503	0	3410.77	342.21	0		6944.33
Y-85	UCUCUGGGCCUGUGUCUUAGGC	other species	porcine novel candidate miRNA	miR-330	chr5:101548479:101548561:- 83(nt) -38.00(kcal/mol)	GAGGGGTCATGCTCTGGGCCTGTGGCTTAGGCAAGAGCCACATCAAAGGGCCTCCAAGCCACAAGGCTGACTCTGCCCCCTCC	56.1285	14.5221	1.54065e-05	58.4806	35.3056	0.175363		48.3272
Y-86	AGGGGUGCUAUCUGUGAUUGA	other species	undetected	miR-342-5p	--	--	2.66571	11.7707	0.883211	3.90405	29.8797	0.902179		2.76392
Y-87	UUCCUAACUCUGCCCCCUCCCAU	other species	undetected	miR-3573-3p	--	--	22.7537	13.6348	0.0645202	65.2189	43.454	0.194982		39.8798
Y-88	CCCAGGGCAGAGCAGUGUGAA	other species	undetected	miR-3594-5p	--	--	9.40047	13.5794	0.518728	15.9863	31.8319	0.654681		13.8707
Y-89	GCCUGCUGGGGUGGAACCUGGU	other species	updated in miRbase 20.0(ssc-miR-370)	ssc-miR-370	chr4:82680164:82680249:+ 86(nt) -30.60(kcal/mol)	GACTGGTTGCCCGAAGGTGTGTGGGTTTTTCCTCCCTGTGACCACAGGCCTTTAAGGACACCGGCAAGACTCCCGTGGAGCCGGAA	605.056	47.7893	0	724.477	139.226	1.68139e-06		615.241
Y-9	AAGGACACCGGCAAGACUCCCGU	pig;fat/muscle	previously reported in pig but not deposited in miRbase yet	N/A	chr4:82680164:82680249:+ 86(nt) -30.60(kcal/mol)	GACTGGTTGCCCGAAGGTGTGTGGGTTTTTCCTCCCTGTGACCACAGGCCTTTAAGGACACCGGCAAGACTCCCGTGGAGCCGGAA	32.5694	13.3046	0.0079661	35.8266	34.1435	0.360209		29.2084
Y-90	UUUGUUCGUUCGGCUCGCGUGA	other species	porcine novel candidate miRNA	miR-375	chr15:133957546:133957625:+ 80(nt) -44.70(kcal/mol)	CCGCCCCCGCCCCGCGACGAGCCCCTCGCACAAACCGGACCTGAGCGTTTTGTTCGTTCGGCTCGCGTGAGGCAGGGGCG	34706.9	3305.54	0	32764.8	5404.84	1.50481e-08		32574.2
Y-91	UGGCAGUGUAUUGUUAGCUGGU	other species	undetected	miR-449a	chr16:36468121:36468201:- 81(nt) -33.80(kcal/mol)	TGTGATGGGTTGGCAGTGTATTGTTAGCTGGTTGAGTATATGAGTAGCATCAGCTAACATGCAACTGCTGTCTTATTGCAT	1.01531	11.6286	0.961761	2.84577	27.0721	0.902476		1.8759
Y-92	AAGGGAUUCUGAUGUUGGUCACACU	other species	undetected	miR-541	--	--	0.600887	10.3025	0.978871	1.2207	26.089	0.951212		0.696413
Y-93	CUGGCUGGGGAAAAAGAUUGG	other species	porcine novel candidate miRNA	miR-664-1*	chr2:95075001:95075094:+ 94(nt) -28.50(kcal/mol)	CCATGCATTTCCTCTCTGTCCAAATGGCCACTTTGTTCATAACCTCATTGGACAATAACAGGAGTGGCTGGGGAAAAAGACTGGGAAGAGATAA	38.9031	16.8968	0.00827328	69.2233	43.3178	0.16951		90.0852
Y-94	AGGGGCCUCUGCCUCUAUCCAGGAU	other species	undetected	miR-665*	--	--	1.47428	11.1107	0.921727	3.98353	26.1397	0.882151		3.30147
Y-95	UGUCACUCGGCUCGGCCCACUACC	other species	porcine novel candidate miRNA	miR-668	--	--	74.5628	19.7459	3.82434e-05	64.0515	41.3907	0.188729		99.358
Y-96	GUCUCGGUGCAAGGACUGGAGG	other species	undetected	miR-678	--	--	22.8402	13.3707	0.064112	21.0598	32.7875	0.588348		29.7236
Y-97	CUCCUUCACCCGGGCGGUACC	other species	undetected	miR-712	--	--	10.2482	13.5775	0.48527	15.6058	30.4033	0.647891		11.632
Y-98	GAAAGCCACCAUGCUGGGUAAA	other species	undetected	miR-742	--	--	1.2551	11.6373	0.953573	2.04847	27.5503	0.934314		1.10303
Y-99	GCAGCAGGGUGAAACUGACACA	other species	undetected	miR-761	chr6:148039242:148039314:+ 73(nt) -49.30(kcal/mol)	CGAGAGGAGGAGCAGCAGGGTGAAACTGACACAGTTCTGGTGAGTTTCACTTTGCTGCTCCTCCTGATTCTCA	1.92412	11.2933	0.925372	1.77818	24.7035	0.932626		1.23598
