# Supplementary material for: Comparative Anterior Pituitary miRNA and mRNA Expression Profiles of Bama Minipigs and Landrace Pigs Reveal Potential Molecular Network Involved in Animal Postnatal Growth
Source: PLoS One. 2015 Jul 2;10(7):e0131987. doi: 10.1371/journal.pone.0131987 (PMC4489742; doi:10.1371/journal.pone.0131987)
Supplement: S3 Table — (XLS) [file pone.0131987.s003.xls]

## Sheet: all miRNAs information
YB, YC represented Bama minipigs, Landrace respectively. # Significance type,”1” represented “p<0.01 and higher Signal>500”;”2” represented “p<0.01 and higher Signal≤500”;”3” represented “P>0.01, not significant”.
Index	Reporter Name	seq	Expression distribution	Log2 (YB/YC)	p-value	# Significance type	Mean(YB)	StDev(YB)	p-value(YB)	Mean(YC)	StDev(YC)	p-value(YC)		Average signal	Rank
1	ssc-let-7a	UGAGGUAGUAGGUUGUAUAGUU	YB,YC	0.338225	3.11883e-06	1	14057.4	940.834	0	11119.6	834.014	0		12588.5	top11
2	ssc-let-7c	UGAGGUAGUAGGUUGUAUGGUU	YB,YC	0.523813	4.40825e-07	1	10658.8	691.685	0	7413.51	769.55	0		9036.14	top23
3	ssc-let-7e	UGAGGUAGGAGGUUGUAUAGUU	YB,YC	1.0906	6.39988e-09	1	9231.25	570.725	0	4334.67	587.018	2.80864e-12		6782.96	top32
4	ssc-let-7f	UGAGGUAGUAGAUUGUAUAGUU	YB,YC	0.301981	1.78848e-05	1	13653.7	1025.17	0	11075	691.896	0		12364.4	top12
5	ssc-let-7g	UGAGGUAGUAGUUUGUACAGUU	YB,YC	0.038838	0.427623	3	14980.2	1130.76	0	14582.3	757.895	0		14781.3	top8
6	ssc-let-7i	UGAGGUAGUAGUUUGUGCU	YB,YC	0.0307328	0.550446	3	13730.5	1078.86	0	13441.1	729.726	0		13585.8	top10
7	ssc-miR-1	UGGAAUGUAAAGAAGUAUGUA	YB-specific	4.08459	0.00329541	2	426.379	58.3146	5.51763e-11	25.1312	34.3135	0.557168		225.755	top152
8	ssc-miR-100	AACCCGUAGAUCCGAACUUGUG	YB,YC	-0.391234	6.78396e-08	1	7028.1	463.643	0	9217.46	538.377	0		8122.78	top27
9	ssc-miR-101	UACAGUACUGUGAUAACUGAA	YB,YC	1.36152	5.77316e-15	1	1602.55	116.801	0	623.667	69.9084	1.22125e-15		1113.11	top100
10	ssc-miR-103	AGCAGCAUUGUACAGGGCUAUGA	YB,YC	0.127899	0.0825768	3	5719.98	630.605	0	5234.72	362.026	0		5477.35	top43
11	ssc-miR-105-1	UCAAAUGCUCAGACUCCUGU	undetected	N/A	N/A	N/A	4.48223	12.8314	0.809741	2.98696	25.8185	0.898901		3.7346	top291
12	ssc-miR-105-2	UCAAAUGCUCAGACUCCUUG	undetected	N/A	N/A	N/A	1.51749	11.5436	0.941673	2.83013	25.2436	0.908842		2.17381	top308
13	ssc-miR-106a	AAAAGUGCUUACAGUGCAGGUAGC	YB,YC	0.0358203	0.519634	3	1306.21	120.332	0	1274.18	108.687	0		1290.19	top94
14	ssc-miR-107	AGCAGCAUUGUACAGGGCUAUCA	YB,YC	0.181552	0.0290261	3	5567.59	664.233	0	4909.24	355.688	0		5238.42	top44
15	ssc-miR-10a	UACCCUGUAGAUCCGAAUUUGU	undetected	N/A	N/A	N/A	0.566779	11.6606	0.970604	2.03651	24.1717	0.931005		1.30164	top325
16	ssc-miR-10b	UACCCUGUAGAACCGAAUUUGU	undetected	N/A	N/A	N/A	2.50915	12.5016	0.880174	3.4308	28.0076	0.906705		2.96997	top298
17	ssc-miR-122	UGGAGUGUGACAAUGGUGUUUGU	undetected	N/A	N/A	N/A	40.3347	17.4397	0.0219663	6.56447	28.1448	0.83904		23.4496	top234
18	ssc-miR-1224	CACCUCCUCUCUCCUCAGGU	undetected	N/A	N/A	N/A	4.1979	11.5022	0.743731	14.6104	32.9742	0.683638		9.40417	top269
19	ssc-miR-124a	UAAGGCACGCGGUGAAUGCCA	YB-specific	1.2957	0.0740569	3	66.345	19.6872	2.07445e-05	27.025	36.8463	0.530246		46.685	top206
20	ssc-miR-125a	UCCCUGAGACCCUUUAACCUGUG	YB,YC	0.0999218	0.0966628	3	17307.3	1587.5	0	16149.1	930.169	0		16728.2	top6
21	ssc-miR-125b	UCCCUGAGACCCUAACUUGUGA	YB,YC	-0.117266	0.0456976	3	20709.5	1708.67	0	22463.1	1611.36	0		21586.3	top4
22	ssc-miR-126	UCGUACCGUGAGUAAUAAUGCG	YB,YC	-0.343382	3.07639e-06	1	6981.08	521.929	0	8857.09	587.262	0		7919.08	top28
23	ssc-miR-126*	CAUUAUUACUUUUGGUACGCG	YB,YC	-0.719251	0.000367586	2	207.371	52.1967	3.00733e-05	341.401	100.667	0.00196431		274.386	top141
24	ssc-miR-127	UCGGAUCCGUCUGAGCUUGGCU	YB,YC	0.0348252	0.504226	3	5797.14	409.464	0	5658.88	483.54	0		5728.01	top37
25	ssc-miR-1271	UGCCUGCUAUGUGCCAGGCA	undetected	N/A	N/A	N/A	8.16303	12.3903	0.55864	9.1727	28.4232	0.768768		8.66787	top271
26	ssc-miR-1277	UACGUAGAUAUAUAUGUAUUUU	undetected	N/A	N/A	N/A	0.910722	11.1006	0.960929	2.83389	26.9244	0.902898		1.87231	top312
27	ssc-miR-128	UCACAGUGAACCGGUCUCUUU	YB,YC	-0.0571547	0.264647	3	5384.27	321.759	0	5601.86	457.184	0		5493.07	top42
28	ssc-miR-1285	CUGGGCAACAUAGCGAGACCCCGU	YB,YC	-0.672764	2.39002e-07	1	3544.92	225.164	0	5651.04	627.724	0		4597.98	top53
29	ssc-miR-1296	GAGUGGGGUUUUGACCCUAACC	undetected	N/A	N/A	N/A	9.72554	12.6599	0.503115	9.69264	32.2025	0.788948		9.70909	top267
30	ssc-miR-129a	AAGCCCUUACCCCAAAAAGCAU	YB,YC	-0.0577728	0.126914	3	6156.66	332.451	0	6408.21	419.014	0		6282.43	top34
31	ssc-miR-129b	CUUUUUGCGGUCUGGGCUUGC	YB,YC	0.456321	5.12059e-07	1	1203.57	67.9044	0	877.214	102.204	3.33067e-16		1040.39	top103
32	ssc-miR-1306-3p	ACGUUGGCUCUGGUGGUGAUG	YB-specific	0.858206	0.000790148	2	92.5341	20.1527	1.01084e-06	51.0453	35.8377	0.232681		71.7897	top191
33	ssc-miR-1306-5p	CCACCUCCCCUGCAAACGUCCA	YB,YC	-0.93345	1.50494e-10	2	185.028	26.7076	3.10862e-15	353.374	62.6159	8.43283e-07		269.201	top142
34	ssc-miR-1307	ACUCGGCGUGGCGUCGGUCGUG	YB,YC	0.0410978	0.485128	3	424.871	40.343	0	412.939	69.1187	7.55906e-08		418.905	top132
35	ssc-miR-130a	CAGUGCAAUGUUAAAAGGGCAU	YB,YC	-0.00451115	0.92722	3	1002.07	58.4887	0	1005.21	98.8271	0		1003.64	top105
36	ssc-miR-130b	CAGUGCAAUGAUGAAAGGGCAU	YB,YC	-0.429646	2.52816e-08	2	311.111	31.7082	0	419.036	56.4555	8.9082e-11		365.073	top135
37	ssc-miR-133a-3p	UUGGUCCCCUUCAACCAGCUG	YB-specific	2.22631	1.5209e-08	2	370.448	30.9134	0	79.1665	39.2767	0.118334		224.807	top153
38	ssc-miR-133a-5p	AGCUGGUAAAAUGGAACCAAAU	undetected	N/A	N/A	N/A	8.45469	14.0412	0.715159	0.574151	26.159	0.980302		4.51442	top287
39	ssc-miR-133b	UUUGGUCCCCUUCAACCAGCUAU	YB-specific	2.44468	1.48221e-11	2	438.556	36.8864	0	80.5568	38.4674	0.109018		259.556	top145
40	ssc-miR-1343	CUCCUGGGGCCCGCACUCUCGC	YB,YC	-0.435096	2.33295e-06	2	319.206	37.0883	0	431.567	67.7165	1.50943e-08		375.387	top134
41	ssc-miR-135	UAUGGCUUUUUAUUCCUAUGUGA	YB-specific	1.26167	2.44921e-06	1	3094.11	658.161	1.4605e-06	1095.58	490.381	0.0265596		2094.85	top78
42	ssc-miR-136	ACUCCAUUUGUUUUGAUGAUGGA	undetected	N/A	N/A	N/A	0.392584	11.0404	0.981745	0.872274	24.489	0.96977		0.632429	top344
43	ssc-miR-139-5p	UCUACAGUGCACGUGUCUCCAG	YB,YC	-0.547506	4.61566e-08	1	598.333	45.8779	0	874.498	106.744	1.42109e-14		736.416	top120
44	ssc-miR-140	AGUGGUUUUACCCUAUGGUAG	undetected	N/A	N/A	N/A	0.202642	12.095	0.991866	1.87888	26.2852	0.936652		1.04076	top330
45	ssc-miR-140*	UACCACAGGGUAGAACCACGGAC	YB,YC	0.153628	0.00450788	2	445.054	45.6487	0	400.098	57.524	1.06589e-09		422.576	top131
46	ssc-miR-142-3p	UGUAGUGUUUCCUACUUUAUGG	undetected	N/A	N/A	N/A	0.48925	11.362	0.977799	1.46197	27.0313	0.949888		0.97561	top332
47	ssc-miR-142-5p	CAUAAAGUAGAAAGCACUACU	undetected	N/A	N/A	N/A	1.8362	12.6139	0.916768	1.18873	24.7621	0.957347		1.51247	top321
48	ssc-miR-143-3p	UGAGAUGAAGCACUGUAGCUC	YB,YC	-1.01079	2.18225e-12	1	1162.73	92.1237	0	2342.93	143.479	0		1752.83	top83
49	ssc-miR-143-5p	GGUGCAGUGCUGCAUCUCUGG	undetected	N/A	N/A	N/A	2.83022	12.5627	0.83846	7.29534	30.3423	0.811395		5.06278	top281
50	ssc-miR-145	GUCCAGUUUUCCCAGGAAUCCCUU	YB,YC	-0.161476	0.000805787	1	5602.18	348.887	0	6265.65	379.605	0		5933.91	top36
51	ssc-miR-146a	CCUGUGAAGUUUAGUUCUUCAG	undetected	N/A	N/A	N/A	0.0280756	10.7078	0.999255	0.00582303	26.0334	0.999694		0.0169493	top355
52	ssc-miR-146b	UGAGAACUGAAUUCCAUAGGC	undetected	N/A	N/A	N/A	25.4569	15.2299	0.0716664	18.1176	32.6658	0.642765		21.7873	top236
53	ssc-miR-148a	UCAGUGCACUACAGAACUUUGU	YB,YC	-0.385751	1.65929e-06	1	10261.1	546.237	0	13406.6	1055.22	0		11833.8	top13
54	ssc-miR-148b	UCAGUGCAUCACAGAACUUUGU	YB,YC	0.182729	0.000814569	1	2901.6	149.797	0	2556.41	228.288	0		2729.01	top68
55	ssc-miR-149	UCUGGCUCCGUGUCUUCACUCCC	YB,YC	1.14571	3.18068e-11	1	4828.18	314.142	0	2182.17	238.971	0		3505.18	top60
56	ssc-miR-151-3p	CUAGACUGAAGCUCCUUGAGGA	YB,YC	-0.101785	0.107167	3	1640.09	103.426	0	1759.98	197.534	0		1700.03	top84
57	ssc-miR-151-5p	UCGAGGAGCUCACAGUCUAGU	YB,YC	-0.101606	0.0950977	3	7406.05	481.656	0	7946.45	715.214	0		7676.25	top29
58	ssc-miR-152	UCAGUGCAUGACAGAACUUGG	YB,YC	-0.00947444	0.861997	3	2232.16	153.528	0	2246.87	206.429	0		2239.52	top75
59	ssc-miR-153	UUGCAUAGUCACAAAAGUGA	YB-specific	0.880535	6.16315e-06	2	180.41	38.0719	8.01482e-07	97.9924	42.5627	0.0566563		139.201	top172
60	ssc-miR-155	UCCUACAUGUUAGCAUUAACA	undetected	N/A	N/A	N/A	0.416636	11.3548	0.984753	0.512873	25.0952	0.979889		0.464754	top347
61	ssc-miR-15a	UAGCAGCACAUAAUGGUUUGU	YB,YC	-0.186002	4.64037e-05	1	2819.51	166.303	0	3207.5	189.153	0		3013.51	top66
62	ssc-miR-15b	UAGCAGCACAUCAUGGUUUACA	YB,YC	-0.0470817	0.186117	3	5567.4	352.259	0	5752.08	295.872	0		5659.74	top38
63	ssc-miR-16	UAGCAGCACGUAAAUAUUGGCG	YB,YC	-0.130066	0.00805952	1	8568.18	627.106	0	9376.54	467.081	0		8972.36	top24
64	ssc-miR-17-3p	ACUGCAGUGAAGGCACUUGUAG	YB-specific	0.6917	0.00220338	2	51.3653	17.7163	0.00115824	31.8015	30.1046	0.377437		41.5834	top215
65	ssc-miR-17-5p	CAAAGUGCUUACAGUGCAGGUAG	YB,YC	0.0386452	0.308376	3	1896.28	106.512	0	1846.16	146.818	0		1871.22	top81
66	ssc-miR-181a	AACAUUCAACGCUGUCGGUGAGUU	YB,YC	-0.233817	0.000147397	1	4224.09	276.588	0	4967.28	389.035	0		4595.68	top54
67	ssc-miR-181b	AACAUUCAUUGCUGUCGGUGGGUU	YB,YC	-0.0225355	0.447946	3	2287.44	129.157	0	2323.45	154.247	0		2305.45	top74
68	ssc-miR-181c	AACAUUCAACCUGUCGGUGAGU	YB,YC	-0.0648298	0.343374	3	919.491	106.898	0	961.753	122.281	4.4742e-14		940.622	top107
69	ssc-miR-181d-3p	CCCACCGAGGGAUGAAUGUCAC	undetected	N/A	N/A	N/A	9.25456	14.6178	0.622109	1.60069	25.6755	0.948952		5.42763	top279
70	ssc-miR-181d-5p	AACAUUCAUUGUUGUCGGUGGGUU	YB,YC	0.182448	4.96563e-05	1	1975.04	126.612	0	1740.42	153.834	0		1857.73	top82
71	ssc-miR-183	UAUGGCACUGGUAGAAUUCACUG	YB,YC	-1.25065	4.08231e-11	2	85.9174	22.0443	2.0483e-05	204.439	48.0782	0.000325356		145.178	top170
72	ssc-miR-1839-3p	AGACCUACUUUUCUACCAACA	undetected	N/A	N/A	N/A	2.11723	12.779	0.88906	4.03116	25.8883	0.877505		3.07419	top297
73	ssc-miR-1839-5p	AAGGUAGAUAGAACAGGUCUUG	undetected	N/A	N/A	N/A	17.6361	14.6839	0.311845	3.97712	26.9969	0.897168		10.8066	top262
74	ssc-miR-184	UGGACGGAGAACUGAUAAGGGU	undetected	N/A	N/A	N/A	2.47805	12.9396	0.900003	1.15172	25.2198	0.96089		1.81488	top315
75	ssc-miR-185	UGGAGAGAAAGGCAGUUCCUGA	YB,YC	-0.0425067	0.473316	3	1051.99	91.3755	0	1083.45	124.354	0		1067.72	top102
76	ssc-miR-186	CAAAGAAUUCUCCUUUUGGGCUU	YB,YC	0.399201	7.83513e-08	1	1898.66	131.766	0	1439.71	117.958	0		1669.18	top85
77	ssc-miR-187	UCGUGUCUUGUGUUGCAGCCGG	undetected	-1.30271	0.00043826	2	23.9451	14.802	0.0714824	59.0706	39.665	0.197491		41.5079	top216
78	ssc-miR-18a	UAAGGUGCAUCUAGUGCAGAUA	YB-specific	-0.911182	0.000187617	2	44.2673	16.4097	0.0019971	83.2484	39.6798	0.0749594		63.7579	top193
79	ssc-miR-18b	UAAGGUGCAUCUAGUGCAGUUAG	undetected	N/A	N/A	N/A	25.4119	15.1995	0.0685648	47.5356	33.5385	0.228636		36.4737	top222
80	ssc-miR-190	UGAUAUGUUUGAUAUUGGGUUG	undetected	N/A	N/A	N/A	0.0291647	11.1359	0.999283	0.426303	24.9748	0.983763		0.227734	top348
81	ssc-miR-191	CAACGGAAUCCCAAAAGCAGCUG	YB,YC	-0.0437179	0.394678	3	10472.2	658.608	0	10794.4	843.042	0		10633.3	top17
82	ssc-miR-192	CUGACCUAUGAAUUGACAGCC	undetected	N/A	N/A	N/A	30.1928	15.6372	0.0408147	11.5257	31.8154	0.758067		20.8593	top238
83	ssc-miR-193a-3p	AACUGGCCUACAAAGUCCCAGU	YB-specific	2.04443	4.15054e-07	2	326.163	30.9801	0	79.068	41.4281	0.123211		202.615	top156
84	ssc-miR-193a-5p	UGGGUCUUUGCGGGCGAGAUGA	YB-specific	-0.231785	0.0855447	3	82.9906	19.5646	8.38868e-07	97.4548	45.9696	0.0794166		90.2227	top187
85	ssc-miR-194-3p	CCAGUGGAGAUGCUGUUACCUU	undetected	N/A	N/A	N/A	0.0304227	11.7666	0.999322	0.00565105	27.6698	0.999712		0.0180369	top354
86	ssc-miR-194-5p	UGUAACAGCGACUCCAUGUGGA	undetected	N/A	N/A	N/A	0.0287796	12.2911	0.999351	0.166745	25.7584	0.993325		0.0977621	top351
87	ssc-miR-195	UAGCAGCACAGAAAUAUUGGC	YB,YC	0.580362	6.48016e-07	1	1014.59	117.794	0	678.553	94.3127	3.35364e-11		846.571	top114
88	ssc-miR-196a	UAGGUAGUUUCAUGUUGUUGGG	undetected	N/A	N/A	N/A	0.235145	11.613	0.993965	0.00547448	22.3059	0.999642		0.12031	top350
89	ssc-miR-196b-3p	CGACAGCACGACACUGCCUUCA	undetected	N/A	N/A	N/A	5.92293	13.4529	0.705066	2.54671	22.9017	0.919893		4.23482	top288
90	ssc-miR-196b-5p	UAGGUAGUUUCCUGUUGUUGGG	undetected	N/A	N/A	N/A	2.96226	11.4615	0.87356	0.818101	25.5127	0.97348		1.89018	top311
91	ssc-miR-199a	CCCAGUGUUCAGACUACCUGUUC	YB,YC	-0.740703	1.9984e-15	1	483.285	33.7101	0	807.565	69.3836	0		645.425	top126
92	ssc-miR-199a*	CAGUAGUCUGCACAUUGGUUA	YB,YC	-1.04223	6.21725e-15	1	1417.27	79.5148	0	2918.74	150.857	0		2168	top77
93	ssc-miR-199a-3p	ACAGUAGUCUGCACAUUGGUUA	YB,YC	-0.895921	2.42029e-13	1	1026.95	66.1241	0	1910.95	113.828	0		1468.95	top88
94	ssc-miR-199b	CCCAGUGUUUAGACUAUCUGUU	YB,YC	-1.28375	2.44249e-15	1	292.335	30.9879	0	711.75	71.2494	0		502.042	top128
95	ssc-miR-199b*	UACAGUAGUCUGCACAUUGGUU	YB,YC	-0.417484	4.42669e-09	1	956.321	71.0503	0	1277.26	115.704	0		1116.79	top99
96	ssc-miR-19a	UGUGCAAAUCUAUGCAAAACUGA	undetected	N/A	N/A	N/A	37.4065	17.2515	0.0357084	3.20263	26.4006	0.918687		20.3046	top239
97	ssc-miR-19b	UGUGCAAAUCCAUGCAAAACUGA	YB,YC	1.33969	0	1	1881.05	106.178	0	743.21	72.1981	0		1312.13	top93
98	ssc-miR-20	UAAAGUGCUUAUAGUGCAGGUA	YB,YC	0.341535	4.41486e-09	1	1001.61	59.0756	0	790.47	79.8867	0		896.038	top110
99	ssc-miR-202	UUCCUAUGCAUAUACUUCUUU	undetected	-2.17621	3.40405e-06	2	11.3469	13.6013	0.367879	51.2841	36.558	0.232596		31.3155	top227
100	ssc-miR-204	UUCCCUUUGUCAUCCUAUGCCU	YB,YC	0.932128	8.83492e-10	1	4777.21	248.274	0	2503.66	263.54	0		3640.44	top59
101	ssc-miR-205	UCCUUCAUUCCACCGGAGUCUG	YB,YC	0.186397	0.0195309	3	166.728	26.0573	2.49523e-12	146.52	40.9863	0.00358355		156.624	top166
102	ssc-miR-206	UGGAAUGUAAGGAAGUGUGUGA	YB,YC	-1.24943	4.16095e-10	2	117.056	25.181	7.69815e-07	278.298	70.2672	0.000432163		197.677	top159
103	ssc-miR-208b	AUAAGACGAACAAAAGGUUUGU	undetected	N/A	N/A	N/A	0.829067	11.1664	0.971624	4.29368	25.2445	0.833066		2.56137	top305
104	ssc-miR-21	UAGCUUAUCAGACUGAUGUUGA	YB,YC	-0.317904	8.40667e-07	1	10047.6	603.144	0	12524.5	759.143	0		11286	top14
105	ssc-miR-210	CUGUGCGUGUGACAGCGGCUGA	YB,YC	-0.409922	9.46209e-08	2	221.637	21.2394	0	294.47	51.5516	1.26707e-06		258.054	top146
106	ssc-miR-214	ACAGCAGGCACAGACAGGCAG	YB,YC	0.188999	0.000258228	1	857.65	61.4933	0	752.343	82.8848	1.11022e-16		804.997	top115
107	ssc-miR-215	AUGACCUAUGAAUUGACAGAC	undetected	N/A	N/A	N/A	8.24726	14.9479	0.645417	6.85124	26.9721	0.809275		7.54925	top275
108	ssc-miR-216	UAAUCUCAGCUGGCAACUGUG	undetected	N/A	N/A	N/A	0.694345	11.0194	0.964598	4.28613	26.3943	0.863635		2.49024	top306
109	ssc-miR-217	UACUGCAUCAGGAACUGAUUGGAU	undetected	N/A	N/A	N/A	1.00953	11.8685	0.959885	2.52689	27.5827	0.915056		1.76821	top317
110	ssc-miR-218	AUGGUUCUGUCAAGCACCAUG	undetected	N/A	N/A	N/A	1.26955	11.4393	0.938992	3.57969	27.8603	0.894702		2.42462	top307
111	ssc-miR-218b	UUGUGCUUGAUCUAACCAUGUG	YB,YC	0.834296	1.0079e-09	1	1980.48	91.6819	0	1110.77	122.482	2.22045e-16		1545.63	top87
112	ssc-miR-219	AGAGUUGAGUCUGGACGUCCCG	undetected	N/A	N/A	N/A	6.12947	12.8402	0.657921	14.7844	32.0458	0.671266		10.4569	top263
113	ssc-miR-221	AGCUACAUUGUCUGCUGGGUUU	YB,YC	0.511904	3.63415e-08	1	5432.47	256.353	0	3809.77	321.05	0		4621.12	top51
114	ssc-miR-222	AGCUACAUCUGGCUACUGGGUCUC	YB,YC	0.0283078	0.550334	3	4902.39	255.01	0	4807.14	488.393	0		4854.77	top48
115	ssc-miR-22-3p	AAGCUGCCAGUUGAAGAACUGU	YB,YC	-0.583228	4.57558e-06	1	2631.41	163.708	0	3942.38	492.541	2.22045e-14		3286.89	top63
116	ssc-miR-224	CAAGUCACUAGUGGUUCCGUUUA	YC-sepcific	-3.30156	1.82103e-11	2	17.5297	13.5734	0.1639	172.84	43.1234	0.00046166		95.1847	top185
117	ssc-miR-22-5p	AGUUCUUCAGUGGCAAGCUUUA	YB,YC	-0.272796	0.00142239	2	109.839	22.9395	5.53003e-08	132.702	41.8726	0.00907938		121.27	top177
118	ssc-miR-2320	UGGCACAGGGUCCAGCUGUCGG	YB,YC	-0.609658	1.41824e-07	2	273.215	36.0615	3.33067e-16	416.899	64.992	8.1582e-09		345.057	top136
119	ssc-miR-2320*	CGAUGAUGGUCCCUGUGUUUG	YB-specific	0.348129	0.0228134	3	120.992	18.9353	1.89182e-13	95.0512	44.2973	0.0684381		108.021	top181
120	ssc-miR-23a	AUCACAUUGCCAGGGAUUUCC	YB,YC	-0.0090415	0.884613	3	9990.55	1187.83	0	10053.4	1048.48	0		10022	top20
121	ssc-miR-23b	AUCACAUUGCCAGGGAUUACCA	YB,YC	-0.0875603	0.263527	3	9958.56	1171.13	0	10581.7	1021.06	0		10270.1	top19
122	ssc-miR-24	UGGCUCAGUUCAGCAGGAACAG	YB,YC	-0.25324	0.00358142	1	5908	630.906	0	7041.63	694.438	0		6474.82	top33
123	ssc-miR-24*	GUGCCUACUGAGCUGAAACACAGU	undetected	N/A	N/A	N/A	1.81824	12.9519	0.899383	4.70444	25.5219	0.849392		3.26134	top295
124	ssc-miR-2476	UCCCUGUGGUCUAGUGGUUAG	YB,YC	-0.0713142	0.126993	3	1069.46	96.5916	0	1123.65	107.683	0		1096.55	top101
125	ssc-miR-26a	UUCAAGUAAUCCAGGAUAGGCU	YB,YC	0.0238713	0.723236	3	25545.4	2318.13	0	25126.2	2117	0		25335.8	top3
126	ssc-miR-27a	UUCACAGUGGCUAAGUUCCGC	YB,YC	0.0688115	0.138295	3	5108.15	337.265	0	4870.23	314.204	0		4989.19	top46
127	ssc-miR-27b	UUCACAGUGGCUAAGUUCUGC	YB,YC	0.0417526	0.261963	3	6342.83	373.065	0	6161.9	311.556	0		6252.37	top35
128	ssc-miR-27b*	AGAGCUUAGCUGAUUGGUGAACA	undetected	N/A	N/A	N/A	22.2546	15.1549	0.221002	6.95448	29.1762	0.823121		14.6045	top250
129	ssc-miR-28-3p	CACUAGAUUGUGAGCUCCUGGA	YB,YC	-0.16533	0.105103	3	262.242	37.6389	6.77236e-15	294.085	67.7344	0.000118285		278.164	top140
130	ssc-miR-28-5p	AAGGAGCUCACACUCUAUUGAG	YB-specific	1.02325	0.00171558	2	98.576	23.2694	1.00821e-05	48.5	41.1548	0.320717		73.538	top190
131	ssc-miR-296	GAGGGCCCCCCCCAAUCCUGU	YB-specific	-1.77043	1.80394e-08	2	49.7161	18.324	0.00229406	169.609	60.4212	0.0126964		109.663	top180
132	ssc-miR-299	AUGGUUUACCGUCCCACAUAC	YB,YC	-0.0620413	0.0332609	3	4625.81	231.753	0	4829.08	247.025	0		4727.45	top49
133	ssc-miR-29a	CUAGCACCAUCUGAAAUCGGUUA	YB,YC	0.0350416	0.457084	3	14049.8	1009.81	0	13712.6	797.393	0		13881.2	top9
134	ssc-miR-29b	UAGCACCAUUUGAAAUCAGU	YB,YC	0.889145	1.52056e-12	1	5614.83	333.725	0	3031.64	232.204	0		4323.23	top57
135	ssc-miR-29c	UAGCACCAUUUGAAAUCGGUUA	YB,YC	0.0575487	0.227019	3	10678.5	786.52	0	10261	565.009	0		10469.8	top18
136	ssc-miR-301	CAGUCCAAUAGUAUUGUCAAAGC	undetected	N/A	N/A	N/A	0.85106	12.3069	0.953696	6.00208	27.0568	0.825883		3.42657	top293
137	ssc-miR-30a-3p	CUUUCAGUCGGAUGUUUGCAGC	YB-specific	0.222063	0.073211	3	168.241	25.792	1.9067e-12	144.24	51.097	0.014243		156.24	top167
138	ssc-miR-30a-5p	UGUAAACAUCCUCGACUGGAAG	YB,YC	0.190985	0.00113833	1	7566.35	499.228	0	6628.18	493.082	0		7097.27	top30
139	ssc-miR-30b-3p	CUGGGAGGUGGAUGUUUACUU	YB-specific	0.123547	0.258894	3	89.2046	19.3571	9.47755e-08	81.8834	36.6822	0.0623295		85.544	top189
140	ssc-miR-30b-5p	UGUAAACAUCCUACACUCAGCU	YB,YC	0.136903	0.005429	1	11402	727.96	0	10369.8	646.501	0		10885.9	top16
141	ssc-miR-30c	UGUAAACAUCCUACACUCUCAGC	YB,YC	0.0949978	0.0438369	3	10186.3	576.772	0	9537.14	675.998	0		9861.7	top21
142	ssc-miR-30d	UGUAAACAUCCCCGACUGGAAGCU	YB,YC	-0.0986204	0.140442	3	8361.01	514.851	0	8952.54	912.207	0		8656.77	top25
143	ssc-miR-30e-3p	CUUUCAGUCGGAUGUUUACAGC	YB,YC	0.891372	4.22412e-09	1	553.182	48.5414	0	298.221	61.7247	2.42293e-05		425.702	top130
144	ssc-miR-30e-5p	UGUAAACAUCCUUGACUGGAAGCU	YB,YC	0.080247	0.15259	3	5781.86	281.927	0	5469.04	558.985	0		5625.45	top39
145	ssc-miR-32	UAUUGCACAUUACUAAGUUGC	undetected	N/A	N/A	N/A	0.128427	11.4107	0.996485	1.65564	25.685	0.940639		0.892036	top336
146	ssc-miR-320	AAAAGCUGGGUUGAGAGGGCGAA	YB,YC	-0.122866	0.0319333	3	2568.73	217.293	0	2797.09	223.147	0		2682.91	top70
147	ssc-miR-323	GCACAUUACACGGUCGACCUCU	YB,YC	-0.476216	1.72974e-09	1	1381.72	92.8274	0	1922.1	142.09	0		1651.91	top86
148	ssc-miR-324	CGCAUCCCCUAGGGCAUUGGUGU	YB,YC	-0.238609	0.00470123	1	840.12	102.4	0	991.22	121.887	2.498e-14		915.67	top109
149	ssc-miR-325	CCUAGUAGGUGUUCAGUAAGUGU	YB-specific	3.21468	0.00453036	2	64.1577	18.1184	4.25579e-05	6.91089	28.4336	0.842104		35.5343	top223
150	ssc-miR-326	CCUCUGGGCCCUUCCUCCAG	undetected	N/A	N/A	N/A	15.253	12.4498	0.213419	13.3929	30.5015	0.705225		14.323	top251
151	ssc-miR-328	CUGGCCCUCUCUGCCCUUCCGU	YB,YC	-0.453008	1.19555e-05	1	412.564	45.4204	0	564.755	86.3865	9.69577e-10		488.66	top129
152	ssc-miR-331-3p	GCCCCUGGGCCUAUCCUAGAA	YB,YC	-0.0924447	0.0621106	3	932.793	73.0807	0	994.521	105.995	0		963.657	top106
153	ssc-miR-331-5p	UCUAGGUAUGGUCCCAGGGAU	YB-specific	0.0968207	0.228603	3	96.8221	16.9141	3.68351e-11	90.5375	39.6056	0.0609262		93.6798	top186
154	ssc-miR-335	UCAAGAGCAAUAACGAAAAAUG	YB,YC	-0.0418244	0.339919	3	10836.1	864.282	0	11154.9	574.512	0		10995.5	top15
155	ssc-miR-338	UCCAGCAUCAGUGAUUUUGUUG	YB-specific	1.41438	1.77797e-06	2	168.949	24.312	1.53733e-12	63.3848	38.7368	0.194475		116.167	top179
156	ssc-miR-339-3p	AGCUCCUCGAGGCCAGAGCCC	undetected	N/A	N/A	N/A	14.4583	13.6883	0.309572	12.0717	33.6233	0.756233		13.265	top253
157	ssc-miR-339-5p	UCCCUGUCCUCCAGGAGCUCAC	YB,YC	-0.0226049	0.756611	3	712.621	52.8455	0	723.875	102.049	1.67887e-10		718.248	top122
158	ssc-miR-340	UUAUAAAGCAAUGAGACUGAUU	YB-specific	0.651476	0.000593809	2	176.479	29.2585	3.84454e-10	112.352	48.4538	0.0490744		144.416	top171
159	ssc-miR-342	UCUCACACAGAAAUCGCACCCGUCA	YB,YC	0.370844	1.27161e-06	1	1581.41	131.999	0	1222.95	85.4624	0		1402.18	top90
160	ssc-miR-345-3p	CCCUGAACUAGGGGUCUGGAG	undetected	N/A	N/A	N/A	27.6878	14.5952	0.0519848	15.6423	29.5634	0.651091		21.665	top237
161	ssc-miR-345-5p	GCUGACUCCUAGUCCAGUGCU	YB-specific	0.994899	0.00606817	2	64.6297	14.6379	4.50667e-07	32.4293	33.5443	0.413787		48.5295	top202
162	ssc-miR-34a	UGGCAGUGUCUUAGCUGGUUGU	YB,YC	-0.34704	2.16257e-05	2	199.001	20.0952	0	253.119	48.9175	1.40709e-05		226.06	top151
163	ssc-miR-34c	AGGCAGUGUAGUUAGCUGAUUGC	undetected	N/A	N/A	N/A	6.63257	13.8291	0.753513	2.6129	26.0006	0.912054		4.62274	top284
164	ssc-miR-361-3p	CCCCCAGGUGUGAUUCUGAUUUGC	YB,YC	-0.655702	3.61266e-07	2	113.877	17.4304	6.29496e-14	179.4	52.28	0.00417232		146.639	top169
165	ssc-miR-361-5p	UUAUCAGAAUCUCCAGGGGUAC	YB,YC	-0.15115	0.00116408	1	4372.15	244.973	0	4855.07	348.947	0		4613.61	top52
166	ssc-miR-362	AAUCCUUGGAACCUAGGUGUGAGUG	YB,YC	-0.194743	0.0283776	3	201.137	26.9369	1.11022e-16	230.205	53.4284	0.000233409		215.671	top155
167	ssc-miR-363	AAUUGCACGGUAUCCAUCUGUAA	YB,YC	-0.248927	5.84852e-05	1	949.184	72.7165	0	1127.94	118.466	0		1038.56	top104
168	ssc-miR-365-3p	UAAUGCCCCUAAAAAUCCUUAU	YB-specific	1.14526	0.000234048	2	86.7487	20.3108	4.52981e-06	39.2198	36.1699	0.371909		62.9843	top194
169	ssc-miR-365-5p	GAGGGACUUUCAGGGGCAGCUGU	undetected	N/A	N/A	N/A	13.5288	13.3993	0.308873	14.4875	31.3674	0.690126		14.0082	top252
170	ssc-miR-369	AAUAAUACAUGGUUGAUCUUU	YB,YC	0.671756	1.03563e-06	1	1505.43	158.546	0	945.021	156.29	1.90361e-08		1225.22	top98
171	ssc-miR-374a	UUAUAAUACAACCUGAUAAGUG	YB,YC	0.37513	2.79533e-06	1	5147.45	399.24	0	3968.87	354.001	0		4558.16	top55
172	ssc-miR-374a*	CUUAUCAGGUUGUAUUGUAAUU	YB-specific	1.42098	0.0694207	3	57.3837	18.8576	0.000620222	21.4304	33.7644	0.603693		39.407	top218
173	ssc-miR-374b-3p	CUUAUCAGGUUGUAUUAUCAUU	undetected	N/A	N/A	N/A	1.03954	11.2844	0.94875	0.797534	27.5034	0.977329		0.918536	top334
174	ssc-miR-374b-5p	AUAUAAUACAACCUGCUAAGUG	YB,YC	0.518471	7.51662e-10	1	3827.02	238.227	0	2671.69	209.094	0		3249.35	top64
175	ssc-miR-376a	AUCAUAGAGGAAAAUCCACGU	YB,YC	1.50232	1.7291e-09	1	969.508	148.998	5.44464e-12	342.222	87.1009	0.000312383		655.865	top125
176	ssc-miR-376a*	GUAGAUUCUCCUUCUAUGAGUAC	YB,YC	-0.981943	7.45604e-12	2	188.384	25.2631	0	372.082	60.1482	5.3002e-08		280.233	top139
177	ssc-miR-376b	GUGGCUAUUCCUUCUAUGUUUA	undetected	N/A	N/A	N/A	2.45284	12.4143	0.881169	1.25765	25.3008	0.951182		1.85525	top313
178	ssc-miR-376c	GUGGAUAUUCCUUCUAUGUUUA	undetected	N/A	N/A	N/A	29.5518	17.7167	0.11105	4.66924	26.9246	0.884083		17.1105	top244
179	ssc-miR-378	ACUGGACUUGGAGUCAGAAGGC	YB,YC	0.0327004	0.592421	3	137.005	20.5766	3.36731e-13	133.935	40.7222	0.00704114		135.47	top173
180	ssc-miR-381	AGCGAGGUUGCCCUUUGUAUAUU	YB,YC	-0.0311708	0.610588	3	385.864	40.1081	0	394.291	59.6191	4.42593e-09		390.077	top133
181	ssc-miR-382	AAGUUGUUCGUGGUGGAUUCG	YB,YC	-0.452491	3.29498e-09	1	1108.25	84.022	0	1516.53	112.989	0		1312.39	top92
182	ssc-miR-383	CCACAGCACUGCCUGGUCAGA	undetected	N/A	N/A	N/A	11.2088	12.753	0.405443	9.21557	28.3986	0.774281		10.2122	top265
183	ssc-miR-411	AUGUAACACGGUCCACUAAC	YB,YC	-0.127725	0.0167701	3	2297.88	148.555	0	2510.59	251.069	0		2404.23	top72
184	ssc-miR-421	CCUCAUUAAAUGUUUGUUGAAUGA	undetected	N/A	N/A	N/A	0.293171	9.9991	0.990465	0.00541855	24.7558	0.999678		0.149295	top349
185	ssc-miR-423-3p	AGCUCGGUCUGAGGCCCCUCAGU	YB-specific	0.548668	0.0315434	3	66.1021	17.796	5.39783e-05	45.1908	41.6281	0.360923		55.6464	top198
186	ssc-miR-423-5p	UGAGGGGCAGAGAGCGAGACUUU	YB,YC	-0.356836	1.29565e-08	1	1090.23	66.9767	0	1396.16	113.116	0		1243.2	top97
187	ssc-miR-424	CAGCAGCAAUUCAUGUUUUGAA	YB,YC	-0.0566416	0.520292	3	228.859	35.7517	1.54299e-12	238.023	55.6893	0.000255949		233.441	top150
188	ssc-miR-424*	CAAAACGUGAGGCGCUGCUAU	undetected	N/A	N/A	N/A	19.9331	15.8428	0.205151	18.9382	33.4017	0.624127		19.4356	top241
189	ssc-miR-425-3p	AUCGGGAAUGUCGUGUCCGCCC	YB,YC	-0.172368	0.00606623	2	205.356	25.4075	0	231.417	51.3866	0.000177823		218.386	top154
190	ssc-miR-425-5p	AAUGACACGAUCACUCCCGUUGA	YB,YC	-0.548609	1.95284e-07	1	1533.35	99.0087	0	2242.8	234.094	0		1888.08	top80
191	ssc-miR-429	UAAUACUGUCUGGUAAUGCCGU	YB,YC	-0.322979	9.77721e-08	1	2385.64	121.276	0	2984.23	220.249	0		2684.94	top69
192	ssc-miR-432-3p	UGGAUGGCUCCUCCAUGGCU	undetected	N/A	N/A	N/A	8.65019	13.0049	0.530298	14.9183	33.2103	0.690528		11.7842	top259
193	ssc-miR-432-5p	UCUUGGAGUAGGUCAUUGGGU	YB,YC	0.098698	0.0183458	3	763.809	52.4436	0	713.303	90.526	2.78833e-12		738.556	top119
194	ssc-miR-4331	UGUGGCUGUGGUGUAGGCCAGC	YB-specific	1.7018	8.26411e-06	2	306.541	36.428	0	94.2311	48.5399	0.108493		200.386	top157
195	ssc-miR-4332	CACGGCCGCCGCCGGGCGCC	YB-specific	-0.17933	0.540114	3	51.175	17.6798	0.00119269	57.9484	40.9384	0.227334		54.5617	top199
196	ssc-miR-4333	AUACCUGCAUGUUAGUCUUUGGUUCU	undetected	N/A	N/A	N/A	5.82819	12.676	0.741336	3.76901	26.6665	0.896461		4.7986	top282
197	ssc-miR-4334-3p	UCCCUGUCCUCCAGGAGCUC	YB,YC	-0.0705879	0.27657	3	851.97	50.1332	0	894.691	117.425	1.65867e-13		873.331	top113
198	ssc-miR-4334-5p	CCCUGGAGUGACGGGGGUG	YB,YC	1.63524	8.8607e-10	1	1005.84	52.2247	0	323.798	62.8936	5.41586e-06		664.819	top123
199	ssc-miR-4335	GUGCCCAGCGCUGCAGGGCA	undetected	N/A	N/A	N/A	14.1614	13.2205	0.297474	21.2284	36.0092	0.602611		17.6949	top243
200	ssc-miR-4336	CAACUCUGUGGUUUCCUUUACUCAUAG	undetected	N/A	N/A	N/A	4.64402	13.0577	0.812544	4.44609	27.488	0.870279		4.54506	top286
201	ssc-miR-4337	AGGGUAUAUAAGCCUUCACUGG	undetected	N/A	N/A	N/A	0.446978	10.8676	0.979777	1.64297	27.1539	0.943067		1.04498	top329
202	ssc-miR-4338	AUGUUCAGUCUCAGUGGGAACC	undetected	N/A	N/A	N/A	2.7024	12.2299	0.870942	2.62605	28.1749	0.9261		2.66422	top303
203	ssc-miR-4339	GCUCUGAGCUGCCCCUCCUCGUCC	undetected	N/A	N/A	N/A	14.6189	14.1786	0.280078	33.7573	40.9685	0.461968		24.1881	top232
204	ssc-miR-450a	UUUUGCGAUGUGUUCCUAAUAU	undetected	N/A	N/A	N/A	0.0356678	10.4385	0.999235	0.00531155	24.4346	0.999673		0.0204897	top353
205	ssc-miR-450b-3p	UUGGGAACAUUUUGCAUCCAU	undetected	N/A	N/A	N/A	0.910404	11.1449	0.968153	1.52287	24.857	0.93819		1.21664	top327
206	ssc-miR-450b-5p	UUUUGCAAUAUGUUCCUGAAUA	undetected	N/A	N/A	N/A	1.28379	13.1831	0.960088	0.392756	25.1323	0.983866		0.838272	top339
207	ssc-miR-450c-3p	AUUGGGAACAUUUUGCAUUCGU	undetected	N/A	N/A	N/A	1.38248	11.9376	0.934695	0.340982	27.0836	0.987868		0.861733	top337
208	ssc-miR-450c-5p	UUUUGCGAUGUGUUCCUAAUAC	undetected	N/A	N/A	N/A	4.09721	12.2496	0.797634	1.55652	26.4861	0.956654		2.82687	top301
209	ssc-miR-451	AAACCGUUACCAUUACUGAGUU	YB,YC	-0.144034	0.0125981	3	5286	444.61	0	5840.98	399.007	0		5563.49	top41
210	ssc-miR-455	GCAGUCCAUGGGCAUAUACAC	YB,YC	-0.694318	1.29867e-09	1	673.507	66.4352	0	1089.81	109.448	0		881.66	top112
211	ssc-miR-484	CCCAGGGGGCGACCCAGGCU	undetected	N/A	N/A	N/A	33.3413	14.8346	0.0108023	48.861	39.1651	0.293533		41.1011	top217
212	ssc-miR-486	UCCUGUACUGAGCUGCCCCGAG	YB,YC	0.192834	0.0101989	3	208.251	24.0272	0	182.196	48.585	0.00197735		195.223	top160
213	ssc-miR-487b	GUGGUUAUCCCUGUCCUGUUCG	YB-specific	-0.101729	0.253786	3	52.1011	14.878	6.87208e-05	55.9076	30.3849	0.137086		54.0044	top201
214	ssc-miR-490	CCAUGGAUCCCCAGGUGGGU	undetected	N/A	N/A	N/A	14.5421	14.5046	0.308364	21.7371	31.7374	0.556253		18.1396	top242
215	ssc-miR-491	AGUGGGGAACCCUUCCAUGAGG	YB,YC	-0.185679	0.00262224	2	247.26	26.0219	0	281.222	53.2062	6.78778e-06		264.241	top144
216	ssc-miR-494	AGGUUGUCGUGUUGUCUUCUCU	undetected	N/A	N/A	N/A	1.25914	12.4001	0.931265	2.15813	25.0282	0.929652		1.70863	top319
217	ssc-miR-497	CAGCAGCACACUGUGGUUUGU	YB-specific	-0.45365	0.00126115	2	40.6526	16.1323	0.00399385	55.6738	32.7011	0.164272		48.1632	top203
218	ssc-miR-499-3p	AACAUCACAGCAAGUCUGUGCU	undetected	N/A	N/A	N/A	1.07145	11.6116	0.945554	6.98601	28.3146	0.791377		4.02873	top289
219	ssc-miR-499-5p	UUAAGACUUGCAGUGAUGUUU	YB,YC	-0.137363	0.239091	3	174.788	34.6159	2.39167e-07	192.248	57.4776	0.00438701		183.518	top162
220	ssc-miR-500	AUGCACCUGGGCAAGGAUUCU	YB,YC	-0.390214	3.44503e-07	2	148.573	21.5308	7.32747e-15	194.718	42.4177	0.000197029		171.645	top164
221	ssc-miR-503	UAGCAGCGGGAACAGUACUGCAG	undetected	N/A	N/A	N/A	10.2805	13.0714	0.449929	14.6493	32.1611	0.685596		12.4649	top257
222	ssc-miR-504	AGACCCUGGUCUGCACUCUAUCU	YB-specific	0.373732	0.0709221	3	43.0292	15.4012	0.00164509	33.2092	35.7275	0.437287		38.1192	top220
223	ssc-miR-505	UCAACACUUGCUGGUUUCCUCU	YB,YC	-0.282901	5.12014e-05	1	1142.95	94.1751	0	1390.55	135.839	0		1266.75	top95
224	ssc-miR-532-3p	CCUCCCACACCCAAGGCUUGCA	YB,YC	0.920062	2.53836e-10	2	347.284	40.8288	0	183.535	45.6539	0.000887808		265.409	top143
225	ssc-miR-532-5p	CAUGCCUUGAGUGUAGGACCGU	YB,YC	-0.372692	0.000321	1	652.041	51.8895	0	844.241	129.789	2.08146e-09		748.141	top118
226	ssc-miR-542-3p	UGUGACAGAUUGAUAACUGAAA	undetected	N/A	N/A	N/A	0.882092	10.3722	0.957082	0.596638	25.071	0.977834		0.739365	top343
227	ssc-miR-542-5p	UCGGGGAUCAUCAUGUCACGA	undetected	N/A	N/A	N/A	7.26178	12.5795	0.643987	8.54337	27.2013	0.7693		7.90258	top272
228	ssc-miR-545	AUCAACAAACAUUUAUUGUGUG	undetected	N/A	N/A	N/A	0.0273927	10.3525	0.999229	0.0649878	26.0053	0.997326		0.0461903	top352
229	ssc-miR-545*	UCAGUAAAUGUUUAUUGGAUG	undetected	N/A	N/A	N/A	0.0247347	10.7549	0.999258	1.56921	25.6	0.941805		0.796973	top341
230	ssc-miR-574	CACGCUCAUGCACACACCCACA	YB,YC	0.165681	0.0133849	3	5904.27	437.306	0	5263.7	513.011	0		5583.98	top40
231	ssc-miR-615	UCCGAGCCUGGGUCUCCCUCU	undetected	N/A	N/A	N/A	2.57056	11.6924	0.840674	20.3412	30.0618	0.524225		11.4559	top260
232	ssc-miR-628	AUGCUGACAUAUUUACUAGAGG	YB-specific	1.26007	4.46416e-06	2	81.9708	19.781	7.79664e-06	34.2247	34.9248	0.43281		58.0978	top196
233	ssc-miR-652	ACAACCCUAGGAGAGGGUGCCAUUCA	undetected	N/A	N/A	N/A	30.52	18.2105	0.0754282	9.40928	27.2511	0.766976		19.9647	top240
234	ssc-miR-664-3p	UAUUCAUUUAUCUCCCAGCCUACA	YB,YC	-0.548031	6.74161e-06	2	202.732	24.8906	0	296.413	65.042	7.41597e-05		249.572	top148
235	ssc-miR-664-5p	CAGGCUAGGAGAAGUGAUUGGAU	YB-specific	0.73041	0.000526864	2	56.2812	14.9318	3.97933e-05	33.9225	32.1657	0.384211		45.1018	top207
236	ssc-miR-676-3p	CCGUCCUAAGGUUGUUGAGUU	YB,YC	0.0506984	0.309717	3	173.743	20.0546	0	167.744	41.6358	0.00101093		170.744	top165
237	ssc-miR-676-5p	CUCUUCAAUCUCAGGACUCGCA	undetected	N/A	N/A	N/A	2.2249	11.2412	0.91119	0.258645	25.0832	0.988497		1.24177	top326
238	ssc-miR-7	UGGAAGACUAGUGAUUUUGUUGUU	YB,YC	-0.290017	0.00183478	1	35030.7	4290.68	0	42830.5	3772.96	0		38930.6	top1
239	ssc-miR-708-3p	CAACUAGACUGUGAGCUUCUAGA	undetected	N/A	N/A	N/A	16.528	13.6372	0.298405	5.21456	26.9461	0.860085		10.8713	top261
240	ssc-miR-708-5p	AAGGAGCUUACAAUCUAGCUGGG	YB,YC	-0.293861	0.000553508	1	1262.92	142.884	0	1548.23	134.866	0		1405.58	top89
241	ssc-miR-744	UGCGGGGCUAGGGCUAACAGCA	YB,YC	-0.417726	4.12949e-05	1	517.554	60.5371	0	691.359	103.76	9.42057e-10		604.457	top127
242	ssc-miR-758	UUUGUGACCUGGUCCACUAAC	YB,YC	-0.421419	3.5047e-06	1	669.664	68.9039	0	896.844	102.883	2.88658e-15		783.254	top116
243	ssc-miR-769-3p	CUGGGAUCUCUGGGGUCUUGGUU	YB-specific	1.21517	0.0688367	3	40.0928	16.1725	0.00673785	17.2689	32.4394	0.648187		28.6809	top229
244	ssc-miR-769-5p	UGAGACCUCUGGGUUCUGAGC	undetected	N/A	N/A	N/A	17.8538	14.2044	0.260833	12.0993	29.5949	0.711618		14.9766	top249
245	ssc-miR-885-3p	AGGCAGCGGGGUGUAGUGGAU	YB-specific	0.545401	0.0524674	3	44.5596	18.8159	0.00919826	30.5323	37.0414	0.474323		37.546	top221
246	ssc-miR-885-5p	UCCAUUACACUACCCUGCCUCU	YB,YC	0.620478	6.06777e-05	2	354.192	37.6282	0	230.386	60.1144	0.000720954		292.289	top138
247	ssc-miR-9-1	UCUUUGGUUAUCUAGCUGUAUGA	undetected	N/A	N/A	N/A	11.5356	14.1455	0.459103	6.26179	32.1807	0.866706		8.89871	top270
248	ssc-miR-92a	UAUUGCACUUGUCCCGGCCUGU	YB,YC	0.0253405	0.620333	3	7033.05	520.765	0	6910.6	501.072	0		6971.82	top31
249	ssc-miR-92b-3p	UAUUGCACUCGUCCCGGCCUCC	YB,YC	0.153659	0.00164278	1	3042.72	175.13	0	2735.31	207.425	0		2889.01	top67
250	ssc-miR-92b-5p	AGGGACGGGACGCGGUGCAGUGUU	undetected	N/A	N/A	N/A	10.2739	11.8241	0.424726	20.5135	32.9399	0.577942		15.3937	top246
251	ssc-miR-935	CCAGUUACCGCUUCCGCUACCGC	undetected	N/A	N/A	N/A	17.5067	14.069	0.200798	29.6081	37.7053	0.491269		23.5574	top233
252	ssc-miR-95	UUCAACGGGUAUUUAUUGAGCA	YB,YC	1.86918	1.31272e-08	1	1155.96	89.1578	0	316.42	82.3519	0.000629252		736.192	top121
253	ssc-miR-98	UGAGGUAGUAAGUUGUAUUGUU	YB,YC	1.82589	1.09842e-10	1	3693.11	267.112	0	1041.71	180.177	1.58708e-08		2367.41	top73
254	ssc-miR-99a	AACCCGUAGAUCCGAUCUUGUG	YB,YC	-0.436394	4.61245e-06	1	7872.28	576.01	0	10652.9	1057	0		9262.59	top22
255	ssc-miR-99b	CACCCGUAGAACCGACCUUGCG	YB,YC	-0.360154	9.00444e-06	1	4122.98	249.915	0	5292.1	485.841	0		4707.54	top50
256	Y-1	UAACAGUCUACAGCCAUGGUCG	YB,YC	0.0626028	0.290086	3	17402.7	1137.77	0	16663.7	1609.27	0		17033.2	top5
257	Y-10	AAGAGGGUGGUGACUUAGGC	undetected	N/A	N/A	N/A	14.4064	13.3387	0.304502	11.0745	29.7081	0.74157		12.7405	top255
258	Y-100	UGGAAGACUGAUGAUUUGCUGA	undetected	N/A	N/A	N/A	7.24569	12.9601	0.675828	0.121729	24.1394	0.995657		3.68371	top292
259	Y-11	UCAGAGGAGGAGCAGUGACU	YB-specific	0.974274	2.73963e-05	2	174.525	24.4839	1.84297e-14	88.8325	39.1397	0.0595571		131.679	top174
260	Y-12	AGGGUGGAGAGAUGGAUGGAUGG	YB-specific	2.10147	5.971e-12	2	412.948	38.6044	0	96.2254	35.4247	0.0361611		254.586	top147
261	Y-13	GCCCACUGCCCUGGCCGAGC	YB,YC	-0.706948	4.69977e-06	2	150.372	20.4526	0	245.46	60.5022	0.000453207		197.916	top158
262	Y-14	UAGGGCACAGGAUGGGAUGAGGA	YB-specific	2.12066	0.022841	3	68.7437	17.5728	4.55731e-06	15.8071	33.0674	0.69524		42.2754	top213
263	Y-15	UAGGAAAAGGGAAGAAGACAAU	undetected	N/A	N/A	N/A	11.7241	12.9421	0.444562	0.574769	25.8039	0.984121		6.14942	top277
264	Y-16	UAGACUUUGAGCGGGCGGACA	YB,YC	0.341783	0.000398929	1	2469.05	163.051	0	1948.25	256.623	2.5846e-13		2208.65	top76
265	Y-17	UACUUAUGAAGAACCUACGCAAU	undetected	N/A	N/A	N/A	0.033323	11.1997	0.999287	0.989624	24.3353	0.958902		0.511473	top346
266	Y-18	UUUGCUCUGCUCCUGCCACAUGC	undetected	N/A	N/A	N/A	32.1487	16.4858	0.0300415	26.6129	35.8854	0.530406		29.3808	top228
267	Y-19	GUGGUUUGUAAAGCCUCAGAGGGU	undetected	N/A	N/A	N/A	0.0313507	11.0573	0.999278	2.30034	26.3279	0.917341		1.16585	top328
268	Y-2	UAACAGUCUCCAGUCACGGCC	YB,YC	-0.225771	0.00203357	1	3118.13	222.635	0	3646.35	361.902	0		3382.24	top61
269	Y-20	GUGGGUGCUCGAUGCUAGAUGG	undetected	N/A	N/A	N/A	0.40481	10.5774	0.981157	1.30678	26.2623	0.953811		0.855793	top338
270	Y-21	GUGGACAGGACCAGGGACUGGGA	undetected	N/A	N/A	N/A	18.6661	15.4085	0.222639	12.0536	30.1359	0.732288		15.3599	top247
271	Y-22	GGGAAGGCACGAGUAGAGAG	YB-specific	1.72454	0.00126742	2	72.8565	18.4443	1.45962e-05	22.0461	33.2389	0.57974		47.4513	top205
272	Y-23	GGAGUAGGAAGGAGGAGGGAAACA	YB,YC	1.59131	4.24105e-14	1	1394.53	102.272	0	462.803	70.1259	1.66438e-09		928.668	top108
273	Y-24	GGAGGGAGAGAGGGAGAGCGUGCC	YB,YC	1.27314	2.88658e-15	1	1767.05	109.561	0	731.132	79.9835	4.44089e-16		1249.09	top96
274	Y-25	GGAGAAAUUCUGGGAAGACAGGCA	undetected	N/A	N/A	N/A	13.8178	14.0513	0.366794	5.54486	26.9442	0.856617		9.68134	top268
275	Y-26	GGACAGUAGCGAGCAUCAAUGG	undetected	N/A	N/A	N/A	1.68943	13.0548	0.939526	0.249923	25.3861	0.991545		0.969675	top333
276	Y-27	GCCUGCACUGCCACCUGAACA	undetected	N/A	N/A	N/A	8.49608	13.8595	0.632988	1.84327	26.7495	0.949725		5.16968	top280
277	Y-28	UGGGUCACAGAAGAGGGUCUG	YB-specific	0.398837	0.0025543	2	137.314	20.5076	2.55351e-14	104.149	45.6521	0.0615397		120.732	top178
278	Y-29	GAUGGAAGGCAUGAGUCUGGUG	undetected	N/A	N/A	N/A	2.11058	12.9116	0.92537	3.69606	29.4004	0.905764		2.90332	top299
279	Y-3	UAACAGUCUCCAGUCACGGCCA	YB,YC	-0.25213	0.0013734	1	2805.38	193.496	0	3341.11	355.74	0		3073.25	top65
280	Y-30	GAGGGUCAGGGAGAGGAAGCCA	YB,YC	1.47582	6.77243e-09	1	504.921	45.4561	0	181.534	53.9787	0.00444909		343.228	top137
281	Y-31	GAGCUGGAGAAGGAGGUGGGC	YB,YC	1.24769	4.61875e-11	1	3570.58	292.935	0	1503.65	198.708	4.70179e-13		2537.12	top71
282	Y-32	GAGAAGAUGGUCCGUGUCUGU	undetected	N/A	N/A	N/A	2.11619	13.0113	0.913902	2.05387	27.5039	0.935027		2.08503	top309
283	Y-33	GACAGAUUGGAACAGAGACAGC	YB-specific	2.93644	0.00571885	2	50.5901	17.6454	0.00241198	6.60858	27.4823	0.840819		28.5993	top230
284	Y-34	UCUGGGACAUGGGGCAGGGUUG	YB-specific	0.222135	0.0400581	3	114.168	22.4791	6.68731e-09	97.8753	46.1195	0.0793593		106.021	top182
285	Y-35	GAAGGAGAUGGCCAACAUGA	undetected	N/A	N/A	N/A	1.51444	12.1732	0.944028	5.97616	29.2412	0.832697		3.7453	top290
286	Y-36	GAAGAUAUCUGCCCGUCAACUC	undetected	N/A	N/A	N/A	9.14344	13.8766	0.565645	6.48902	29.8843	0.844171		7.81623	top274
287	Y-37	CAGGAGGUGGAGAGCAUGUCU	undetected	N/A	N/A	N/A	20.2287	14.8578	0.174041	11.9789	28.7186	0.721858		16.1038	top245
288	Y-38	CACAUGGAAGAUGGGGAGCCCU	YB-specific	0.906483	0.00450705	2	56.1418	16.7246	0.00011201	29.9507	33.742	0.455765		43.0463	top210
289	Y-39	AUGUCUUUUCUGAACCCAGAGCCG	undetected	N/A	N/A	N/A	0.706902	11.2811	0.973907	2.14812	25.4833	0.918116		1.42751	top322
290	Y-4	AUACUAGACUGUGAGCUCCUCGA	undetected	N/A	N/A	N/A	29.9073	15.0598	0.0408491	33.8215	31.272	0.353164		31.8644	top226
291	Y-40	AUGGGGAUUGUAGAUAGGCAUU	undetected	N/A	N/A	N/A	0.914694	11.5272	0.968767	1.7113	25.9668	0.945547		1.313	top324
292	Y-41	AUGCUGUUUGAACUCUUUUUCA	undetected	N/A	N/A	N/A	0.0331499	10.0387	0.999205	1.47579	26.0829	0.943804		0.75447	top342
293	Y-42	AUGAGGUGGAAGUAGCGACUGAAC	undetected	N/A	N/A	N/A	0.373167	11.4996	0.989026	2.34928	23.9646	0.904057		1.36122	top323
294	Y-43	UCUGGAGUUUGAACAUGGCU	undetected	N/A	N/A	N/A	0.391712	11.1429	0.979933	5.27371	28.493	0.850286		2.83271	top300
295	Y-44	AUGAGGAGGAGAAGGAGGAGGA	YB,YC	1.2443	8.3735e-11	1	5889.56	352.415	0	2486.06	284.812	5.55112e-16		4187.81	top58
296	Y-45	AGUGGAGUGGGACAGGUGGCC	YB-specific	0.519505	0.0141195	3	52.5413	16.0349	0.000188566	36.6534	35.7155	0.388933		44.5974	top208
297	Y-46	AGGUGAGAAGGAAAGGGCAGCUU	YB-specific	0.847881	0.156462	3	50.6468	16.8197	0.000334573	28.1394	33.915	0.489385		39.3931	top219
298	Y-47	AGGGCACAGGAUGGGAUGAGGA	YB-specific	1.33929	0.000502961	2	68.3167	16.8394	4.61817e-06	26.9998	32.5972	0.497961		47.6583	top204
299	Y-48	AGGCCAAGGAGGAGAACAUGAUGA	undetected	N/A	N/A	N/A	18.8859	14.6837	0.229891	5.70234	30.7441	0.872213		12.2941	top258
300	Y-49	AGGAGUGACAUGGGACCAGUA	undetected	N/A	N/A	N/A	1.26653	12.5152	0.95637	3.90363	26.1746	0.863033		2.58508	top304
301	Y-5	UCCCUGCUCCCUCCUCUGAAA	undetected	N/A	N/A	N/A	0.5858	12.0849	0.971073	8.62782	27.4928	0.741183		4.60681	top285
302	Y-50	AGGAGAUGGAAGAUGAGCUAG	undetected	N/A	N/A	N/A	1.71346	12.4439	0.936081	1.79072	25.4939	0.938123		1.75209	top318
303	Y-51	AGGACUGCGUGGGCCCAGAAGUGG	undetected	N/A	N/A	N/A	5.6956	13.9213	0.788911	5.38698	29.545	0.865667		5.54129	top278
304	Y-52	AGGACUGAGGAGGGGUAUUAU	YB-specific	1.28684	0.0588546	3	34.3211	15.0687	0.00846576	14.0664	30.3347	0.700106		24.1937	top231
305	Y-53	UCCUGGAGGACGUGCUGUGC	undetected	N/A	N/A	N/A	7.33979	13.5963	0.65644	8.42007	29.6398	0.795795		7.87993	top273
306	Y-54	AGCGCGUGCGGAACGGGUUUCU	YB-specific	0.0729608	0.435095	3	102.148	21.156	2.16102e-08	97.1109	45.5469	0.0653689		99.6296	top183
307	Y-55	AGAGGGCGAGCUGAGGAGCG	YB,YC	0.111831	0.129119	3	180.958	26.0407	1.44329e-15	167.461	44.6637	0.00178369		174.209	top163
308	Y-56	AGAGGAGGAAGAGGAGGAGGA	YB,YC	1.21346	4.92353e-10	1	6159.23	406.201	0	2656.06	324.694	2.35367e-14		4407.64	top56
309	Y-57	AGACCGGGGACCGGAGCGAGCAGA	YB,YC	0.469568	4.51973e-06	2	179.91	27.2017	8.25118e-13	129.928	39.5726	0.00863744		154.919	top168
310	Y-58	CUCCGUUUGCCUGUUUUGCUGA	YB-specific	0.23725	0.0203825	3	107.262	19.6528	1.20898e-09	90.9971	37.5587	0.0474736		99.1297	top184
311	Y-59	UGGGUCACAGAAGAGGGUCUGG	YB-specific	0.283856	0.00973227	2	140.972	18.8324	0	115.794	41.8521	0.0224376		128.383	top175
312	Y-6	AGAAAACAGCACUCAGUCUUUC	undetected	N/A	N/A	N/A	0.0551232	10.587	0.998443	1.92061	25.2903	0.922639		0.987868	top331
313	Y-60	AACAUCUGGUUGGUUGAGAGA	YB,YC	-0.0536819	0.725901	3	125.38	23.8708	3.91332e-09	130.133	42.1589	0.00927939		127.756	top176
314	Y-61	UGUUGUACUUUUUUUUUUGUU	undetected	N/A	N/A	N/A	22.6721	15.8464	0.1013	62.6743	35.5464	0.142133		42.6732	top211
315	Y-62	UACCCAUUGCAUAUCGGAGUUG	YB,YC	-0.877847	1.67264e-08	1	627.636	42.1657	0	1153.36	143.775	2.91989e-14		890.5	top111
316	Y-63	CGGCUCUGGGUCUGUGGGGAG	YB-specific	0.312452	0.00857177	2	98.1584	17.1435	2.27393e-11	79.0442	39.4996	0.105428		88.6013	top188
317	Y-64	UGCCCACCCUUUACCCCGCUC	undetected	N/A	N/A	N/A	30.142	14.0984	0.0151844	53.1285	39.6926	0.258938		41.6353	top214
318	Y-65	AGAGGUGUAGGCAUGGGAAAC	undetected	N/A	N/A	N/A	15.4223	13.4093	0.264944	5.26565	31.0431	0.884083		10.344	top264
319	Y-66	UUCCUGAGUCGGACUGGGCUGC	YB-specific	0.56915	0.0216459	3	41.8652	16.2798	0.00399614	28.2177	35.5027	0.517217		35.0414	top224
320	Y-67	UGGGCUGGGUUUGAAGAAGGGGC	YB,YC	1.00568	8.64862e-11	2	324.381	41.6595	1.11022e-16	161.553	47.108	0.0052512		242.967	top149
321	Y-68	ACAGCUCCUGGACUCCUCUAUGA	YB-specific	0.393	0.0414228	3	48.2589	15.4526	0.000575086	36.7513	33.0406	0.354624		42.5051	top212
322	Y-69	CGGGGGAAAGGCGCGUGCCCGU	YB-specific	1.30384	1.07211e-05	2	88.1715	21.0525	1.16756e-05	35.7135	34.3958	0.410095		61.9425	top195
323	Y-7	ACUCUGUGGUUCUCUCGUGGG	undetected	N/A	N/A	N/A	1.18792	11.2729	0.934954	8.21097	27.9043	0.765371		4.69945	top283
324	Y-70	ACACAAAAUGCCAGGCAUCAGG	undetected	N/A	N/A	N/A	10.1611	13.4502	0.556147	3.92835	27.1043	0.892057		7.04471	top276
325	Y-71	AGGUAGAAUAAGUGGGAGGC	YB,YC	0.738573	8.54572e-07	1	6151.76	559.632	0	3686.94	513.143	5.60291e-11		4919.35	top47
326	Y-72	CUAAAUCAUAGGAUGGUUGUGA	undetected	N/A	N/A	N/A	0.0309528	10.8697	0.999266	1.56519	26.7101	0.947576		0.798073	top340
327	Y-73	UCCAGGAUUUGGCAACGUUCAU	undetected	N/A	N/A	N/A	0.0332995	11.5009	0.999306	1.21021	25.4334	0.952718		0.621755	top345
328	Y-74	UUAUUGCUUAAGAAUACGCGUA	YB,YC	0.329012	1.20256e-05	1	3681.6	233.829	0	2930.86	267.211	0		3306.23	top62
329	Y-75	UAACACUGUCUGGUAAAGAUGG	YB,YC	0.376303	0.115153	3	2360.38	142.018	0	1684.86	233.861	8.52873e-13		2022.62	top79
330	Y-76	UAACACUGUCUGGUAACGAUGU	YB,YC	-0.135961	0.0829344	3	7906.45	488.928	0	8687.81	1013.85	1.44329e-15		8297.13	top26
331	Y-77	UAAUACUGCCGGGUAAUGAUGGA	YB,YC	-0.035667	0.806884	3	16160.2	1135.05	0	16564.7	2488.87	5.32903e-10		16362.4	top7
332	Y-78	GCUGGGAAGGCAAAGGGACGU	YB-specific	0.677246	7.05513e-05	2	235.758	31.1188	0	147.433	48.7417	0.0109083		191.596	top161
333	Y-79	GGGGUUCCUGGGGAUGGGAUUU	undetected	N/A	N/A	N/A	21.2958	13.4129	0.140205	9.30865	28.3019	0.778088		15.3022	top248
334	Y-8	AAGUUCUACUCUCAUCAACUG	undetected	N/A	N/A	N/A	0.402739	11.5236	0.982266	3.14849	25.5925	0.885742		1.77562	top316
335	Y-80	CGGGCCUGACCAGUCUCAAGAC	undetected	N/A	N/A	N/A	0.734704	11.1147	0.969113	5.71755	25.7295	0.80976		3.22613	top296
336	Y-81	AGGCAAGAUGCUGGCAUAGCUGU	YB,YC	0.513546	0.000142549	1	1606.7	93.844	0	1125.49	186.004	7.81594e-08		1366.1	top91
337	Y-82	UAGGGGGCAGGAGCCGGAGCCCUCU	YB,YC	2.31812	1.50324e-13	1	1263.08	64.63	0	253.285	51.7864	3.40531e-05		758.183	top117
338	Y-83	GUCCUGGCCCUGGUCCGGGUCC	undetected	N/A	N/A	N/A	4.44565	11.3556	0.73345	15.6269	32.4375	0.663452		10.0363	top266
339	Y-84	GGGGGGCAGGAGGGGCUCAGGG	YB,YC	0.964395	2.31787e-10	1	6655.24	424.503	0	3410.77	342.21	0		5033	top45
340	Y-85	UCUCUGGGCCUGUGUCUUAGGC	YB-specific	-0.0592237	0.716953	3	56.1285	14.5221	1.54065e-05	58.4806	35.3056	0.175363		57.3046	top197
341	Y-86	AGGGGUGCUAUCUGUGAUUGA	undetected	N/A	N/A	N/A	2.66571	11.7707	0.883211	3.90405	29.8797	0.902179		3.28488	top294
342	Y-87	UUCCUAACUCUGCCCCCUCCCAU	undetected	N/A	N/A	N/A	22.7537	13.6348	0.0645202	65.2189	43.454	0.194982		43.9863	top209
343	Y-88	CCCAGGGCAGAGCAGUGUGAA	undetected	N/A	N/A	N/A	9.40047	13.5794	0.518728	15.9863	31.8319	0.654681		12.6934	top256
344	Y-89	GCCUGCUGGGGUGGAACCUGGU	YB,YC	-0.259871	0.0294347	3	605.056	47.7893	0	724.477	139.226	1.68139e-06		664.767	top124
345	Y-9	AAGGACACCGGCAAGACUCCCGU	YB-specific	-0.137514	0.847395	3	32.5694	13.3046	0.0079661	35.8266	34.1435	0.360209		34.198	top225
346	Y-90	UUUGUUCGUUCGGCUCGCGUGA	YB,YC	0.0830768	0.347311	3	34706.9	3305.54	0	32764.8	5404.84	1.50481e-08		33735.9	top2
347	Y-91	UGGCAGUGUAUUGUUAGCUGGU	undetected	N/A	N/A	N/A	1.01531	11.6286	0.961761	2.84577	27.0721	0.902476		1.93054	top310
348	Y-92	AAGGGAUUCUGAUGUUGGUCACACU	undetected	N/A	N/A	N/A	0.600887	10.3025	0.978871	1.2207	26.089	0.951212		0.910794	top335
349	Y-93	CUGGCUGGGGAAAAAGAUUGG	YB-specific	-0.831372	0.000615544	2	38.9031	16.8968	0.00827328	69.2233	43.3178	0.16951		54.0632	top200
350	Y-94	AGGGGCCUCUGCCUCUAUCCAGGAU	undetected	N/A	N/A	N/A	1.47428	11.1107	0.921727	3.98353	26.1397	0.882151		2.7289	top302
351	Y-95	UGUCACUCGGCUCGGCCCACUACC	YB-specific	0.219223	0.132016	3	74.5628	19.7459	3.82434e-05	64.0515	41.3907	0.188729		69.3072	top192
352	Y-96	GUCUCGGUGCAAGGACUGGAGG	undetected	N/A	N/A	N/A	22.8402	13.3707	0.064112	21.0598	32.7875	0.588348		21.95	top235
353	Y-97	CUCCUUCACCCGGGCGGUACC	undetected	N/A	N/A	N/A	10.2482	13.5775	0.48527	15.6058	30.4033	0.647891		12.927	top254
354	Y-98	GAAAGCCACCAUGCUGGGUAAA	undetected	N/A	N/A	N/A	1.2551	11.6373	0.953573	2.04847	27.5503	0.934314		1.65179	top320
355	Y-99	GCAGCAGGGUGAAACUGACACA	undetected	N/A	N/A	N/A	1.92412	11.2933	0.925372	1.77818	24.7035	0.932626		1.85115	top314

## Sheet: differentially expressed miRNAs
YB, YC represented Bama minipigs, Landrace respectively. # Significance type,”1” represented “p<0.01 and higher Signal>500”;”2” represented “p<0.01 and higher Signal≤500”;”3” represented “P>0.01, not significant”.
Index	Reporter Name	seq	seed sequence	Expression distribution	Log2 (YB/YC)	p-value	# Significance type	Mean(YB)	StDev(YB)	p-value(YB)	Mean(YC)	StDev(YC)	p-value(YC)		Average signal	Rank
3	ssc-let-7e	UGAGGUAGGAGGUUGUAUAGUU	GAGGUAG	YB,YC	1.0906	6.39988e-09	1	9231.25	570.725	0	4334.67	587.018	2.80864e-12		6782.96	top32	32
7	ssc-miR-1	UGGAAUGUAAAGAAGUAUGUA	GGAAUGU	YB-specific	4.08459	0.00329541	2	426.379	58.3146	5.51763e-11	25.1312	34.3135	0.557168		225.755	top152	152
9	ssc-miR-101	UACAGUACUGUGAUAACUGAA	ACAGUAC	YB,YC	1.36152	5.77316e-15	1	1602.55	116.801	0	623.667	69.9084	1.22125e-15		1113.11	top100	100
37	ssc-miR-133a-3p	UUGGUCCCCUUCAACCAGCUG	UGGUCCC	YB-specific	2.22631	1.5209e-08	2	370.448	30.9134	0	79.1665	39.2767	0.118334		224.807	top153	153
39	ssc-miR-133b	UUUGGUCCCCUUCAACCAGCUAU	UUGGUCC	YB-specific	2.44468	1.48221e-11	2	438.556	36.8864	0	80.5568	38.4674	0.109018		259.556	top145	145
41	ssc-miR-135	UAUGGCUUUUUAUUCCUAUGUGA	AUGGCUU	YB-specific	1.26167	2.44921e-06	1	3094.11	658.161	1.4605e-06	1095.58	490.381	0.0265596		2094.85	top78	78
48	ssc-miR-143-3p	UGAGAUGAAGCACUGUAGCUC	GAGAUGA	YB,YC	-1.01079	2.18225e-12	1	1162.73	92.1237	0	2342.93	143.479	0		1752.83	top83	83
55	ssc-miR-149	UCUGGCUCCGUGUCUUCACUCCC	CUGGCUC	YB,YC	1.14571	3.18068e-11	1	4828.18	314.142	0	2182.17	238.971	0		3505.18	top60	60
71	ssc-miR-183	UAUGGCACUGGUAGAAUUCACUG	AUGGCAC	YB,YC	-1.25065	4.08231e-11	2	85.9174	22.0443	2.0483e-05	204.439	48.0782	0.000325356		145.178	top170	170
77	ssc-miR-187	UCGUGUCUUGUGUUGCAGCCGG	CGUGUCU	undetected	-1.30271	0.00043826	2	23.9451	14.802	0.0714824	59.0706	39.665	0.197491		41.5079	top216	216
83	ssc-miR-193a-3p	AACUGGCCUACAAAGUCCCAGU	ACUGGCC	YB-specific	2.04443	4.15054e-07	2	326.163	30.9801	0	79.068	41.4281	0.123211		202.615	top156	156
92	ssc-miR-199a*	CAGUAGUCUGCACAUUGGUUA	AGUAGUC	YB,YC	-1.04223	6.21725e-15	1	1417.27	79.5148	0	2918.74	150.857	0		2168	top77	77
94	ssc-miR-199b	CCCAGUGUUUAGACUAUCUGUU	CCAGUGU	YB,YC	-1.28375	2.44249e-15	1	292.335	30.9879	0	711.75	71.2494	0		502.042	top128	128
97	ssc-miR-19b	UGUGCAAAUCCAUGCAAAACUGA	GUGCAAA	YB,YC	1.33969	0	1	1881.05	106.178	0	743.21	72.1981	0		1312.13	top93	93
99	ssc-miR-202	UUCCUAUGCAUAUACUUCUUU	UCCUAUG	undetected	-2.17621	3.40405e-06	2	11.3469	13.6013	0.367879	51.2841	36.558	0.232596		31.3155	top227	227
102	ssc-miR-206	UGGAAUGUAAGGAAGUGUGUGA	GGAAUGU	YB,YC	-1.24943	4.16095e-10	2	117.056	25.181	7.69815e-07	278.298	70.2672	0.000432163		197.677	top159	159
116	ssc-miR-224	CAAGUCACUAGUGGUUCCGUUUA	AAGUCAC	YC-sepcific	-3.30156	1.82103e-11	2	17.5297	13.5734	0.1639	172.84	43.1234	0.00046166		95.1847	top185	185
130	ssc-miR-28-5p	AAGGAGCUCACACUCUAUUGAG	AGGAGCU	YB-specific	1.02325	0.00171558	2	98.576	23.2694	1.00821e-05	48.5	41.1548	0.320717		73.538	top190	190
131	ssc-miR-296	GAGGGCCCCCCCCAAUCCUGU	AGGGCCC	YB-specific	-1.77043	1.80394e-08	2	49.7161	18.324	0.00229406	169.609	60.4212	0.0126964		109.663	top180	180
149	ssc-miR-325	CCUAGUAGGUGUUCAGUAAGUGU	CUAGUAG	YB-specific	3.21468	0.00453036	2	64.1577	18.1184	4.25579e-05	6.91089	28.4336	0.842104		35.5343	top223	223
155	ssc-miR-338	UCCAGCAUCAGUGAUUUUGUUG	CCAGCAU	YB-specific	1.41438	1.77797e-06	2	168.949	24.312	1.53733e-12	63.3848	38.7368	0.194475		116.167	top179	179
168	ssc-miR-365-3p	UAAUGCCCCUAAAAAUCCUUAU	AAUGCCC	YB-specific	1.14526	0.000234048	2	86.7487	20.3108	4.52981e-06	39.2198	36.1699	0.371909		62.9843	top194	194
175	ssc-miR-376a	AUCAUAGAGGAAAAUCCACGU	UCAUAGA	YB,YC	1.50232	1.7291e-09	1	969.508	148.998	5.44464e-12	342.222	87.1009	0.000312383		655.865	top125	125
194	ssc-miR-4331	UGUGGCUGUGGUGUAGGCCAGC	GUGGCUG	YB-specific	1.7018	8.26411e-06	2	306.541	36.428	0	94.2311	48.5399	0.108493		200.386	top157	157
198	ssc-miR-4334-5p	CCCUGGAGUGACGGGGGUG	CCUGGAG	YB,YC	1.63524	8.8607e-10	1	1005.84	52.2247	0	323.798	62.8936	5.41586e-06		664.819	top123	123
232	ssc-miR-628	AUGCUGACAUAUUUACUAGAGG	UGCUGAC	YB-specific	1.26007	4.46416e-06	2	81.9708	19.781	7.79664e-06	34.2247	34.9248	0.43281		58.0978	top196	196
252	ssc-miR-95	UUCAACGGGUAUUUAUUGAGCA	UCAACGG	YB,YC	1.86918	1.31272e-08	1	1155.96	89.1578	0	316.42	82.3519	0.000629252		736.192	top121	121
253	ssc-miR-98	UGAGGUAGUAAGUUGUAUUGUU	GAGGUAG	YB,YC	1.82589	1.09842e-10	1	3693.11	267.112	0	1041.71	180.177	1.58708e-08		2367.41	top73	73
260	Y-12	AGGGUGGAGAGAUGGAUGGAUGG	GGGUGGA	YB-specific	2.10147	5.971e-12	2	412.948	38.6044	0	96.2254	35.4247	0.0361611		254.586	top147	147
271	Y-22	GGGAAGGCACGAGUAGAGAG	GGAAGGC	YB-specific	1.72454	0.00126742	2	72.8565	18.4443	1.45962e-05	22.0461	33.2389	0.57974		47.4513	top205	205
272	Y-23	GGAGUAGGAAGGAGGAGGGAAACA	GAGUAGG	YB,YC	1.59131	4.24105e-14	1	1394.53	102.272	0	462.803	70.1259	1.66438e-09		928.668	top108	108
273	Y-24	GGAGGGAGAGAGGGAGAGCGUGCC	GAGGGAG	YB,YC	1.27314	2.88658e-15	1	1767.05	109.561	0	731.132	79.9835	4.44089e-16		1249.09	top96	96
280	Y-30	GAGGGUCAGGGAGAGGAAGCCA	AGGGUCA	YB,YC	1.47582	6.77243e-09	1	504.921	45.4561	0	181.534	53.9787	0.00444909		343.228	top137	137
281	Y-31	GAGCUGGAGAAGGAGGUGGGC	AGCUGGA	YB,YC	1.24769	4.61875e-11	1	3570.58	292.935	0	1503.65	198.708	4.70179e-13		2537.12	top71	71
283	Y-33	GACAGAUUGGAACAGAGACAGC	ACAGAUU	YB-specific	2.93644	0.00571885	2	50.5901	17.6454	0.00241198	6.60858	27.4823	0.840819		28.5993	top230	230
295	Y-44	AUGAGGAGGAGAAGGAGGAGGA	UGAGGAG	YB,YC	1.2443	8.3735e-11	1	5889.56	352.415	0	2486.06	284.812	5.55112e-16		4187.81	top58	58
298	Y-47	AGGGCACAGGAUGGGAUGAGGA	GGGCACA	YB-specific	1.33929	0.000502961	2	68.3167	16.8394	4.61817e-06	26.9998	32.5972	0.497961		47.6583	top204	204
308	Y-56	AGAGGAGGAAGAGGAGGAGGA	GAGGAGG	YB,YC	1.21346	4.92353e-10	1	6159.23	406.201	0	2656.06	324.694	2.35367e-14		4407.64	top56	56
320	Y-67	UGGGCUGGGUUUGAAGAAGGGGC	GGGCUGG	YB,YC	1.00568	8.64862e-11	2	324.381	41.6595	1.11022e-16	161.553	47.108	0.0052512		242.967	top149	149
322	Y-69	CGGGGGAAAGGCGCGUGCCCGU	GGGGGAA	YB-specific	1.30384	1.07211e-05	2	88.1715	21.0525	1.16756e-05	35.7135	34.3958	0.410095		61.9425	top195	195
337	Y-82	UAGGGGGCAGGAGCCGGAGCCCUCU	AGGGGGC	YB,YC	2.31812	1.50324e-13	1	1263.08	64.63	0	253.285	51.7864	3.40531e-05		758.183	top117	117
