# Supplementary material for: Comparative Anterior Pituitary miRNA and mRNA Expression Profiles of Bama Minipigs and Landrace Pigs Reveal Potential Molecular Network Involved in Animal Postnatal Growth
Source: PLoS One. 2015 Jul 2;10(7):e0131987. doi: 10.1371/journal.pone.0131987 (PMC4489742; doi:10.1371/journal.pone.0131987)
Supplement: S4 Table — (XLS) [file pone.0131987.s004.xls]

## Sheet: All detectable transcripts
Supplementary Table S4. All detetectable transcripts.The transcripts were ranked in average RPKM order(high to low.among top100 list,transcripts in red are genes closely linked to anterior pituitary endocrine function.YB, YC represented Bama minipigs, Landrace, respectively.
Transcript ID	symbol	Description	Average_RPKM	YB_Uniq_reads_num(1334434)	YB_RPKM	YC_Uniq_reads_num(2228547)	YC_RPKM	log2 Ratio(YB/YC)	FDR
ENSSSCT00000018816	GH1	growth hormone 1	277820	338956	301671	476555	253968	0.248331	0
ENSSSCT00000009217		-	33751.4	14147	58897.2	3452	8605.51	2.77487	0
ENSSSCT00000019676	ATP6	ATP synthase F0 subunit 6	27042.9	24085	26503.5	41860	27582.3	-0.057562	7.25403e-06
ENSSSCT00000001177	PRL	prolactin	26808.3	31908	25302.9	59628	28313.7	-0.162196	1.78392e-57
ENSSSCT00000019673	COX2	cytochrome c oxidase subunit II	23141.8	21602	23529.3	34888	22754.4	0.0483094	0.000681594
ENSSSCT00000019677	COX3	cytochrome c oxidase subunit III	20009.9	21093	20161.6	34696	19858.3	0.0218704	0.210233
ENSSSCT00000019670	COX1	cytochrome c oxidase subunit I	17144.2	28428	13788.6	70583	20499.8	-0.572133	0
ENSSSCT00000004751	CGA	glycoprotein hormones alpha chain	15311.2	14100	16535.6	20060	14086.7	0.231249	1.20744e-45
ENSSSCT00000019687	ND6	NADH dehydrogenase subunit 6	12831.5	7901	11213.8	17002	14449.2	-0.365722	3.87306e-77
ENSSSCT00000019682	ND4	NADH dehydrogenase subunit 4	10718	19984	10867.7	32455	10568.4	0.0402801	0.00867481
ENSSSCT00000019689	CYTB	cytochrome b	10398.2	12246	8049.93	32383	12746.5	-0.663051	0
ENSSSCT00000019675	ATP8	ATP synthase F0 subunit 8	9376.66	1495	5491.79	6029	13261.5	-1.2719	1.69006e-236
ENSSSCT00000019660	ND1	NADH dehydrogenase subunit 1	8366.56	9922	7769.45	19117	8963.67	-0.206278	1.75145e-29
ENSSSCT00000019664	ND2	NADH dehydrogenase subunit 2	8156.79	8791	6310.16	23274	10003.4	-0.664745	0
ENSSSCT00000007714	CHGB	chromogranin B (secretogranin 1)	8006.1	18893	6231.54	49522	9780.66	-0.650342	0
ENSSSCT00000019679	ND3	NADH dehydrogenase subunit 3	7887.39	4432	9599.01	4762	6175.78	0.636266	2.60782e-95
ENSSSCT00000003498	LHB	Lutropin subunit beta	6474.92	6645	10204.2	2986	2745.67	1.89393	0
ENSSSCT00000019686	ND5	NADH dehydrogenase subunit 5	3729.6	3795	1561.73	23933	5897.47	-1.91695	0
ENSSSCT00000019340	LOC100623805	60S ribosomal protein L23a-like	3482.62	3010	3943.42	3852	3021.82	0.384031	9.22637e-26
ENSSSCT00000014555	FSHB	follicle stimulating hormone, beta polypeptide	3311.77	2722	1957.6	10835	4665.94	-1.25308	0
ENSSSCT00000010601	CLU	clusterin	3298.78	8773	3946.17	9844	2651.4	0.573701	1.12828e-156
ENSSSCT00000004960	EEF1A1	elongation factor 1-alpha 1	3112.01	2615	1682.09	11792	4541.92	-1.43305	0
ENSSSCT00000019681	ND4L	NADH dehydrogenase subunit 4L	2653.57	501	1264.11	2676	4043.04	-1.67732	4.02598e-157
ENSSSCT00000000756	GAPDH	glyceraldehyde-3-phosphate dehydrogenase	2651.24	2430	3410.11	2252	1892.37	0.849625	4.12238e-87
ENSSSCT00000018034	UBE2H	ubiquitin-conjugating enzyme E2 H-like	2282.54	6553	3931.7	1763	633.385	2.634	0
ENSSSCT00000011306	RPS24	ribosomal protein S24	2275.82	3445	2642.39	4157	1909.25	0.468837	1.53414e-42
ENSSSCT00000005482	RPLP1	60S acidic ribosomal protein P1	2246.04	1907	2691.28	2131	1800.81	0.57965	7.84078e-35
ENSSSCT00000000220	LOC100739053	translationally-controlled tumor protein-like	2153.99	1269	1864.64	2777	2443.34	-0.38996	1.5602e-14
ENSSSCT00000004616	RPS12	ribosomal protein S12	2086.47	1776	2539.89	1907	1633.04	0.637202	1.93049e-38
ENSSSCT00000011867	RGS7L	PREDICTED: regulator of G-protein signaling 7-like	1958.9	4100	3361.56	1133	556.24	2.59535	0
ENSSSCT00000015193	UBA52	ubiquitin A-52 residue ribosomal protein fusion product 1	1903.4	1708	2442.64	1593	1364.15	0.840437	4.0349e-60
ENSSSCT00000015365	-	endonuclease	1889.18	2418	2455.29	2176	1323.06	0.892011	2.93215e-94
ENSSSCT00000019062	RPL19	ribosomal protein L19	1831.74	2389	2232.26	2558	1431.21	0.641266	3.51172e-52
ENSSSCT00000013257	TMSB4X	Thymosin beta-4 Hematopoietic system regulatory peptide	1720.56	1658	2007.23	1978	1433.88	0.485277	5.10623e-22
ENSSSCT00000006848	RPS20	ribosomal protein S20	1690.14	1470	1876.65	1967	1503.64	0.319695	2.57009e-09
ENSSSCT00000005457	RPL4	ribosomal protein L4	1619.5	3378	1741	4854	1498.01	0.216871	4.20425e-10
ENSSSCT00000014201	MALAT1	Metastasis-associated lung adenocarcinoma transcript 1	1590.41	520	2239.53	365	941.286	1.25049	1.04066e-35
ENSSSCT00000010398	-	PREDICTED: 40S ribosomal protein S15a-like	1582.09	963	1836.27	1163	1327.9	0.467632	3.26757e-12
ENSSSCT00000006776	RPL7	Ribosomal protein L7	1565.7	2324	1507.85	4179	1623.56	-0.106672	0.0174049
ENSSSCT00000012340	RPL14	ribosomal protein L14	1557.23	2603	1754.17	3371	1360.29	0.366874	1.50699e-20
ENSSSCT00000002815	HSP90AA1	Heat shock protein HSP 90-alpha	1538.1	2351	1356.27	4979	1719.93	-0.342706	2.91818e-20
ENSSSCT00000003500	FTL	ferritin, light polypeptide	1492.93	2052	1912.6	1923	1073.25	0.833547	3.45717e-71
ENSSSCT00000004346	RPS8	40S ribosomal protein S8-like	1491.27	2348	1586.61	3450	1395.94	0.184711	1.61889e-05
ENSSSCT00000013588	-	PREDICTED: 60S ribosomal protein L9-like	1328.26	1128	1459.93	1544	1196.59	0.28697	4.21474e-06
ENSSSCT00000007185	RPS27	40S ribosomal protein S27	1321.79	1867	1446.84	2579	1196.75	0.273786	7.6658e-09
ENSSSCT00000010584		endonuclease	1307.15	1054	1743.59	879	870.701	1.00182	3.97586e-50
ENSSSCT00000014037	RPLP2	ribosomal protein, large, P2	1306.1	1097	1688.03	1003	924.166	0.869117	5.0583e-41
ENSSSCT00000006607		endonuclease	1273.54	1768	1928.54	947	618.545	1.64056	4.60384e-184
ENSSSCT00000015919	RPL27A	60S ribosomal protein L27a	1246.99	1724	1523.51	1834	970.469	0.650642	9.90675e-39
ENSSSCT00000017446	-	endonuclease	1235.21	7882	1628.52	6805	841.897	0.951842	0
ENSSSCT00000002705	CALML4	PREDICTED: calmodulin-like isoform 4	1228.12	3105	1760.08	2051	696.165	1.33814	7.8923e-237
ENSSSCT00000013694	BEX1	brain expressed, X-linked 1	1212.89	690	1325.83	956	1099.95	0.269461	0.00112897
ENSSSCT00000010015	RPL34	60S ribosomal protein L34-like	1173.64	879	1507.34	818	839.943	0.843638	2.53435e-31
ENSSSCT00000003656	-	PREDICTED: 60S ribosomal protein L28-like isoform 2	1161.07	1007	1488.42	942	833.722	0.83614	2.83003e-35
ENSSSCT00000001703	RPS10	ribosomal protein S10	1151.34	1713	1447.23	1691	855.457	0.758524	1.92277e-50
ENSSSCT00000010850	-	60S acidic ribosomal protein P0	1115.63	1897	1264.75	2421	966.511	0.387992	9.78206e-17
ENSSSCT00000013564	RPS4	ribosomal protein S4	1113.84	1982	1013.84	3963	1213.85	-0.259761	6.92529e-10
ENSSSCT00000018610	GPX3	glutathione peroxidase 3	1109.97	1968	1121.51	3219	1098.43	0.0299931	0.698172
ENSSSCT00000000399	RPS26	40S ribosomal protein S26	1109.95	917	1316.44	1051	903.463	0.543106	3.71101e-15
ENSSSCT00000008741	HBA	hemoglobin subunit alpha-like	1103.56	1236	1481.98	1010	725.136	1.0312	1.19718e-61
ENSSSCT00000000926	HSP90B1	heat shock protein 90kDa beta (Grp94), member 1	1090.89	2650	1083.99	4482	1097.8	-0.0182749	0.805206
ENSSSCT00000015020	CALR	calreticulin	1079.28	2580	1014.38	4860	1144.17	-0.17371	6.3713e-06
ENSSSCT00000003379	RPS19	40S ribosomal protein S19-like	1071.52	1386	1283.86	1549	859.174	0.579466	2.11985e-25
ENSSSCT00000009043	-	PREDICTED: 60S ribosomal protein L8-like	1019.7	290	862.383	661	1177.01	-0.448722	5.688e-05
ENSSSCT00000009878	RPS3A	ribosomal protein S3A	1003.87	1255	1021.14	2025	986.606	0.0496409	0.539398
ENSSSCT00000005505		endonuclease reverse transcriptase	999.948	434	1445.47	278	554.422	1.38249	6.02802e-35
ENSSSCT00000006152	RPL35	ribosomal protein L35	987.061	1776	1227.77	1803	746.354	0.718108	1.69474e-47
ENSSSCT00000008324	ACTB	actin, beta	985.414	2343	944.487	4252	1026.34	-0.119909	0.00575292
ENSSSCT00000012679	-	PREDICTED: 60S ribosomal protein L32-like isoform 1	980.481	1369	1156.6	1590	804.362	0.523971	5.77801e-21
ENSSSCT00000008105	WFDC2	Epididymal secretory protein E4	969.867	1347	1425.73	811	514.003	1.47185	5.60981e-119
ENSSSCT00000012975	MUC13	mucin 13, cell surface associated	953.053	4064	1644.43	1080	261.674	2.65174	0
ENSSSCT00000008162	NCOA3	nuclear receptor coactivator 3	952.051	7430	1643.9	1964	260.198	2.65944	0
ENSSSCT00000014615	RPS13	ribosomal protein S13	950.668	759	1010.27	1118	891.07	0.181127	0.0290658
ENSSSCT00000007120	SSR2	signal sequence receptor, beta	931.959	1351	920.377	2313	943.542	-0.0358622	0.706071
ENSSSCT00000014280	EEF1G	eukaryotic translation elongation factor 1 gamma	909.674	1813	883.948	3204	935.399	-0.0816198	0.150621
ENSSSCT00000015175	RPL18A	60S ribosomal protein L18a-like	904.51	1203	1231.57	942	577.455	1.09271	4.71892e-66
ENSSSCT00000019520	GABARAP	gamma-aminobutyric acid receptor-associated protein	895.298	1354	1106.5	1398	684.094	0.693739	3.52093e-34
ENSSSCT00000011393	-	endonuclease	879.864	195	1107.04	192	652.688	0.762243	2.25298e-06
ENSSSCT00000011719	RPS16	40S ribosomal protein S16	877	712	973.649	953	780.352	0.319276	6.71552e-05
ENSSSCT00000000808	-	PREDICTED: 60S ribosomal protein L17-like	871.317	410	1014.01	492	728.619	0.476841	8.17612e-06
ENSSSCT00000014851	RPS28	ribosomal protein S28	868.58	481	1085.7	482	651.459	0.736879	7.96085e-14
ENSSSCT00000005521	RPL36AL	60S ribosomal protein L36a	850.823	646	1004.36	749	697.289	0.526444	2.60327e-10
ENSSSCT00000006171	RPL12	ribosomal protein L12	815.103	845	977.203	943	653.003	0.581569	8.47453e-16
ENSSSCT00000001675	RPS18	40S ribosomal protein S18	814.022	650	872.935	939	755.109	0.20919	0.0186107
ENSSSCT00000008947	RPL31	60S ribosomal protein L31	800.687	1012	921.475	1247	679.9	0.438623	1.90398e-11
ENSSSCT00000010191	RPL21	60S ribosomal protein L21-like	795.083	1027	860.867	1453	729.3	0.239277	0.000334925
ENSSSCT00000001901	HSPCB	heat shock protein 90kDa alpha (cytosolic), class B member 1	784.032	2534	738.31	4756	829.753	-0.168457	1.61298e-05
ENSSSCT00000015010	PRDX2	peroxiredoxin 2	782.851	1175	927.843	1349	637.858	0.540646	4.25656e-19
ENSSSCT00000018219	PPIA	Peptidyl-prolyl cis-trans isomerase A	780.187	906	880.596	1168	679.777	0.373418	7.96206e-08
ENSSSCT00000014100	F1RVN0_PIG	glutathione S-transferase P-like	776.828	971	1036.54	809	517.118	1.00321	2.58909e-46
ENSSSCT00000011409		endonuclease	776.593	1553	1059.92	1207	493.268	1.10351	1.18852e-86
ENSSSCT00000006874		endonuclease	773.861	2180	1102.33	1471	445.392	1.30741	3.38148e-160
ENSSSCT00000016469	RPS25	40S ribosomal protein S25-like	771.265	1189	844.563	1641	697.966	0.275049	5.9311e-06
ENSSSCT00000032500	POMC	pro-opiomelanocortin	766.162	1253	999.973	1114	532.351	0.909513	1.4501e-50
ENSSSCT00000008027	NNAT	neuronatin	754.688	764	528.649	2367	980.727	-0.89154	1.90048e-52
ENSSSCT00000002992		endonuclease reverse transcriptase	741.273	1987	1133.2	1023	349.348	1.69766	1.24325e-217
ENSSSCT00000005306	SCG5	secretogranin V (7B2 protein)	722.902	1194	794.637	1634	651.166	0.28727	1.98265e-06
ENSSSCT00000000095	RPL3	ribosomal protein L3	722.243	1425	836.232	1731	608.253	0.459232	3.35616e-17
ENSSSCT00000013697	NGFRAP1	nerve growth factor receptor (TNFRSF16) associated protein 1	718.771	323	720.387	537	717.155	0.00648751	0.969031
ENSSSCT00000006159	HSPA5	heat shock 70kDa protein 5 (glucose-regulated protein, 78kDa)	705.106	1107	405.854	4575	1004.36	-1.30724	5.47858e-187
ENSSSCT00000019110	LUC7L3	luc7-like protein 3-like	691.724	2495	1080.76	1167	302.693	1.83611	0
ENSSSCT00000000751	PTMS	PREDICTED: hypothetical protein LOC100152888	656.953	1386	885.458	1120	428.448	1.0473	6.21746e-71
ENSSSCT00000000568		endonuclease	652.989	1362	919.511	956	386.468	1.25052	3.95897e-93
ENSSSCT00000019628	UBB	ubiquitin B	641.046	564	615.213	1021	666.879	-0.11634	0.286825
ENSSSCT00000018976	EIF1	eukaryotic translation initiation factor 1-like	632.057	1099	631.088	1841	633.026	-0.00442281	0.97024
ENSSSCT00000013078	RPL24	60S ribosomal protein L24-like	628.67	795	726.534	970	530.806	0.452846	1.15468e-09
ENSSSCT00000014213	FAU	40S ribosomal protein S30	627.727	943	779.985	960	475.468	0.714099	3.74568e-25
ENSSSCT00000009891	-	transposase	621.749	1018	804.715	927	438.783	0.874972	1.5796e-38
ENSSSCT00000003737	RPL22	heparin binding protein	614.455	795	723.008	929	505.902	0.515152	4.58845e-12
ENSSSCT00000011790	CALY	neuron-specific vesicular protein calcyon-like	604.518	886	708.593	1045	500.443	0.501751	9.12689e-13
ENSSSCT00000002808	RPS21	40S ribosomal protein S21	599.64	250	743.434	256	455.845	0.70566	4.88808e-07
ENSSSCT00000004425	RPS5	40S ribosomal protein S5-like	596.128	703	697.768	832	494.487	0.496817	4.18823e-10
ENSSSCT00000013164	-	PREDICTED: 60S ribosomal protein L6-like	587.507	105	494.874	241	680.14	-0.458768	0.0235523
ENSSSCT00000011028	MIF	macrophage migration inhibitory factor (glycosylation-inhibiting factor)	586.683	645	802.909	497	370.457	1.11593	8.3425e-37
ENSSSCT00000005621	-	transposase	583.368	804	725.033	818	441.703	0.71497	1.46231e-21
ENSSSCT00000016444	PTMAP	prothymosin alpha-like	571.046	319	758.897	269	383.195	0.985826	4.19525e-15
ENSSSCT00000007964	DYNLRB1	dynein, light chain, roadblock-type 1	563.317	587	694.924	609	431.71	0.686794	7.74307e-15
ENSSSCT00000009030	TMSB10	thymosin beta 10	562.742	290	467.356	682	658.127	-0.493843	6.23565e-06
ENSSSCT00000006661	COX6C	COX6C protein	561.579	204	670.499	230	452.659	0.566811	0.000316971
ENSSSCT00000011278	-	PREDICTED: hypothetical protein LOC100287580, partial	558.038	62	619.489	83	496.587	0.319032	0.388313
ENSSSCT00000005190	PDIA3	protein disulfide isomerase family A, member 3	551.277	1147	424.046	3065	678.508	-0.678146	1.30367e-42
ENSSSCT00000005034	PPIB	peptidyl-prolyl cis-trans isomerase B-like	544.928	407	519.588	746	570.268	-0.134271	0.298727
ENSSSCT00000005122	-	PREDICTED: 60S ribosomal protein L7a-like	544.893	596	557.592	950	532.193	0.0672603	0.580856
ENSSSCT00000014034	F2Z551_PIG	DNA-directed RNA polymerases I, II, and III subunit RPABC5-like	522.699	377	730.018	272	315.381	1.21083	1.05209e-24
ENSSSCT00000018390	-	PREDICTED: ubiquitin-like protein 5-like	514.734	193	651.489	187	377.978	0.785438	1.28273e-06
ENSSSCT00000014249	FKBP2	peptidyl-prolyl cis-trans isomerase FKBP2-like	506.913	591	692.007	459	321.818	1.10454	3.31328e-33
ENSSSCT00000014484	MDK	midkine (neurite growth-promoting factor 2)	497.486	621	549.428	841	445.544	0.302363	0.000504495
ENSSSCT00000006672	RPL30	ribosomal protein L30	494.767	587	533.196	839	456.338	0.224565	0.0162574
ENSSSCT00000010302	ITM2B	integral membrane protein 2B	494.671	863	385.869	2254	603.473	-0.64518	7.80981e-29
ENSSSCT00000015437	RPS23	40S ribosomal protein S23	488.378	505	555.709	639	421.048	0.400343	2.95686e-05
ENSSSCT00000014704	OAZ1	ornithine decarboxylase antizyme 1	486.292	406	446.768	798	525.816	-0.235034	0.0277671
ENSSSCT00000001529	DDX39B	DEAD (Asp-Glu-Ala-Asp) box polypeptide 39B	485.69	1316	578.748	1491	392.633	0.559755	1.07912e-22
ENSSSCT00000003949	HMGN2	high mobility group nucleosomal binding domain 2	478.359	780	480.689	1290	476.03	0.0140504	0.871185
ENSSSCT00000014614	NUCB2	nucleobindin 2	473.33	1191	526.246	1589	420.413	0.32393	7.39186e-08
ENSSSCT00000008195	CYP24A1	cytochrome P450, family 24, subfamily A, polypeptide 1	472.251	3357	810.984	923	133.517	2.60265	0
ENSSSCT00000018431	-	endonuclease	469.765	232	616.512	203	323.017	0.932521	3.1813e-10
ENSSSCT00000008828	ATP6V0C	V-type proton ATPase 16 kDa proteolipid subunit-like	468.79	830	539.451	1023	398.13	0.438253	1.65896e-09
ENSSSCT00000014259	COX8A	cytochrome c oxidase subunit 8A, mitochondrial-like	461.157	456	600.559	408	321.756	0.90034	2.31609e-18
ENSSSCT00000015449	COX7C	cytochrome c oxidase subunit VIIc	447.128	634	544.848	679	349.407	0.640947	3.39527e-14
ENSSSCT00000003383	RABAC1	Rab acceptor 1 (prenylated)	444.474	625	546.515	654	342.433	0.674441	2.80954e-15
ENSSSCT00000014586	-	PREDICTED: 40S ribosomal protein S15a-like	443.213	141	469.612	209	416.814	0.172068	0.52212
ENSSSCT00000014772	-	PREDICTED: 60S ribosomal protein L36-like	442.925	697	540.144	745	345.707	0.643794	1.16106e-15
ENSSSCT00000012915	EIF4A2	eukaryotic translation initiation factor 4A2	435.846	774	304.313	2410	567.378	-0.898752	4.14216e-54
ENSSSCT00000019523	EIF5AL1	eukaryotic translation initiation factor 5A-1-like	432.097	956	523.308	1040	340.885	0.618374	8.12128e-20
ENSSSCT00000006592	RPS2	PREDICTED: 40S ribosomal protein S2-like isoform 1	427.091	545	493.252	666	360.929	0.450609	8.33207e-07
ENSSSCT00000017616	IGFBP5	Insulin-like growth factor-binding protein 5	426.844	527	543.224	503	310.464	0.80712	1.38607e-17
ENSSSCT00000017660	RESP18	regulated endocrine-specific protein 18-like	422.725	736	528.806	736	316.644	0.739875	5.49365e-21
ENSSSCT00000000970	SLC25A3	solute carrier family 25 (mitochondrial carrier	422.378	880	444.078	1326	400.678	0.14837	0.0610113
ENSSSCT00000004202	DIRAS3	DIRAS family, GTP-binding RAS-like 3	417.951	594	257.6	2227	578.302	-1.16669	3.14768e-76
ENSSSCT00000013976	SSR4	translocon-associated protein subunit delta-like	410.978	537	528.107	499	293.849	0.845758	2.19673e-19
ENSSSCT00000000383	CD63	CD63 antigen	407.675	874	472.895	1057	342.455	0.465605	4.5148e-11
ENSSSCT00000006602	EIF3H	PREDICTED: eukaryotic translation initiation factor 3 subunit H-like isoform 2	405.294	636	386.229	1167	424.359	-0.13583	0.155113
ENSSSCT00000004195	SRSF11	serine/arginine-rich splicing factor 11	401.499	2252	608.147	1205	194.851	1.64205	6.62748e-235
ENSSSCT00000018464	SREK1	PREDICTED: splicing factor, arginine	399.749	1998	586.472	1212	213.025	1.46104	1.18905e-174
ENSSSCT00000018768	RPL38	60S ribosomal protein L38-like	397.421	329	459.975	400	334.868	0.457963	0.000157101
ENSSSCT00000013848	IGSF1	immunoglobulin superfamily, member 1	397.02	1921	324.957	4631	469.083	-0.529591	1.57816e-41
ENSSSCT00000018737	SUMO4	Small ubiquitin-related modifier 2	394.785	630	436.735	850	352.835	0.307764	0.000351116
ENSSSCT00000003497	LHB	luteinizing hormone beta polypeptide	394.323	310	545.324	231	243.322	1.16425	3.60257e-19
ENSSSCT00000007319	TXNIP	thioredoxin interacting protein	393.815	853	285.75	2502	501.88	-0.812589	1.86904e-47
ENSSSCT00000008868		hypothetical protein PANDA_002954	387.034	121	182.079	657	591.99	-1.70101	2.74963e-39
ENSSSCT00000016207	RPS3	ribosomal protein S3	385.85	449	498.477	411	273.222	0.867452	5.27003e-17
ENSSSCT00000013157	-	ferritin heavy chain	379.507	265	363.711	481	395.303	-0.120169	0.534294
ENSSSCT00000012969	RPL35A	60S ribosomal protein L35a-like	379.124	264	447.594	306	310.654	0.526882	0.000112261
ENSSSCT00000003622	LOC100520312	NADH dehydrogenase [ubiquinone] 1 alpha subcomplex subunit 3-like	379.028	287	544.487	188	213.569	1.35019	2.05935e-22
ENSSSCT00000006652	PABPC1	poly(A) binding protein, cytoplasmic 1	376.12	1453	404.326	2088	347.914	0.216788	8.89147e-05
ENSSSCT00000008241	-	GNAS complex locus	375.974	2272	499.295	1920	252.653	0.982732	1.89425e-104
ENSSSCT00000017560	EEF1B2	eukaryotic translation elongation factor 1 beta 2	375.271	644	441.943	751	308.6	0.518123	5.20464e-10
ENSSSCT00000010838	ERP29	endoplasmic reticulum protein 29	371.58	529	382.278	834	360.882	0.0830958	0.506747
ENSSSCT00000014441	-	PREDICTED: hypothetical protein LOC100423472	371.388	78	382.038	123	360.738	0.0827631	0.854176
ENSSSCT00000013426	TIMP1	TIMP metallopeptidase inhibitor 1	362.765	468	470.752	423	254.778	0.885726	2.52694e-18
ENSSSCT00000012477	GNAI2	guanine nucleotide-binding protein G(i) subunit alpha-2	360.552	1197	454.873	1170	266.23	0.77279	1.58212e-36
ENSSSCT00000018226	TMED4	transmembrane emp24 domain-containing protein 4-like	358.003	604	479.986	496	236.02	1.02408	5.78417e-30
ENSSSCT00000013745	-	Unknown (protein for IMAGE:4134193)	355.116	333	361.658	536	348.573	0.0531646	0.783925
ENSSSCT00000005518	RPS29	40S ribosomal protein S29	354.597	348	373.617	522	335.578	0.154913	0.281287
ENSSSCT00000010797	PEBP1	phosphatidylethanolamine-binding protein 1-like	353.544	475	329.894	907	377.193	-0.1933	0.059803
ENSSSCT00000017350	PPIG	Ppig protein	351.702	1628	520.697	954	182.707	1.51091	8.90048e-150
ENSSSCT00000015191	FKBP8	FK506 binding protein 8, 38kDa	351.344	1102	454.495	1005	248.193	0.872804	1.65979e-41
ENSSSCT00000012709	RPN1	ribophorin I	349.857	875	288.731	2080	410.984	-0.509353	1.31628e-17
ENSSSCT00000000271	KRT8	keratin 8	349.217	939	411.262	1095	287.172	0.518142	2.79459e-14
ENSSSCT00000007394	TSHB	thyrotropin beta subunit	345.147	220	325.818	411	364.476	-0.161759	0.3871
ENSSSCT00000000309	HNRNPA1	heterogeneous nuclear ribonucleoprotein A1	342.124	616	300.338	1315	383.911	-0.354185	3.5538e-06
ENSSSCT00000019512	RNASEK	ribonuclease kappa-like	340.161	393	438.907	361	241.414	0.862406	8.10035e-15
ENSSSCT00000004153		transposase	338.091	676	542.96	277	133.222	2.02701	6.44218e-95
ENSSSCT00000002726	CHGA	chromogranin A (parathyroid secretory protein 1)	337.556	957	419.636	973	255.475	0.715955	1.23994e-25
ENSSSCT00000018842	ITGB3	integrin, beta 3 (platelet glycoprotein IIIa, antigen CD61)	336.676	3533	580.479	944	92.8731	2.64391	0
ENSSSCT00000007758	-	PREDICTED: ribosome-binding protein 1	328.848	77	267.141	188	390.555	-0.547927	0.0180591
ENSSSCT00000008251	ATP5E	ATP synthase, H+ transporting, mitochondrial F1 complex, epsilon subunit	326.187	318	432.492	270	219.882	0.975943	8.21083e-15
ENSSSCT00000000746	TPI1	triosephosphate isomerase 1	324.059	536	396.514	568	251.604	0.656218	1.37563e-12
ENSSSCT00000003756	PARK7	parkinson protein 7	317.807	267	333.475	404	302.14	0.14236	0.422093
ENSSSCT00000017153	-	endonuclease	317.331	452	361.881	569	272.781	0.40777	6.2655e-05
ENSSSCT00000011822	RGS2	regulator of G-protein signaling 2, 24kDa	315.699	407	227.951	1203	403.448	-0.823661	1.66389e-23
ENSSSCT00000002159	PKM2	pyruvate kinase, muscle	313.393	1214	391.795	1216	234.99	0.737501	3.69562e-34
ENSSSCT00000008210	CH242-266P8.1	putative ribosomal protein L27 variant 1	312.548	208	382.038	221	243.058	0.652413	2.64459e-05
ENSSSCT00000013964	BCAP31	B-cell receptor-associated protein 31-like	311.285	589	371.224	666	251.345	0.562621	1.35121e-10
ENSSSCT00000005420	SEC11C	signal peptidase complex catalytic subunit SEC11C-like	311.262	311	283.525	621	338.999	-0.257803	0.0361646
ENSSSCT00000000090	ATF4	activating transcription factor 4 (tax-responsive enhancer element B67)	310.729	628	333.767	904	287.692	0.214317	0.0178386
ENSSSCT00000013469	MAGED1	melanoma antigen family D, 1	310.662	866	237.455	2338	383.869	-0.692961	7.86198e-34
ENSSSCT00000005187	LOC100153375	huntingtin-interacting protein K-like	310.049	390	380.545	410	239.553	0.667726	1.23868e-09
ENSSSCT00000006622	EIF3E	eukaryotic translation initiation factor 3, subunit E	309.344	482	324.239	731	294.449	0.139037	0.247573
ENSSSCT00000000438	ATP5B	ATP synthase, H+ transporting, mitochondrial F1 complex, beta polypeptide	308.422	700	291.588	1304	325.255	-0.157642	0.0647057
ENSSSCT00000011901	EFCAB2	EF-hand calcium-binding domain-containing protein 2-like	307.673	643	437.65	436	177.696	1.30037	7.08005e-47
ENSSSCT00000009120	SNRPG	small nuclear ribonucleoprotein G	304.927	505	512.094	161	97.7597	2.3891	7.87276e-88
ENSSSCT00000019485	PFN1	profilin 1	304.691	392	330.065	554	279.317	0.240843	0.041521
ENSSSCT00000018688	TIMP2	TIMP metallopeptidase inhibitor 2	304.024	604	363.848	677	244.2	0.575268	2.87281e-11
ENSSSCT00000015371	BTF3	basic transcription factor 3	301.503	398	293.268	702	309.738	-0.0788272	0.609574
ENSSSCT00000005912	ANP32B	PREDICTED: acidic leucine-rich nuclear phosphoprotein 32 family member B	298.876	586	391.388	516	206.365	0.923405	1.79186e-24
ENSSSCT00000009450	YWHAQ	tyrosine 3-monooxygenase/tryptophan 5-monooxygenase activation protein, theta polypeptide	298.276	506	211.718	1536	384.834	-0.862093	2.68435e-32
ENSSSCT00000013121	-	endonuclease	296.391	398	392.956	338	199.827	0.975621	2.262e-18
ENSSSCT00000012713	COPG	coatomer protein complex, subunit gamma 1	295.063	649	269.894	1286	320.232	-0.246725	0.00191456
ENSSSCT00000013123	-	endonuclease reverse transcriptase	293.871	432	389.57	367	198.172	0.975127	6.9295e-20
ENSSSCT00000009947		transposase	292.574	439	421.767	284	163.381	1.36821	8.73666e-35
ENSSSCT00000008974	COX5B	mitochondrial cytochrome c oxidase subunit Vb	291.664	371	364.856	371	218.473	0.739875	6.78984e-11
ENSSSCT00000016076	HBB	hemoglobin, beta	290.956	392	328.221	506	253.691	0.371592	0.000830941
ENSSSCT00000011253	PSAP	prosaposin	290.135	613	209.854	1807	370.417	-0.819762	7.11476e-35
ENSSSCT00000005714	PSIP1	PC4 and SFRS1 interacting protein 1	288.059	1456	445.347	714	130.771	1.76789	4.69104e-169
ENSSSCT00000007385	ATP1A1	ATPase, Na+/K+ transporting, alpha 1 polypeptide	286.683	819	180.832	2969	392.533	-1.11817	4.78232e-95
ENSSSCT00000018191	-	PREDICTED: similar to Heterogeneous nuclear ribonucleoproteins A2	285.464	630	262.868	1233	308.06	-0.228874	0.00543637
ENSSSCT00000011348	LOC100517243	PREDICTED: adipose most abundant gene transcript 2 protein-like	284.973	209	418.772	126	151.174	1.46995	1.05399e-18
ENSSSCT00000000490		endonuclease	284.806	262	399.061	187	170.551	1.2264	1.15538e-17
ENSSSCT00000017723	NCL	nucleolin-like	284.769	493	260.173	979	309.366	-0.249846	0.00745402
ENSSSCT00000014882	PRKCSH	protein kinase C substrate 80K-H	283.09	1053	339.982	1170	226.198	0.587872	6.45499e-20
ENSSSCT00000016236	RSF1	remodeling and spacing factor 1	282.987	2248	435.3	1127	130.675	1.73603	2.27382e-254
ENSSSCT00000007757	DSTN	destrin (actin depolymerizing factor)	282.46	545	253.515	1118	311.404	-0.296717	0.000457976
ENSSSCT00000013703	MORF4L2	mortality factor 4-like protein 2-like	282.399	181	156.445	789	408.353	-1.38416	3.69682e-35
ENSSSCT00000012501	MANF	mesencephalic astrocyte-derived neurotrophic factor	282.231	291	247.807	621	316.656	-0.353699	0.00259546
ENSSSCT00000002293	DAD1	defender against cell death 1	280.899	269	269.858	486	291.94	-0.113475	0.510691
ENSSSCT00000018727	H3F3A	Histone H3.3	280.604	1271	346.729	1313	214.479	0.692973	4.77099e-32
ENSSSCT00000018893	GRN	granulin	280.026	750	268.403	1361	291.648	-0.119829	0.181205
ENSSSCT00000018510	NPM1	nucleophosmin-like	278.629	421	234.739	966	322.52	-0.458328	3.6368e-07
ENSSSCT00000003287	EIF3K	eukaryotic translation initiation factor 3 subunit K-like	276.649	251	341.99	259	211.308	0.694611	6.88313e-07
ENSSSCT00000016506	HSPA8	heat shock 70kDa protein 8 isoform 1 variant	276.029	214	72.0753	2380	479.982	-2.7354	1.4442e-254
ENSSSCT00000014167	BANF1	barrier-to-autointegration factor-like	275.233	413	326.816	472	223.651	0.54723	2.59124e-07
ENSSSCT00000011034	CHCHD10	coiled-coil-helix-coiled-coil-helix domain-containing protein 10, mitochondrial-like	274.606	325	347.927	314	201.284	0.789551	1.03445e-10
ENSSSCT00000002265	SLC22A17	solute carrier family 22 member 17-like	270.752	678	275.532	1093	265.973	0.0509392	0.699374
ENSSSCT00000012710	H1FX	histone H1x-like	269.793	280	325.313	308	214.274	0.602372	4.72407e-06
ENSSSCT00000009230	EPCAM	epithelial cell adhesion molecule	269.434	438	198.927	1250	339.942	-0.77305	5.84183e-22
ENSSSCT00000012334	RPSA	40S ribosomal protein SA	268.997	292	307.331	366	230.664	0.414	0.00150894
ENSSSCT00000004203	SERBP1	plasminogen activator inhibitor 1 RNA-binding protein-like	268.196	808	332.875	825	203.516	0.709837	2.13189e-21
ENSSSCT00000013315	SAT1	spermidine/spermine N1-acetyltransferase 1	267.95	400	277.292	623	258.607	0.100643	0.52434
ENSSSCT00000001125	LOC100627410	Histone H3	263.892	123	224.267	278	303.516	-0.436551	0.0193018
ENSSSCT00000001750	MTCH1	mitochondrial carrier 1	263.451	822	326.44	843	200.463	0.703481	2.01409e-21
ENSSSCT00000013496	MAGED2	melanoma antigen family D, 2	260.396	567	225.291	1242	295.5	-0.391369	6.40132e-07
ENSSSCT00000010221	HMGB1	high mobility group box 1	258.988	881	282.018	1231	235.958	0.257259	0.000374106
ENSSSCT00000003176	-	PREDICTED: glucose-6-phosphate isomerase-like	258.531	203	313.013	221	204.049	0.617309	8.87944e-05
ENSSSCT00000009445	PDIA6	protein disulfide isomerase family A, member 6	257.048	602	244.912	1105	269.185	-0.136336	0.167562
ENSSSCT00000007487	LOC100626880	PREDICTED: UPF0577 protein KIAA1324-like isoform 1	256.634	736	165.579	2581	347.689	-1.07028	4.68897e-77
ENSSSCT00000006559	NDUFB9	NADH dehydrogenase (ubiquinone) 1 beta subcomplex, 9, 22kDa	252.525	305	336.12	256	168.931	0.992541	1.25955e-14
ENSSSCT00000001692	-	PREDICTED: uncharacterized protein C6orf125 homolog	251.142	227	316.778	222	185.506	0.772008	1.94797e-07
ENSSSCT00000010714	TMED2	transmembrane emp24 domain-containing protein 2-like	251.082	141	74.2535	1357	427.911	-2.52678	4.95117e-133
ENSSSCT00000006682	-	ubiquinol-cytochrome c reductase binding protein	250.487	208	295.771	241	205.203	0.527426	0.000730087
ENSSSCT00000000752	MLF2	myeloid leukemia factor 2-like	249.156	552	269.134	785	229.179	0.231851	0.0162449
ENSSSCT00000014242	TRMT112	tRNA methyltransferase 112 homolog	248.628	182	250.252	300	247.003	0.0188514	0.918306
ENSSSCT00000013569	CITED1	Cbp/p300-interacting transactivator, with Glu/Asp-rich carboxy-terminal domain, 1	248.004	510	320.356	467	175.653	0.86695	3.22721e-19
ENSSSCT00000015317	HNRNPH1	heterogeneous nuclear ribonucleoprotein H1 (H)	247.755	566	193.764	1472	301.745	-0.639028	1.19221e-18
ENSSSCT00000002178	MBIP	MAP3K12 binding inhibitory protein 1	246.169	823	378.369	414	113.97	1.73114	1.38043e-92
ENSSSCT00000005998	TXN	thioredoxin	245.29	228	271.205	308	219.376	0.305979	0.0526813
ENSSSCT00000005113	SCG3	secretogranin III	243.686	482	207.468	1086	279.904	-0.432044	3.16901e-07
ENSSSCT00000002095	-	PREDICTED: cytochrome c oxidase subunit 7B, mitochondrial-like	243.005	82	256.039	123	229.97	0.154913	0.668242
ENSSSCT00000010854	DYNLL1	dynein, light chain, LC8-type 1	241.981	301	250.626	468	233.336	0.10313	0.529228
ENSSSCT00000010859	COX6A1	cytochrome c oxidase subunit VIa polypeptide 1	241.806	236	285.709	273	197.902	0.529761	0.000266426
ENSSSCT00000007908	HM13	PREDICTED: minor histocompatibility antigen H13 isoform 2	241.673	443	275.957	556	207.39	0.412097	6.28514e-05
ENSSSCT00000002263	PABPN1	poly(A) binding protein, nuclear 1	238.747	485	298.89	484	178.604	0.742853	3.97885e-14
ENSSSCT00000011187	LOC100622353	heterogeneous nuclear ribonucleoprotein K-like	238.105	224	120.851	1100	355.36	-1.55606	5.50679e-58
ENSSSCT00000013699	TCEAL4	transcription elongation factor A protein-like 4	234.847	156	311.743	132	157.95	0.980884	1.08817e-07
ENSSSCT00000008239	GNAS	GNAS complex locus	234.7	307	305.525	275	163.876	0.898682	1.58238e-12
ENSSSCT00000015376	NSA2	ribosome biogenesis protein NSA2 homolog	234.681	344	239.579	551	229.783	0.0602317	0.742743
ENSSSCT00000009197	CCDC104	coiled-coil domain containing 104	234.256	375	286.461	398	182.051	0.653998	5.59943e-09
ENSSSCT00000019367	NSRP1	nuclear speckle splicing regulatory protein 1-like	233.857	778	341.346	481	126.368	1.43361	5.46387e-66
ENSSSCT00000000807	FKBP4	FK506 binding protein 4, 59kDa	233.67	557	196.334	1284	271.007	-0.465021	1.60335e-09
ENSSSCT00000007031	MNDA	myeloid cell nuclear differentiation antigen-like	233.226	1082	386.11	376	80.3428	2.26477	3.63182e-176
ENSSSCT00000000564	NAP1L1	nucleosome assembly protein 1-like 1	231.138	612	251.575	856	210.7	0.255796	0.00420894
ENSSSCT00000003221	APLP1	amyloid-like protein 1-like	231.115	65	116.81	321	345.42	-1.56419	3.06498e-17
ENSSSCT00000003074	ATP6V0D1	V-type proton ATPase subunit d 1-like	231.036	595	272.544	691	189.528	0.524079	1.73299e-09
ENSSSCT00000009234	CALM1	calmodulin 3 (phosphorylase kinase, delta)	230.203	344	220.143	627	240.264	-0.126181	0.398153
ENSSSCT00000012528	GLT8D1	glycosyltransferase 8 domain containing 1	229.012	511	261.21	643	196.814	0.40838	1.75348e-05
ENSSSCT00000008361	ATP5J2	ATP synthase subunit f, mitochondrial	228.734	149	277.756	161	179.712	0.628127	0.000815513
ENSSSCT00000001334	SLA-1	MHC class I antigen 1	226.41	703	342.755	377	110.064	1.63884	5.22327e-73
ENSSSCT00000004318	UQCRH	cytochrome b-c1 complex subunit 6, mitochondrial-like	226.357	179	241.692	261	211.021	0.195785	0.345311
ENSSSCT00000006146	PSMB7	proteasome (prosome, macropain) subunit, beta type, 7	225.278	406	308.256	313	142.3	1.11519	2.72513e-23
ENSSSCT00000014645	EIF4G2	eukaryotic translation initiation factor 4 gamma 2-like	225.14	360	76.6848	2929	373.596	-2.28446	2.63112e-256
ENSSSCT00000001981	MORF4L1	mortality factor 4 like 1	225.081	497	198.848	1049	251.314	-0.337821	0.0001037
ENSSSCT00000010129	HNRNPD	heterogeneous nuclear ribonucleoprotein D (AU-rich element RNA binding protein 1, 37kDa)	224.594	300	230.816	474	218.372	0.0799509	0.67458
ENSSSCT00000005924	SEC61B	Sec61 beta subunit	223.134	181	199.175	375	247.094	-0.311025	0.0570157
ENSSSCT00000000077	ST13	hsc70-interacting protein-like	221.678	453	198.288	935	245.068	-0.30558	0.00110019
ENSSSCT00000012428	CCDC72	coiled-coil domain-containing protein 72-like	217.938	219	272.163	220	163.713	0.733303	1.19535e-06
ENSSSCT00000004262	C1ORF123	UPF0587 protein C1orf123 homolog	216.852	277	284.744	242	148.959	0.934754	4.06968e-12
ENSSSCT00000005014	ST8SIA3	ST8 alpha-N-acetyl-neuraminide alpha-2,8-sialyltransferase 3	216.035	410	231.36	594	200.709	0.205036	0.0850783
ENSSSCT00000012338	EIF1B	translation factor sui1-like protein	215.983	218	165.182	588	266.784	-0.691613	6.85621e-09
ENSSSCT00000015001	C19ORF43	PREDICTED: uncharacterized protein C19orf43-like	215.591	348	292.688	275	138.495	1.07953	5.19243e-19
ENSSSCT00000003461	NAPA	N-ethylmaleimide-sensitive factor attachment protein, alpha	213.863	341	232.097	480	195.628	0.246613	0.0544635
ENSSSCT00000010685	RAN	RAN, member RAS oncogene family	213.043	226	159.473	631	266.614	-0.741442	1.29333e-10
ENSSSCT00000008632	F1RLR9_PIG	PREDICTED: phospholipase A2, group X-like	212.788	78	389.678	12	35.8978	3.44032	2.11313e-20
ENSSSCT00000003691	LOC100522080	MGC157368 protein	211.605	346	319.318	188	103.892	1.61991	1.85964e-35
ENSSSCT00000017090	UBXN4	UBX domain-containing protein 4-like	211.083	673	252.799	753	169.368	0.577832	1.45431e-12
ENSSSCT00000004948	MYO6	myosin VI	210.026	1732	301.004	1144	119.049	1.33823	5.43107e-132
ENSSSCT00000004826	BVES	blood vessel epicardial substance	209.432	1158	367.549	270	51.3152	2.84048	1.32954e-247
ENSSSCT00000009986	LARP7	La ribonucleoprotein domain family, member 7	209.203	930	302.091	598	116.314	1.37696	4.31586e-74
ENSSSCT00000017659	PTPRN	protein tyrosine phosphatase, receptor type, N	209.168	829	174.898	1927	243.437	-0.477037	1.35076e-14
ENSSSCT00000004911	RWDD1	RWD domain containing 1	206.783	406	274.098	345	139.468	0.974759	1.05227e-18
ENSSSCT00000018607	ANXA10	annexin A6-like	206.354	275	244.17	317	168.537	0.534824	5.906e-05
ENSSSCT00000011623	PDCD4	programmed cell death 4 (neoplastic transformation inhibitor)	206.008	543	182.718	1138	229.298	-0.327601	8.27608e-05
ENSSSCT00000009413	LAPTM4A	lysosomal-associated transmembrane protein 4A-like	205.567	283	146.36	855	264.774	-0.855247	6.74353e-18
ENSSSCT00000010926	XBP1	hypothetical protein PANDA_003658	205.348	32	109.499	147	301.198	-1.4598	1.75581e-07
ENSSSCT00000013682	TCEAL4	transcription elongation factor A protein-like 4	205.171	210	267.636	187	142.706	0.907226	6.22126e-09
ENSSSCT00000000272	KRT18	keratin 18	203.201	371	223.31	508	183.093	0.286466	0.0156276
ENSSSCT00000018599	SPARC	SPARC precursor	201.576	363	147.12	1055	256.032	-0.799326	1.16157e-19
ENSSSCT00000007966	MAP1LC3A	microtubule-associated protein 1 light chain 3 alpha	201.047	315	240.627	353	161.467	0.575559	3.04056e-06
ENSSSCT00000015046	PRKACA	protein kinase, cAMP-dependent, catalytic, alpha	200.647	712	222.967	951	178.327	0.322307	5.64298e-05
ENSSSCT00000003277	SPINT2	kunitz-type protease inhibitor 2-like	200.115	284	190.532	522	209.699	-0.138283	0.400906
ENSSSCT00000008834	TCEB2	transcription elongation factor B polypeptide 2-like	198.749	281	256.487	258	141.012	0.863074	8.30758e-11
ENSSSCT00000006219	SET	SET nuclear oncogene	198.117	325	164.449	765	231.785	-0.495145	1.34496e-06
ENSSSCT00000013804	PGRMC1	progesterone receptor membrane component 1	197.862	398	160.611	973	235.114	-0.549796	9.57855e-10
ENSSSCT00000003005	-	PREDICTED: craniofacial development protein 1	197.778	365	252.329	346	143.227	0.817	1.26175e-12
ENSSSCT00000003699	SDF4	45 kDa calcium-binding protein-like	197.58	456	222.328	592	172.833	0.363312	0.000376455
ENSSSCT00000001551	CSNK2B	casein kinase 2, beta polypeptide	197.168	354	247.695	350	146.641	0.75627	8.20686e-11
ENSSSCT00000012851	SERPINI1	neuroserpin	196.94	327	152.109	868	241.77	-0.668529	4.14297e-12
ENSSSCT00000003993	ZCCHC17		196.675	46	280.256	31	113.093	1.30924	0.000470254
ENSSSCT00000018819	PSMC5	Tat-binding protein 10	196.147	462	243.985	469	148.309	0.71818	9.74602e-13
ENSSSCT00000006897	C1orf114	PREDICTED: uncharacterized protein C1orf114 homolog	195.655	171	290.576	99	100.734	1.52837	2.55728e-16
ENSSSCT00000002920	SLC28A1	sodium/nucleoside cotransporter 1	194.438	1332	329.105	404	59.7705	2.46104	7.6737e-241
ENSSSCT00000008441	RHBDD2	rhomboid domain-containing protein 2-like	193.931	363	200.757	565	187.106	0.101594	0.501544
ENSSSCT00000001999	-	PREDICTED: LDLR chaperone MESD	193.028	239	182.757	444	203.299	-0.153674	0.395531
ENSSSCT00000008506	-	PREDICTED: RNA-binding protein FUS-like	192.928	508	211.963	696	173.893	0.285617	0.00366677
ENSSSCT00000019635	Ncor1	PREDICTED: nuclear receptor corepressor 1, partial	192.119	112	294.494	57	89.7446	1.71434	8.37462e-13
ENSSSCT00000014924	-	eukaryotic translation initiation factor 3 subunit G	190.779	309	218.04	387	163.518	0.415149	0.00101201
ENSSSCT00000016861		PREDICTED: putative vascular inducible G protein-coupled receptor	189.034	538	256.468	426	121.6	1.07663	5.05061e-29
ENSSSCT00000009963	ANXA5	annexin A5-like	188.524	270	126.696	891	250.352	-0.982591	2.43635e-23
ENSSSCT00000016209	-	Unknown (protein for IMAGE:3544292)	188.427	146	186.071	250	190.784	-0.0360843	0.870834
ENSSSCT00000008079	YWHAB	tyrosine 3-monooxygenase/tryptophan 5-monooxygenase activation protein, beta polypeptide	186.961	532	274.001	324	99.9218	1.45531	2.92516e-46
ENSSSCT00000019570	VAMP2	vesicle-associated membrane protein 2-like	186.872	247	235.193	243	138.551	0.76343	7.02509e-08
ENSSSCT00000000989	NDUFA12	NADH dehydrogenase [ubiquinone] 1 alpha subcomplex subunit 12-like	185.505	143	166.918	292	204.092	-0.290078	0.136712
ENSSSCT00000010930	EWSR1	Ewing sarcoma breakpoint region 1	184.759	669	206.396	883	163.122	0.339468	3.98727e-05
ENSSSCT00000008959	EIF5B	eukaryotic translation initiation factor 5B	184.576	1488	266.129	962	103.024	1.36914	1.6497e-117
ENSSSCT00000011467	RBP4	retinol binding protein 4, plasma	184.564	326	213.921	395	155.206	0.462895	0.000143563
ENSSSCT00000018788	PRKAR1A	protein kinase, cAMP-dependent, regulatory, type I, alpha	184.329	167	82.0634	974	286.594	-1.8042	4.94156e-63
ENSSSCT00000010764	ARPC3	actin related protein 2/3 complex, subunit 3, 21kDa	183.727	213	180.36	369	187.095	-0.052892	0.858556
ENSSSCT00000007106	CCT3	chaperonin containing TCP1, subunit 3 (gamma)	183.306	457	171.319	870	195.292	-0.188946	0.0747623
ENSSSCT00000002093	TSPAN3	tetraspanin 3	183.165	224	110.508	866	255.822	-1.21099	1.53752e-31
ENSSSCT00000007996	ROMO1	reactive oxygen species modulator 1	182.917	131	251.072	100	114.763	1.12944	4.06758e-08
ENSSSCT00000005001	-	PREDICTED: 60S ribosomal protein L17-like	182.398	136	190.854	207	173.943	0.133851	0.608311
ENSSSCT00000010127	HNRPDL	heterogeneous nuclear ribonucleoprotein D-like	182.021	348	173.394	639	190.648	-0.136853	0.339107
ENSSSCT00000007437	ATP5F1	ATP synthase, H+ transporting, mitochondrial Fo complex, subunit B1	181.908	261	149.762	623	214.054	-0.515307	7.3414e-06
ENSSSCT00000000425	CNPY2	canopy 2 homolog (zebrafish)	181.85	307	187.651	481	176.049	0.0920772	0.593276
ENSSSCT00000011806	ECHS1	enoyl CoA hydratase, short chain, 1, mitochondrial	181.42	319	225.097	326	137.744	0.70856	7.95134e-09
ENSSSCT00000008434	HSPB1	Heat shock protein beta-1	180.975	215	229.185	208	132.766	0.787629	2.6042e-07
ENSSSCT00000003544	PRMT1	protein arginine methyltransferase 1	179.102	321	179.115	536	179.088	0.000215732	0.989572
ENSSSCT00000012189	GDI2	GDP dissociation inhibitor 2	178.946	499	160.146	1029	197.746	-0.304256	0.000597793
ENSSSCT00000007619	EEF1D	elongation factor 1-delta-like	178.446	284	229.584	263	127.308	0.850704	1.16435e-10
ENSSSCT00000018750	-	PREDICTED: ATP synthase subunit d, mitochondrial-like isoform 1	178.3	153	197.002	207	159.597	0.303776	0.135093
ENSSSCT00000013155	APP	PREDICTED: amyloid beta A4 protein-like	175.875	53	53.8174	490	297.933	-2.46884	1.08086e-46
ENSSSCT00000004807	SFRS18	splicing factor, arginine	174.169	169	246.872	116	101.466	1.28277	1.93729e-12
ENSSSCT00000015222	NDUFA13	NADH dehydrogenase (ubiquinone) 1 alpha subcomplex, 13	174.088	213	230.329	182	117.846	0.96679	5.29201e-10
ENSSSCT00000010091	SPP1	secreted phosphoprotein 1	173.384	544	279.413	219	67.3546	2.05255	1.10758e-77
ENSSSCT00000011875	EPHX1	epoxide hydrolase 1, microsomal (xenobiotic)	173.076	395	180.271	607	165.88	0.120032	0.400587
ENSSSCT00000019541	EIF4A1	eukaryotic initiation factor 4A-I	172.934	359	155.149	737	190.72	-0.297805	0.00588894
ENSSSCT00000013696	WBP5	WW domain-binding protein 5-like	172.568	84	199.835	102	145.301	0.459768	0.0934372
ENSSSCT00000017257	TMEM66	transmembrane protein 66	171.787	284	109.197	1018	234.377	-1.1019	5.69343e-32
ENSSSCT00000014700	AP3D1	adaptor-related protein complex 3, delta-1 subunit	170.402	569	245.48	369	95.3245	1.36468	8.58767e-45
ENSSSCT00000007169	UBE2Q1	ubiquitin-conjugating enzyme E2Q family member 1	170.247	485	217.504	458	122.989	0.822513	9.26772e-17
ENSSSCT00000008026	BLCAP	unnamed protein product	169.88	45	112.407	152	227.353	-1.0162	9.9706e-05
ENSSSCT00000015315	CANX	calnexin	169.522	432	124.897	1237	214.147	-0.777867	5.81181e-22
ENSSSCT00000016211	SERPINH1	serpin peptidase inhibitor, clade H (heat shock protein 47), member 1, (collagen binding protein 1)	169.472	61	72.5592	374	266.385	-1.87628	1.39214e-25
ENSSSCT00000003130	MMP2	matrix metallopeptidase 2 (gelatinase A, 72kDa gelatinase, 72kDa type IV collagenase)	167.892	615	166.199	1048	169.586	-0.029105	0.875657
ENSSSCT00000004605	AHI1	Abelson helper integration site 1	167.667	1154	226.502	926	108.831	1.05743	4.97657e-60
ENSSSCT00000000932			167.361	93	301.699	17	33.0229	3.19157	1.38093e-22
ENSSSCT00000016163	FOLR2	folate receptor 2 (fetal)	167.103	300	223.252	249	110.955	1.00869	8.94199e-15
ENSSSCT00000019098	ATP5G1	ATP synthase lipid-binding protein, mitochondrial	166.5	177	203.125	189	129.875	0.645239	0.000147643
ENSSSCT00000012547	ARF4	ADP-ribosylation factor 4	166.209	177	80.4369	926	251.981	-1.64739	6.51069e-53
ENSSSCT00000012042	DNAJA1	DnaJ (Hsp40) homolog, subfamily A, member 1	165.212	211	90.3024	937	240.122	-1.41093	6.82467e-43
ENSSSCT00000016835	PDIA4	protein disulfide isomerase family A, member 4	165.122	296	93.1612	1258	237.082	-1.34759	9.88898e-54
ENSSSCT00000000831	ATP6V1E1	ATPase, H+ transporting, lysosomal 31kDa, V1 subunit E1	164.464	274	150.425	543	178.503	-0.246901	0.06738
ENSSSCT00000000285	PFDN5	prefoldin subunit 5-like	163.537	162	197.72	177	129.355	0.61212	0.000627525
ENSSSCT00000019150	NME2	NME/NM23 nucleoside diphosphate kinase 2	163.414	261	183.135	342	143.692	0.349929	0.0139167
ENSSSCT00000007997	RBM39	RNA binding motif protein 39	162.189	512	153.658	950	170.72	-0.151908	0.151644
ENSSSCT00000009662	OCIAD1	OCIA domain-containing protein 1-like	162.091	208	142.478	443	181.704	-0.350848	0.0149237
ENSSSCT00000015057	TECR	trans-2,3-enoyl-CoA reductase-like	162.009	260	206.836	246	117.182	0.819729	2.93979e-09
ENSSSCT00000014172	DRAP1	dr1-associated corepressor-like	161.795	262	200.96	267	122.629	0.712603	1.88784e-07
ENSSSCT00000013014	COX17	COX17 cytochrome c oxidase assembly homolog	160.449	133	212.059	114	108.839	0.962268	1.72852e-06
ENSSSCT00000002746	IFI27L2	PREDICTED: hypothetical protein LOC100152306	160.313	295	233.44	184	87.1859	1.42088	6.83008e-25
ENSSSCT00000004487	EZR	ezrin	159.161	164	79.7007	820	238.62	-1.58205	2.65251e-44
ENSSSCT00000014671	CIRBP	cold inducible RNA binding protein	158.634	306	171.383	435	145.885	0.232392	0.0950204
ENSSSCT00000009094	CCT7	chaperonin containing TCP1, subunit 7 (eta)	158.591	358	139.656	760	177.527	-0.346164	0.000930904
ENSSSCT00000009320	DPY30	dpy-30 homolog (C. elegans)	158.579	151	161.192	244	155.966	0.0475428	0.914713
ENSSSCT00000000668	TCTP	translationally controlled tumor protein	158.519	71	103.113	246	213.926	-1.05289	1.32479e-07
ENSSSCT00000003891	-	PREDICTED: calcium	158.387	44	199.835	43	116.94	0.773042	0.0435524
ENSSSCT00000005513	FKBP3	FK506 binding protein 3, 25kDa	158.129	154	179.479	196	136.78	0.391952	0.0420162
ENSSSCT00000006403	PHPT1	14 kDa phosphohistidine phosphatase-like	157.991	187	225.659	125	90.3226	1.32099	2.52298e-14
ENSSSCT00000004049	NDUFS5	NADH dehydrogenase (ubiquinone) Fe-S protein 5, 15kDa (NADH-coenzyme Q reductase)	157.772	166	187.628	189	127.916	0.552672	0.001826
ENSSSCT00000013947	CETN2	centrin 2	157.761	253	165.295	384	150.226	0.137907	0.465653
ENSSSCT00000016838	LOC100625132	KIAA0868	157.547	320	250.054	139	65.0391	1.94286	1.69913e-42
ENSSSCT00000009625	-	PREDICTED: LOW QUALITY PROTEIN: ubiquitin carboxyl-terminal hydrolase isozyme L1-like	157.493	21	180.885	26	134.101	0.431753	0.501902
ENSSSCT00000018484	MAP1B	PREDICTED: microtubule-associated protein 1B-like	156.812	2179	227.392	1380	86.2328	1.39887	4.50767e-178
ENSSSCT00000001882	YIPF3	Yip1 domain family, member 3	156.539	375	182.006	451	131.071	0.473639	2.51096e-05
ENSSSCT00000009004	CHMP3	charged multivesicular body protein 3-like	156.297	237	186.951	266	125.642	0.573336	7.28249e-05
ENSSSCT00000016202	SPCS2	signal peptidase complex subunit 2-like	156.26	131	88.3609	555	224.159	-1.34305	1.00735e-23
ENSSSCT00000008429	LOC100738785	DNA-directed RNA polymerase II subunit RPB11-like	156.258	124	191.99	130	120.525	0.671704	0.00124051
ENSSSCT00000011900	HNRNPU	heterogeneous nuclear ribonucleoprotein U (scaffold attachment factor A)	156.216	325	100.474	1145	211.959	-1.07696	1.21068e-34
ENSSSCT00000006839			155.588	27	259.401	9	51.7757	2.32484	4.0929e-05
ENSSSCT00000003760	-	PREDICTED: alpha-enolase-like	155.513	58	146.344	109	164.683	-0.170328	0.721236
ENSSSCT00000004847	SNX3	sorting nexin-3-like	154.778	163	117.001	448	192.555	-0.718751	2.29515e-07
ENSSSCT00000005698	RPS6	ribosomal protein S6	154.364	189	162.237	285	146.49	0.1473	0.522965
ENSSSCT00000005606	SIX6	homeobox protein SIX6-like	154.222	315	218.367	217	90.0767	1.27753	1.54946e-22
ENSSSCT00000015702	IK	protein Red-like	153.799	473	185.774	518	121.823	0.608764	7.1398e-10
ENSSSCT00000014675	ATP5D	ATP synthase subunit delta, mitochondrial-like	153.783	174	175.731	218	131.835	0.414635	0.0194432
ENSSSCT00000007497	PRPF38B	PRP38 pre-mRNA processing factor 38 (yeast) domain containing B	153.135	573	222.716	359	83.5537	1.41443	1.16759e-47
ENSSSCT00000008349	ARPC1A	actin related protein 2/3 complex, subunit 1A, 41kDa	152.543	328	164.523	468	140.564	0.227063	0.0900153
ENSSSCT00000008409	unknownR14	guanine nucleotide-binding protein G(I)/G(S)/G(T) subunit beta-2-like	152.29	334	153.085	552	151.495	0.0150553	0.913161
ENSSSCT00000007708	PRNP	prion protein	152.234	307	90.8251	1206	213.644	-1.23404	4.24465e-45
ENSSSCT00000008776	STUB1	E3 ubiquitin-protein ligase CHIP-like	152.079	337	204.322	275	99.8372	1.03319	3.60533e-17
ENSSSCT00000010733	RSRC2	arginine/serine-rich coiled-coil 2	151.749	444	174.384	549	129.114	0.433629	2.38476e-05
ENSSSCT00000004000	PTP4A2	protein tyrosine phosphatase type IVA, member 2	151.69	116	173.509	145	129.87	0.417947	0.0658646
ENSSSCT00000008047	TOP1	topoisomerase (DNA) I	151.317	678	174.538	831	128.096	0.446312	3.84787e-08
ENSSSCT00000010491	MPHOSPH8	M-phase phosphoprotein 8	151.229	965	216.968	635	85.4903	1.34365	5.47201e-74
ENSSSCT00000019495	PSMB6	proteasome (prosome, macropain) subunit, beta type, 6	150.919	183	166.025	250	135.812	0.289791	0.116138
ENSSSCT00000001637	BRD2	bromodomain containing 2	150.779	976	155.352	1534	146.207	0.08753	0.309915
ENSSSCT00000014375	ZFP91	zinc finger protein 91 homolog (mouse)	150.724	458	233.164	224	68.2839	1.77172	2.53477e-53
ENSSSCT00000014159	CNIH2	protein cornichon homolog 2-like	150.649	234	175.531	280	125.768	0.480957	0.00103911
ENSSSCT00000013153	APP	amyloid beta (A4) precursor protein	150.435	506	181.083	559	119.788	0.596165	3.80316e-10
ENSSSCT00000002184	NFKBIA	nuclear factor of kappa light polypeptide gene enhancer in B-cells inhibitor, alpha	150.363	413	179.625	465	121.1	0.568787	8.66698e-08
ENSSSCT00000012147	-		150.292	35	186.017	36	114.568	0.699233	0.117122
ENSSSCT00000008028	NNAT	neuronatin, isoform CRA_b	150.122	132	98.7209	450	201.522	-1.02951	6.16589e-13
ENSSSCT00000000416	CS	citrate synthase, mitochondrial-like	149.407	217	200.76	177	98.0543	1.03382	2.64574e-11
ENSSSCT00000011507	PGAM1	phosphoglycerate mutase 1-like	149.1	156	99.9175	517	198.282	-0.988743	6.97513e-14
ENSSSCT00000017724	-		149.046	47	163.06	65	135.032	0.272096	0.508097
ENSSSCT00000011811	NDUFAB1	NADH dehydrogenase (ubiquinone) 1, alpha/beta subcomplex, 1, 8kDa	148.393	177	186.818	174	109.969	0.764537	6.97158e-06
ENSSSCT00000009080	BOLA3	bolA-like protein 3-like	148.258	197	185.462	197	111.053	0.739875	3.85429e-06
ENSSSCT00000003551	PTOV1	prostate tumor-overexpressed gene 1 protein homolog	148.236	345	162.194	477	134.279	0.272483	0.0290717
ENSSSCT00000006972	UFC1	ubiquitin-fold modifier conjugating enzyme 1	148.024	230	164.778	306	131.271	0.327978	0.0346576
ENSSSCT00000012473	RBM5	RNA binding motif protein 5	147.881	561	135.308	1111	160.454	-0.245911	0.00458286
ENSSSCT00000017354	SSB	Sjogren syndrome antigen B (autoantigen La)	147.746	436	175.191	500	120.301	0.542275	1.46037e-07
ENSSSCT00000008248	TH1L	TH1-like (Drosophila)	147.239	448	148.747	733	145.731	0.029561	0.901191
ENSSSCT00000010454	ARGLU1	arginine and glutamate rich 1	146.903	368	168.978	454	124.829	0.436889	0.000127401
ENSSSCT00000014162	SF3B2	splicing factor 3b, subunit 2, 145kDa	146.78	598	155.062	892	138.499	0.162977	0.0997715
ENSSSCT00000018641	ORF	death-associated protein 1-like	146.152	25	87.9556	97	204.348	-1.21618	0.000421231
ENSSSCT00000005284	SRP14	signal recognition particle 14 kDa protein-like	146.134	189	141.35	337	150.918	-0.0944869	0.717918
ENSSSCT00000001329	SLA-1	patr class I histocompatibility antigen, A-126 alpha chain-like	146.127	424	188.457	390	103.797	0.860466	6.95989e-16
ENSSSCT00000013470	MAGED4B	melanoma-associated antigen D4-like	145.967	468	139.503	854	152.43	-0.127852	0.284884
ENSSSCT00000016593	SRPR	signal recognition particle receptor (docking protein)	145.83	399	110.906	1086	180.754	-0.704688	2.15971e-16
ENSSSCT00000002817	-	PREDICTED: similar to dynein, cytoplasmic, heavy polypeptide 1 isoform 7	145.387	430	167.568	528	123.206	0.443674	2.12582e-05
ENSSSCT00000007586	CCBL2	cysteine conjugate-beta lyase 2	145.362	635	231.899	269	58.8238	1.97903	2.56439e-86
ENSSSCT00000017010	HSD11B1	hydroxysteroid (11-beta) dehydrogenase 1	145.36	286	152.652	432	138.069	0.144859	0.392873
ENSSSCT00000012657	BRK1	probable protein BRICK1-like	145.112	158	132.293	315	157.93	-0.255552	0.184911
ENSSSCT00000009823	unknownR20	non-histone chromosomal protein HMG-14-like	144.992	43	106.348	124	183.636	-0.788056	0.00703929
ENSSSCT00000005091	CCPG1	cell cycle progression 1	144.916	616	179.968	628	109.863	0.712041	1.55882e-16
ENSSSCT00000002675	AHSA1	activator of 90 kDa heat shock protein ATPase homolog 1-like	144.523	229	123.726	511	165.319	-0.4181	0.00127828
ENSSSCT00000016669	SRI	sorcin	144.495	210	162.237	274	126.753	0.356089	0.0276115
ENSSSCT00000000381	LOC100517399	biogenesis of lysosome-related organelles complex 1 subunit 1-like	144.493	168	229.319	73	59.6662	1.94237	1.77563e-22
ENSSSCT00000010198	POLR1D	DNA-directed RNA polymerases I and III subunit RPAC2-like	144.1	198	184.091	187	104.108	0.822338	2.88373e-07
ENSSSCT00000016225	-	PREDICTED: similar to Ferritin heavy chain (Ferritin H subunit) (Proliferation-inducing gene 15 protein)	143.937	143	156.669	200	131.206	0.255891	0.255905
ENSSSCT00000006484	VPS28	vacuolar protein sorting 28 homolog (S. cerevisiae)	143.791	257	194.93	204	92.6513	1.07307	4.55301e-14
ENSSSCT00000014243	PRDX5	peroxiredoxin 5	143.682	181	154.485	260	132.879	0.217354	0.278327
ENSSSCT00000008511	VKORC1	vitamin K epoxide reductase complex subunit 1-like	143.601	169	152.585	249	134.617	0.180753	0.416898
ENSSSCT00000002833	C14ORF2	6.8 kDa mitochondrial proteolipid-like	143.402	133	188.408	116	98.3967	0.937177	3.09952e-06
ENSSSCT00000003201	-	PREDICTED: similar to presenilin enhancer 2	143.135	150	171.352	168	114.917	0.576377	0.00213524
ENSSSCT00000016157	ANAPC15	Uncharacterized protein C11orf51 homolog	143.071	189	204.968	125	81.1727	1.33633	1.0134e-14
ENSSSCT00000003001	GABARAPL2	gamma-aminobutyric acid receptor-associated protein-like 2-like	142.941	219	163.951	272	121.931	0.4272	0.00555069
ENSSSCT00000013983	NAA10	N-alpha-acetyltransferase 10, NatA catalytic subunit-like	142.681	220	169.265	252	116.097	0.543955	0.000316315
ENSSSCT00000002574	SRSF5	serine/arginine-rich splicing factor 5-like	142.668	123	109.47	330	175.865	-0.683932	3.27067e-05
ENSSSCT00000013194	TTC3	tetratricopeptide repeat domain 3	142.605	1143	136.11	2091	149.099	-0.131492	0.0461859
ENSSSCT00000013796	UPF3B	UPF3 regulator of nonsense transcripts-like protein B	142.568	547	203.733	365	81.4035	1.32352	4.66875e-41
ENSSSCT00000000844	-	kinesin family member 21A	142.143	55	167.545	64	116.741	0.521235	0.136495
ENSSSCT00000000122	POLR2F	DNA-directed RNA polymerases I, II, and III subunit RPABC2-like	142.003	128	195.358	97	88.6479	1.13996	4.66929e-08
ENSSSCT00000002742	DDX24	ATP-dependent RNA helicase DDX24-like	141.976	652	165.795	776	118.157	0.488691	3.61764e-09
ENSSSCT00000010576	NEFM	Neurofilament medium polypeptide	141.743	591	173.68	624	109.805	0.661488	5.20439e-14
ENSSSCT00000013443	PLP2	proteolipid protein 2 (colonic epithelium-enriched)	140.716	171	127.253	346	154.179	-0.2769	0.116427
ENSSSCT00000015333	TMED9	transmembrane emp24 domain-containing protein 9-like	140.634	257	168.791	286	112.476	0.585629	2.2189e-05
ENSSSCT00000005880	-	PREDICTED: clathrin light chain A isoform 1	140.352	191	133.643	351	147.06	-0.138023	0.49998
ENSSSCT00000015281	GUK1	guanylate kinase-like	140.307	224	179.723	210	100.891	0.832985	2.79167e-08
ENSSSCT00000004022	DNAJC8	PREDICTED: dnaJ homolog subfamily C member 8-like	140.208	44	144.617	69	135.798	0.0907826	0.897506
ENSSSCT00000018173	TAX1BP1	tax1-binding protein 1 homolog	140.167	239	96.0333	766	184.301	-0.940458	9.32699e-19
ENSSSCT00000003960	NUDC	nuclear distribution C homolog (A. nidulans)	139.866	280	157.291	364	122.44	0.361364	0.00776676
ENSSSCT00000007322	-	PREDICTED: RNA-binding protein 8A-like isoform 1	139.84	105	150.738	150	128.943	0.225302	0.434309
ENSSSCT00000017193	SLC25A4	ADP/ATP translocase 1-like	139.616	216	116.618	503	162.614	-0.479652	0.000225997
ENSSSCT00000014578	HTATIP2	oxidoreductase HTATIP2-like	138.916	109	113.134	265	164.697	-0.541789	0.00397428
ENSSSCT00000017119	-	acyl-CoA-binding protein	138.905	169	180.15	153	97.6595	0.883367	4.78836e-07
ENSSSCT00000004591	PERP	PERP, TP53 apoptosis effector	138.735	259	159.482	320	117.988	0.434756	0.00181012
ENSSSCT00000015311	SQSTM1	sequestosome-1-like	138.438	315	120.868	679	156.008	-0.368184	0.00091868
ENSSSCT00000017640	CYP27A1	PREDICTED: sterol 26-hydroxylase, mitochondrial	138.239	181	139.689	296	136.789	0.030268	0.860824
ENSSSCT00000018047	ATP6V1F	V-type proton ATPase subunit F-like	138.104	188	186.108	152	90.1002	1.04654	4.45765e-10
ENSSSCT00000001960	PSMA4	proteasome (prosome, macropain) subunit, alpha type, 4	138.068	311	177.635	288	98.5001	0.850721	1.33235e-11
ENSSSCT00000000652	MGP	matrix Gla protein	137.926	178	146.101	264	129.751	0.171215	0.437907
ENSSSCT00000015524	-	PREDICTED: signal recognition particle 19 kDa protein-like isoform 1	137.608	193	138.535	318	136.68	0.0194495	0.912618
ENSSSCT00000002183	PSMA6	proteasome (prosome, macropain) subunit, alpha type, 6	137.387	207	153.283	274	121.492	0.33533	0.0419642
ENSSSCT00000019049	MIEN1	protein C17orf37 homolog	136.306	179	176.036	164	96.5755	0.866139	3.39707e-07
ENSSSCT00000019391	PRPF8	PRP8 pre-mRNA processing factor 8 homolog (S. cerevisiae)	136.301	522	120.585	1099	152.018	-0.334194	8.07936e-05
ENSSSCT00000001190	LOC100155872	Chromosome 6 open reading frame 62 ortholog	136.242	188	98.4512	555	174.033	-0.82188	4.26047e-11
ENSSSCT00000017906	TMEM176B	transmembrane protein 176B-like	135.984	319	193.252	217	78.7169	1.29574	2.52714e-23
ENSSSCT00000009821	PARM1	prostate androgen-regulated mucin-like protein 1	135.674	85	171.23	83	100.118	0.774227	0.00268963
ENSSSCT00000001609	SLA-DRA	MHC class II DR-alpha	134.811	253	147.086	352	122.537	0.263437	0.0846304
ENSSSCT00000010124	SEC31A	protein transport protein Sec31A-like	134.751	606	111.551	1433	157.951	-0.501773	5.26844e-12
ENSSSCT00000012404	-	PREDICTED: similar to integral membrane protein TMIE	134.541	53	152.173	68	116.909	0.380333	0.322427
ENSSSCT00000000759	CHD4	chromodomain helicase DNA binding protein 4	134.393	1577	179.546	1309	89.2401	1.00859	9.21153e-76
ENSSSCT00000007158	PBXIP1	pre-B-cell leukemia transcription factor-interacting protein 1-like	134.268	415	154.186	514	114.35	0.431218	5.20851e-05
ENSSSCT00000010474	LAMP1	lysosome-associated membrane glycoprotein 1	134.266	265	102.048	722	166.484	-0.706131	3.92166e-11
ENSSSCT00000002998	KARS	lysyl-tRNA synthetase	133.84	326	121.3	657	146.381	-0.271146	0.0210556
ENSSSCT00000013602		transposase	133.695	192	187.345	137	80.0456	1.22681	3.98618e-13
ENSSSCT00000000466	DDIT3	DNA damage-inducible transcript 3 protein	133.495	148	182.716	114	84.2741	1.11644	6.38676e-09
ENSSSCT00000003212	COX6B	COX6B protein	133.424	85	165.448	87	101.4	0.706323	0.00631449
ENSSSCT00000014856	HNRNPM	heterogeneous nuclear ribonucleoprotein M	133.339	361	113.954	808	152.725	-0.422481	2.28204e-05
ENSSSCT00000000303	CBX5	chromobox protein homolog 5-like	132.754	202	207.648	94	57.86	1.8435	4.51134e-25
ENSSSCT00000012651	CRELD1	cysteine-rich with EGF-like domain protein 1-like	132.056	358	147.73	471	116.381	0.344108	0.00357339
ENSSSCT00000005862	HINT2	histidine triad nucleotide binding protein 2	131.135	172	161.927	178	100.343	0.690407	6.35428e-05
ENSSSCT00000006231	SH3GLB2	SH3-domain GRB2-like endophilin B2	130.969	317	148.564	404	113.373	0.390003	0.00182601
ENSSSCT00000010860	RNF10	RING finger protein 10-like	130.642	411	127.429	721	133.856	-0.0709854	0.658987
ENSSSCT00000010051	H2AFZ	Histone H2A	130.518	167	157.615	183	103.421	0.60788	0.000548935
ENSSSCT00000018152	GHRHR	growth hormone releasing hormone receptor	129.718	255	125.142	457	134.294	-0.101821	0.586404
ENSSSCT00000003477	CYTH2	cytohesin 2	129.515	299	142.083	411	116.947	0.280883	0.0386506
ENSSSCT00000016377	RDX	radixin	129.396	501	205.495	217	53.2966	1.94699	1.39769e-66
ENSSSCT00000015060	PKN1	serine/threonine-protein kinase N1-like	129.289	272	173.179	224	85.3984	1.01998	1.05945e-13
ENSSSCT00000000064	NHP2L1	NHP2 non-histone chromosome protein 2-like 1	129.226	103	84.3566	355	174.095	-1.0453	1.42205e-10
ENSSSCT00000006999	COPA	coatomer protein complex, subunit alpha	129.108	544	93.6296	1597	164.587	-0.81381	1.73178e-30
ENSSSCT00000016692	HEPACAM2	PREDICTED: HEPACAM family member 2-like isoform 2	129.034	13	31.5274	156	226.54	-2.84509	2.34917e-17
ENSSSCT00000018220	H2AFZ	histone H2A.Z	128.845	195	186.628	124	71.0621	1.39301	3.7697e-16
ENSSSCT00000000009	-	PREDICTED: ataxin-10	128.591	45	132.244	71	124.939	0.0819814	0.915958
ENSSSCT00000019486	RNF167	E3 ubiquitin-protein ligase RNF167-like	128.185	310	149.011	373	107.36	0.472968	0.000156686
ENSSSCT00000011621	SMC3	structural maintenance of chromosomes 3	128.159	901	163.723	851	92.5953	0.822243	1.03301e-30
ENSSSCT00000000219	FAIM2	fas apoptotic inhibitory molecule 2-like	128.153	151	107.156	351	149.149	-0.477047	0.00296564
ENSSSCT00000017531	CFLAR	cellular FLICE-like inhibitory protein	128.117	557	210.704	201	45.5292	2.21036	9.48317e-88
ENSSSCT00000003078	TPPP3	tubulin polymerization-promoting protein family member 3-like	127.909	244	176.837	182	78.9822	1.16282	3.46879e-15
ENSSSCT00000010039	UBE2D2	ubiquitin-conjugating enzyme E2 D2	127.764	107	64.6123	528	190.915	-1.56305	3.98891e-28
ENSSSCT00000010992	YWHAH	14-3-3 protein eta	127.688	125	85.4678	415	169.909	-0.991308	2.64574e-11
ENSSSCT00000001457	SLA-11	SLA-11 histocompatibility antigen, class I	127.679	392	149.04	467	106.318	0.487307	8.6254e-06
ENSSSCT00000015194	C19ORF60	PREDICTED: uncharacterized protein C19orf60 homolog	126.677	161	169.93	132	83.4245	1.0264	1.76225e-08
ENSSSCT00000002719	NDUFB1	NADH dehydrogenase [ubiquinone] 1 beta subcomplex subunit 1-like	125.447	47	134.431	68	116.462	0.207001	0.661447
ENSSSCT00000015134	FAM32A	family with sequence similarity 32, member A	125.443	165	136.477	231	114.409	0.254449	0.210668
ENSSSCT00000000403	LOC100737962	proliferation-associated protein 2G4-like	125.412	343	130.875	525	119.949	0.125767	0.419868
ENSSSCT00000018398	NDUFS4	NADH dehydrogenase	125.066	118	155.956	119	94.1764	0.727701	0.000660996
ENSSSCT00000016631	-	PREDICTED: similar to thymocyte nuclear protein 1	125.017	152	134.8	217	115.234	0.226252	0.306939
ENSSSCT00000008021	RPN2	dolichyl-diphosphooligosaccharide--protein glycosyltransferase subunit 2-like	124.924	65	54.7301	387	195.119	-1.83395	1.0972e-25
ENSSSCT00000007244	S100A11	Protein S100-A11	124.924	177	158.282	171	91.5652	0.789628	3.51716e-06
ENSSSCT00000003279	PSMD8	26S proteasome non-ATPase regulatory subunit 8-like	124.539	255	130.172	389	118.905	0.130603	0.502656
ENSSSCT00000015970	-	PREDICTED: 39S ribosomal protein L17, mitochondrial-like	124.03	127	116.632	239	131.427	-0.172307	0.4891
ENSSSCT00000002915	GSTA4	glutathione S-transferase alpha 4	123.795	259	153.309	266	94.2814	0.701401	3.41281e-07
ENSSSCT00000015402	TBCA	tubulin-specific chaperone A-like	123.295	108	158.073	101	88.5176	0.836551	0.000199193
ENSSSCT00000017503	SF3B1	splicing factor 3b, subunit 1, 155kDa	123.162	355	61.7526	1772	184.572	-1.57961	1.92509e-95
ENSSSCT00000001685	CUTA	cutA divalent cation tolerance homolog (E. coli)	122.278	157	150.451	164	94.1056	0.676944	0.000197257
ENSSSCT00000004238	-	Transcription factor AP-1	122.154	231	141.775	279	102.534	0.467503	0.0015898
ENSSSCT00000015183	RAB3A	RAB3A, member RAS oncogene family	122.033	314	161.722	267	82.343	0.9738	1.37879e-14
ENSSSCT00000003232	TBCB	tubulin folding cofactor B	121.884	209	161.132	179	82.6352	0.963419	8.94364e-10
ENSSSCT00000003983	SRSF4	serine/arginine-rich splicing factor 4	121.724	380	130.089	553	113.359	0.198595	0.116096
ENSSSCT00000017170	SPCS3	signal peptidase complex subunit 3-like	121.594	121	80.8156	406	162.372	-1.0066	2.47349e-11
ENSSSCT00000015458	CETN3	centrin, EF-hand protein, 3	121.428	226	170.554	160	72.3018	1.23813	1.4848e-15
ENSSSCT00000004123	-	RPL13 protein	121.356	128	152.255	127	90.4568	0.751191	0.000232185
ENSSSCT00000011713	PAF1	Paf1, RNA polymerase II associated factor, homolog (S. cerevisiae)	121.211	360	137.082	462	105.34	0.379979	0.00110658
ENSSSCT00000008906	SNRNP200	small nuclear ribonucleoprotein 200kDa (U5)	121.204	338	128.184	503	114.224	0.16634	0.248753
ENSSSCT00000013689	BHLHB9	basic helix-loop-helix domain containing, class B, 9	121.103	197	89.6346	560	152.571	-0.767356	4.95867e-10
ENSSSCT00000003473	KDELR1	ER lumen protein retaining receptor 1-like	120.697	216	111.248	422	130.145	-0.226336	0.164417
ENSSSCT00000014250	VEGFB	vascular endothelial growth factor B-like	120.547	279	160.953	232	80.1414	1.00602	9.92482e-14
ENSSSCT00000000773	CD9	CD9 antigen-like	120.335	98	82.9823	311	157.687	-0.926185	8.58078e-08
ENSSSCT00000004329	PRDX1	peroxiredoxin 1	120.308	157	116.143	281	124.473	-0.0999301	0.693028
ENSSSCT00000000203	TUBA1B	tubulin, alpha 1b	120.035	161	73.6122	608	166.457	-1.17714	2.76715e-21
ENSSSCT00000010959	SF3A1	splicing factor 3a, subunit 1, 120kDa	120.004	438	111.151	848	128.858	-0.213258	0.0419766
ENSSSCT00000011557	DPCD	DPCD protein	119.696	159	142.356	181	97.0356	0.552913	0.00235133
ENSSSCT00000008386	C7ORF59	UPF0539 protein C7orf59 homolog	119.562	121	152.395	115	86.7279	0.813249	0.000114009
ENSSSCT00000017834	HDLBP	high density lipoprotein binding protein	119.202	192	44.2984	1405	194.106	-2.13152	8.20881e-113
ENSSSCT00000000129	LOC100510904	unnamed protein product	119.139	42	69.022	172	169.255	-1.29407	2.39824e-07
ENSSSCT00000013422	NDUFB11	NADH dehydrogenase [ubiquinone] 1 beta subcomplex subunit 11, mitochondrial-like	118.981	177	154.054	161	83.9075	0.876564	2.95238e-07
ENSSSCT00000016472	HYOU1	hypoxia up-regulated 1	118.969	235	46.149	1631	191.789	-2.05515	3.41192e-125
ENSSSCT00000014232	SF1	splicing factor 1	118.83	421	114.598	755	123.061	-0.102781	0.482852
ENSSSCT00000005704	RRAGA	PREDICTED: ras-related GTP-binding protein A-like	118.715	129	102.622	283	134.807	-0.393556	0.0357752
ENSSSCT00000001170	DEK	DEK oncogene	118.658	460	172.444	289	64.8729	1.41044	3.62106e-38
ENSSSCT00000017102	-	PREDICTED: similar to SUB1 homolog (S. cerevisiae) isoform 2	118.515	52	101.479	116	135.552	-0.417666	0.212615
ENSSSCT00000019079	NFE2L1	hypothetical protein PANDA_005002	118.454	141	137.582	170	99.3267	0.470036	0.017827
ENSSSCT00000000189	FKBP11	peptidyl-prolyl cis-trans isomerase FKBP11-like	118.307	138	122.966	213	113.648	0.11369	0.693456
ENSSSCT00000008001	SCAND1	SCAN domain-containing protein 1-like	118.29	110	152.652	101	83.9278	0.863024	0.000106613
ENSSSCT00000013480	HSD17B10	3-hydroxyacyl-CoA dehydrogenase type-2-like	117.946	187	145.217	195	90.6746	0.67944	3.73681e-05
ENSSSCT00000017392	ATP5G3	ATP synthase, H+ transporting, mitochondrial Fo complex, subunit C3 (subunit 9)	117.449	159	121.459	248	113.439	0.0985621	0.687347
ENSSSCT00000004034	TRAPPC3	trafficking protein particle complex subunit 3-like	117.228	238	136.147	287	98.308	0.469786	0.00124187
ENSSSCT00000017278	PRPF40A	PRP40 pre-mRNA processing factor 40 homolog A (S. cerevisiae)	116.991	773	162.489	568	71.4936	1.18445	1.69712e-48
ENSSSCT00000014889	YIPF2	protein YIPF2-like	116.987	209	111.712	382	122.263	-0.130194	0.509893
ENSSSCT00000003187	USF2	upstream transcription factor 2, c-fos interacting	116.897	276	128.147	380	105.647	0.278544	0.050873
ENSSSCT00000008580	RBBP6	retinoblastoma binding protein 6	116.894	1114	153.939	965	79.8483	0.947024	3.5088e-48
ENSSSCT00000003496	NUCB1	nucleobindin 1	116.09	120	71.54	450	160.641	-1.16702	1.14917e-15
ENSSSCT00000015689	IGIP	PREDICTED: IgA-inducing protein homolog	115.879	36	169.671	22	62.0874	1.45037	0.000877309
ENSSSCT00000009334	YWHAE	PREDICTED: 14-3-3 protein epsilon-like isoform 2	115.852	19	62.4484	86	169.255	-1.43846	0.000145375
ENSSSCT00000009883	ATP5I	ATP synthase subunit e, mitochondrial	115.799	35	143.324	36	88.2734	0.699233	0.117102
ENSSSCT00000007838	MRPS26	mitochondrial ribosomal protein S26	115.524	201	143.18	206	87.8678	0.704427	8.54441e-06
ENSSSCT00000017530	NDUFB3	NADH dehydrogenase [ubiquinone] 1 beta subcomplex subunit 3-like	115.483	97	112.698	170	118.268	-0.0696027	0.895861
ENSSSCT00000009107	NAGK	N-acetylglucosamine kinase	115.481	246	144.022	248	86.9401	0.728194	2.74205e-07
ENSSSCT00000004089	MYL12B	myosin regulatory light chain	115.462	144	98.7291	322	132.195	-0.421116	0.0139487
ENSSSCT00000014042	TALDO1	transaldolase 1	115.383	203	135.583	238	95.1836	0.510394	0.00129153
ENSSSCT00000015282	C1ORF35	chromosome 1 open reading frame 35	115.123	208	172.234	117	58.0117	1.56995	1.59142e-20
ENSSSCT00000003563	MYH14	myosin-14-like	115.029	208	113.941	354	116.117	-0.0272904	0.886361
ENSSSCT00000006181	CDK9	cell division protein kinase 9	114.858	238	121.826	352	107.89	0.175262	0.321742
ENSSSCT00000019519	CTDNEP1	PREDICTED: serine	114.674	198	116.375	321	112.973	0.0428026	0.907777
ENSSSCT00000011297	VDAC2	voltage-dependent anion channel 2	114.632	226	109.335	414	119.93	-0.133433	0.520536
ENSSSCT00000019524	GPS2	G protein pathway suppressor 2	114.537	238	144.415	233	84.6578	0.770507	9.78112e-08
ENSSSCT00000006931	TMCO1	transmembrane and coiled-coil domains 1	114.444	233	139.573	249	89.3141	0.64406	9.86704e-06
ENSSSCT00000010462	COL4A1	collagen alpha-1(IV) chain-like	114.382	437	60.8472	2014	167.917	-1.46448	2.78796e-97
ENSSSCT00000007874	-	PREDICTED: proteasome inhibitor PI31 subunit-like	114.06	213	119.207	325	108.913	0.130289	0.512383
ENSSSCT00000000535	CCT2	chaperonin containing TCP1, subunit 2 (beta)	113.516	216	82.1657	636	144.867	-0.81812	1.58362e-12
ENSSSCT00000007252	CELF3	CUGBP, Elav-like family member 3	113.414	247	96.9095	553	129.918	-0.422893	0.000642788
ENSSSCT00000002285	OXA1L	mitochondrial inner membrane protein OXA1L precursor	113.396	269	124.974	366	101.818	0.295638	0.0396006
ENSSSCT00000009759	IGFBP7	insulin-like growth factor binding protein 7	112.681	211	104.438	408	120.924	-0.211451	0.214262
ENSSSCT00000012009	DCTN3	dynactin subunit 3-like	112.622	166	141.844	163	83.4	0.766187	1.38814e-05
ENSSSCT00000008800	GNPTG	N-acetylglucosamine-1-phosphotransferase subunit gamma-like	112.395	129	98.946	274	125.844	-0.346929	0.0765704
ENSSSCT00000001554	BAT5	abhydrolase domain containing 16A	111.914	147	130.058	177	93.7709	0.471942	0.0145954
ENSSSCT00000011169	HNRNPF	heterogeneous nuclear ribonucleoprotein F	111.846	92	55.376	467	168.316	-1.60384	8.33302e-26
ENSSSCT00000014032	CHID1	chitinase domain containing 1	111.696	221	122.314	305	101.079	0.275113	0.0950204
ENSSSCT00000000843	KIF21A	kinesin family member 21A	111.599	1001	135.992	1072	87.2065	0.641013	4.45752e-22
ENSSSCT00000002091	RCN2	reticulocalbin 2, EF-hand calcium binding domain	111.599	175	71.6622	618	151.536	-1.08038	6.08285e-19
ENSSSCT00000011120	ARID4B	AT rich interactive domain 4B (RBP1-like)	111.514	669	126.728	849	96.3007	0.396117	1.34246e-06
ENSSSCT00000017506	HSPE1	heat shock 10kDa protein 1 (chaperonin 10)	111.485	97	89.8517	240	133.119	-0.567102	0.00439294
ENSSSCT00000001841	MEA1	male-enhanced antigen 1	111.379	140	117.353	210	105.405	0.154913	0.51431
ENSSSCT00000004941	PHIP	PREDICTED: PH-interacting protein-like	111.326	649	182.563	238	40.0886	2.18713	7.68372e-101
ENSSSCT00000008650	-		111.294	29	150.917	23	71.671	1.07429	0.0273838
ENSSSCT00000009015	RNF181	ring finger protein 181	111.017	106	138.388	107	83.6469	0.726329	0.00138875
ENSSSCT00000011988	ISCA1	iron-sulfur cluster assembly 1 homolog, mitochondrial-like	110.607	90	83.0595	250	138.154	-0.734056	0.00014521
ENSSSCT00000018898	RUNDC3A	RUN domain containing 3A	110.498	352	135.065	374	85.9305	0.652413	1.9478e-08
ENSSSCT00000010766	VPS29	vacuolar protein sorting-associated protein 29-like	109.89	127	93.3969	287	126.382	-0.436347	0.0171496
ENSSSCT00000007455	HBXIP	Hepatitis B virus X-interacting protein homolog	109.827	87	119.846	121	99.8078	0.263956	0.396106
ENSSSCT00000017360	GORASP2	golgi reassembly stacking protein 2, 55kDa	109.771	137	64.0857	555	155.456	-1.27844	4.75338e-22
ENSSSCT00000011098	RANBP1	RAN binding protein 1	109.67	184	116.754	270	102.587	0.186622	0.370155
ENSSSCT00000016710	SHFM1	26S proteasome complex subunit DSS1-like	109.582	105	127.528	126	91.6355	0.476841	0.0442678
ENSSSCT00000000292	PRR13	proline-rich protein 13	109.515	199	120.848	270	98.1809	0.299684	0.0837995
ENSSSCT00000003068	-	PREDICTED: nuclear transport factor 2-like	109.503	126	106.571	222	112.434	-0.0772605	0.818138
ENSSSCT00000000739			109.498	5	27.1515	59	191.845	-2.82084	9.0108e-07
ENSSSCT00000019104	SLC35B1	PREDICTED: LOW QUALITY PROTEIN: solute carrier family 35 member B1-like	109.477	223	108.374	380	110.58	-0.0290803	0.869192
ENSSSCT00000015337	LMAN2	glycoprotein GP36B	109.204	239	108.678	403	109.73	-0.0138938	0.948932
ENSSSCT00000014908	CDC37	cell division cycle 37 homolog (S. cerevisiae)	109.118	256	116.55	373	101.685	0.196844	0.230054
ENSSSCT00000004080	ANKRD12	ankyrin repeat domain-containing protein 12-like	108.917	1318	151.392	966	66.4418	1.18813	5.29299e-83
ENSSSCT00000011675	C14H10orf84	chromosome 10 open reading frame 84	108.633	214	112.145	335	105.12	0.0933251	0.68112
ENSSSCT00000013174	ATP5O	ATP synthase H+-transporting mitochondrial F1 complex O subunit	108.545	80	109.199	132	107.89	0.0174094	0.946069
ENSSSCT00000007486	SARS	seryl-tRNA synthetase	108.525	327	125.152	401	91.8988	0.445564	0.000253304
ENSSSCT00000012643	TTLL3	PREDICTED: similar to tubulin tyrosine ligase-like family, member 3 isoform 1	108.495	489	125.797	592	91.1926	0.464113	1.70536e-06
ENSSSCT00000014641	DKK3	dickkopf 3 homolog (Xenopus laevis)	108.339	351	110.333	565	106.346	0.0530956	0.772914
ENSSSCT00000001119	SNRNP48	U11/U12 small nuclear ribonucleoprotein 48 kDa protein-like	107.704	338	171.143	146	44.2659	1.95093	3.96021e-45
ENSSSCT00000016961	IVNS1ABP	influenza virus NS1A binding protein	107.641	343	85.7078	866	129.575	-0.596283	5.2843e-10
ENSSSCT00000006430	-	nasal embryonic LHRH factor, isoform CRA_c	107.144	165	132.527	170	81.7609	0.696807	8.06601e-05
ENSSSCT00000000110	DDX17	probable ATP-dependent RNA helicase DDX17-like	107.129	125	39.2428	931	175.015	-2.15698	9.14475e-76
ENSSSCT00000004658	KIAA0408	PREDICTED: LOW QUALITY PROTEIN: uncharacterized protein KIAA0408-like	107.114	390	105.281	674	108.948	-0.049399	0.792725
ENSSSCT00000015619	VDAC1	voltage-dependent anion channel 1	106.921	195	81.8652	525	131.977	-0.688968	5.86419e-08
ENSSSCT00000012370	CLEC3B	tetranectin-like	106.828	170	131.606	177	82.0495	0.681661	8.8255e-05
ENSSSCT00000007257	PSMB4	proteasome (prosome, macropain) subunit, beta type, 4	106.808	132	105.009	228	108.608	-0.0486205	0.935008
ENSSSCT00000000070	ACO2	aconitase 2, mitochondrial	106.613	356	97.4004	707	115.826	-0.249958	0.0282121
ENSSSCT00000014187	RNASEH2C	ribonuclease H2 subunit C-like	106.242	103	127.792	114	84.6927	0.593486	0.0110925
ENSSSCT00000015665	HSPA9	heat shock 70kDa protein 9 (mortalin)	106.233	309	82.996	805	129.47	-0.641507	1.55131e-10
ENSSSCT00000006206	SWI5	DNA repair protein SWI5 homolog	106.199	134	129.237	144	83.161	0.63604	0.00141444
ENSSSCT00000011576	-	PREDICTED: CUE domain-containing protein 2-like	106.193	180	126.775	203	85.6116	0.566393	0.000807721
ENSSSCT00000009611	FAM114A1	protein NOXP20-like	106.111	413	158.634	233	53.5891	1.56569	3.57535e-40
ENSSSCT00000003516	RPL13A	ribosomal protein L13a	105.917	268	184.252	67	27.582	2.73988	6.52435e-55
ENSSSCT00000001648	RING1	ring finger protein 1	105.534	263	113.857	375	97.2103	0.228048	0.138154
ENSSSCT00000007085	HDGF	hepatoma-derived growth factor-like	105.428	190	105.312	318	105.543	-0.00315191	0.993519
ENSSSCT00000009268	COX7A2L	cytochrome c oxidase subunit 7A-related protein, mitochondrial-like	105.342	98	84.9993	242	125.684	-0.564278	0.00440606
ENSSSCT00000014723	NFIC	Nuclear factor 1 C-type	105.325	369	158.647	202	52.0035	1.60914	2.04856e-37
ENSSSCT00000011258	ANAPC16	anaphase promoting complex subunit 16	105.32	140	113.789	199	96.8502	0.232534	0.314237
ENSSSCT00000009555	BOD1L	biorientation of chromosomes in cell division 1-like 1	105.306	420	164.613	196	45.9988	1.83941	1.35692e-51
ENSSSCT00000017451	ZC3H15	erythropoietin 4 immediate early response	105.149	358	129.104	376	81.1934	0.669102	6.22355e-09
ENSSSCT00000017784	RAMP1	receptor (G protein-coupled) activity modifying protein 1	104.916	116	126.349	128	83.4833	0.597856	0.00599724
ENSSSCT00000014849	LASS4	ceramide synthase 4	104.602	295	132.534	285	76.6703	0.789628	8.58586e-10
ENSSSCT00000012448	DALRD3	DALR anticodon binding domain containing 3	104.523	384	134.155	358	74.8917	0.841022	6.58974e-14
ENSSSCT00000009744	SRP72	signal recognition particle 72 kDa protein-like	104.075	325	119.328	404	88.8212	0.42596	0.000504976
ENSSSCT00000004081	NUDFV2	NDUFV2	103.871	121	105.192	197	102.55	0.0366869	0.859905
ENSSSCT00000002678	MRPS21	28S ribosomal protein S21, mitochondrial-like	103.505	37	105.027	60	101.982	0.0424382	0.905142
ENSSSCT00000010525	ATP6V1B2	V-type proton ATPase subunit B, brain isoform-like	103.204	158	68.5198	531	137.889	-1.00891	1.06719e-14
ENSSSCT00000003990	SERINC2	serine incorporator 2-like	102.783	158	147.45	104	58.116	1.34322	1.66742e-12
ENSSSCT00000004877	CD164	CD164 molecule, sialomucin	102.734	45	31.3112	418	174.156	-2.47563	5.70639e-40
ENSSSCT00000001504	DDR1	discoidin domain receptor tyrosine kinase 1	102.606	265	61.8841	1025	143.328	-1.21168	2.70434e-37
ENSSSCT00000018140	2014-09-07	septin-7-like	102.379	264	99.216	469	105.542	-0.0891746	0.654671
ENSSSCT00000005544	-	PREDICTED: similar to Guanine nucleotide-binding protein G(I)	102.229	115	90.0511	244	114.408	-0.345372	0.10268
ENSSSCT00000005545	C14ORF166	chromosome 14 open reading frame 166 ortholog	102.211	155	114.325	204	90.0979	0.343574	0.0815103
ENSSSCT00000007001	DCAF8	DDB1- and CUL4-associated factor 8	102.184	426	132.849	383	71.5193	0.893384	5.66415e-17
ENSSSCT00000008694	ROGDI	protein rogdi homolog	102.18	213	129.877	204	74.4829	0.80216	1.85316e-07
ENSSSCT00000003445	AP2S1	adaptor-related protein complex 2, sigma 1 subunit	102.082	169	134.873	145	69.2916	0.960846	5.24375e-08
ENSSSCT00000016762	TRA2A	transformer 2 alpha homolog (Drosophila)	101.96	163	80.8935	414	123.027	-0.604883	2.88643e-05
ENSSSCT00000019139	COL1A1	Collagen type I alpha 1	101.912	22	67.0178	75	136.806	-1.02951	0.00979818
ENSSSCT00000013692	TCEAL8	transcription elongation factor A protein-like 8-like	101.705	41	86.7928	92	116.617	-0.426135	0.278329
ENSSSCT00000010014	OSTC	oligosaccharyltransferase complex subunit OSTC-like	101.483	107	74.5203	308	128.445	-0.785444	4.91574e-06
ENSSSCT00000000983	-	PREDICTED: methionine aminopeptidase 2-like	101.123	194	100.193	330	102.053	-0.0265339	0.896386
ENSSSCT00000003717	SSU72	RNA polymerase II subunit A C-terminal domain phosphatase SSU72-like	101.117	235	133.514	202	68.7203	0.958181	8.296e-11
ENSSSCT00000014444	-	Fnbp4 protein	100.9	23	122.24	25	79.5608	0.619581	0.297956
ENSSSCT00000002499	-	PREDICTED: transmembrane protein 85	100.737	161	99.0562	278	102.418	-0.0481488	0.920884
ENSSSCT00000016683	AKAP9	A kinase (PRKA) anchor protein (yotiao) 9	100.666	1990	120.031	2251	81.3003	0.562078	2.23115e-34
ENSSSCT00000008725	unknownR16	U11/U12 small nuclear ribonucleoprotein 25 kDa protein-like	100.656	105	154.588	53	46.7236	1.7262	3.68931e-12
ENSSSCT00000006716		transposase	100.431	138	154.581	69	46.2808	1.73988	5.79984e-16
ENSSSCT00000014746	-	PREDICTED: dual specificity mitogen-activated protein kinase kinase 2-like	100.282	210	113.871	267	86.6925	0.393425	0.0136905
ENSSSCT00000004759	SLC35A1	CMP-sialic acid transporter-like	100.127	157	78.2266	409	122.026	-0.641461	1.06532e-05
ENSSSCT00000004476	TCP1	t-complex 1	100.094	210	81.2862	513	118.902	-0.548694	1.84519e-05
ENSSSCT00000013193	PIGP	phosphatidylinositol glycan anchor biosynthesis, class P	100.037	101	96.7871	180	103.287	-0.0937662	0.812162
ENSSSCT00000014442	FNBP4	PREDICTED: similar to formin binding protein 4	100.012	258	166.1	88	33.9241	2.29167	1.15484e-42
ENSSSCT00000012586	SUCLG2	succinate-CoA ligase, GDP-forming, beta subunit	99.7353	271	128.859	248	70.6112	0.867828	1.55242e-10
ENSSSCT00000002147	NPTN	neuroplastin	99.6925	86	43.8116	510	155.574	-1.82821	1.13862e-33
ENSSSCT00000003161	PDCD5	Programmed cell death protein 5	99.6033	99	111.899	129	87.3081	0.358005	0.168298
ENSSSCT00000019230	CLTC	clathrin, heavy chain (Hc)	99.4856	357	46.5349	1953	152.436	-1.71182	8.28367e-118
ENSSSCT00000012527	SPCS1	signal peptidase complex subunit 1 homolog (S. cerevisiae)	99.3477	142	84.1203	323	114.575	-0.445768	0.0086085
ENSSSCT00000015695	SRA1	steroid receptor RNA activator 1-like	99.3408	80	94.2618	148	104.42	-0.14765	0.710158
ENSSSCT00000005577	KTN1	PREDICTED: similar to kinectin 1	99.3104	639	116.965	745	81.6557	0.518451	5.99313e-10
ENSSSCT00000019097	CALCOCO2	calcium-binding and coiled-coil domain-containing protein 2-like	98.62	233	91.4646	450	105.775	-0.20972	0.190318
ENSSSCT00000006829	RAB2A	PREDICTED: ras-related protein Rab-2A	98.5153	148	64.7452	505	132.285	-1.03081	1.74243e-14
ENSSSCT00000017294	BAZ2B	bromodomain adjacent to zinc finger domain, 2B	98.4578	530	151.94	262	44.9753	1.7563	6.52414e-61
ENSSSCT00000016690	FAM133B	PREDICTED: hypothetical protein LOC100519438	98.3831	213	138.678	149	58.0884	1.25542	5.18193e-15
ENSSSCT00000008246	GNAS	GNAS complex locus	98.2956	61	151.868	30	44.7232	1.76372	1.42399e-07
ENSSSCT00000013384	TSPAN7	tetraspanin-7-like	98.2477	159	79.5936	390	116.902	-0.554572	0.000213829
ENSSSCT00000019487	OMC	oxoglutarate/malate carrier-like	98.0979	275	129.042	239	67.1539	0.942296	3.45122e-12
ENSSSCT00000013178	FAM165A	protein FAM165B-like	98.0524	26	115.976	30	80.1291	0.533425	0.34865
ENSSSCT00000007397	CSDE1	PREDICTED: cold shock domain-containing protein E1-like isoform 1	98.0414	263	59.6331	1005	136.45	-1.19419	9.19273e-36
ENSSSCT00000006760	NDUFB8	NADH dehydrogenase	97.9951	111	120.553	116	75.4375	0.67631	0.0022898
ENSSSCT00000005834	DNAJB5	DnaJ (Hsp40) homolog, subfamily B, member 5	97.8937	142	81.2927	334	114.495	-0.494082	0.00273001
ENSSSCT00000012574	THOC7	THO complex subunit 7 homolog	97.6133	141	101.599	217	93.6278	0.117876	0.668304
ENSSSCT00000015328	NHP2	H/ACA ribonucleoprotein complex subunit 2-like	97.6124	110	104.344	160	90.8806	0.199307	0.505229
ENSSSCT00000009214	ERLEC1	endoplasmic reticulum lectin 1-like	97.5202	208	68.7567	638	126.284	-0.877097	4.67105e-14
ENSSSCT00000007541	CNN3	calponin 3, acidic	97.4899	84	44.4548	475	150.525	-1.75959	8.3016e-30
ENSSSCT00000012045	LOC733605	NADH dehydrogenase 1 beta subcomplex 6	97.2878	43	83.2646	96	111.311	-0.418822	0.274225
ENSSSCT00000004561	-	splicing factor 3B subunit 5	97.2244	40	116.183	45	78.2656	0.56995	0.179734
ENSSSCT00000017173	AGA	aspartylglucosaminidase	96.9915	155	89.2121	304	104.771	-0.231928	0.257214
ENSSSCT00000011575	-	PREDICTED: PH and SEC7 domain-containing protein 1-like	96.9692	168	118.658	178	75.2806	0.656459	0.000177204
ENSSSCT00000017365	DYNC1I2	dynein, cytoplasmic 1, intermediate chain 2	96.8474	288	134.051	214	59.6439	1.16833	6.08078e-18
ENSSSCT00000006493	-	PREDICTED: cytochrome c1, heme protein, mitochondrial-like	96.778	172	105.65	239	87.9055	0.265273	0.175293
ENSSSCT00000006208	COQ4	ubiquinone biosynthesis protein COQ4 homolog, mitochondrial-like	96.7021	223	130.15	181	63.2545	1.04093	1.01991e-11
ENSSSCT00000011709	HTRA1	serine protease HTRA1-like	96.6737	228	85.4295	481	107.918	-0.337128	0.0144194
ENSSSCT00000013802	SLC25A6	ADP/ATP translocase 3	96.6712	144	85.2377	305	108.105	-0.342865	0.0612112
ENSSSCT00000006675	MTDH	metadherin	96.6136	298	134.934	215	58.2933	1.21085	1.25186e-19
ENSSSCT00000000125	EIF3L	eukaryotic translation initiation factor 3, subunit L	96.605	201	89.1276	392	104.082	-0.223783	0.195538
ENSSSCT00000008345	TMEM130	transmembrane protein 130	96.5261	119	56.9453	475	136.107	-1.25709	1.87686e-18
ENSSSCT00000002240	IRF9	interferon regulatory factor 9	96.4226	209	98.6898	333	94.1555	0.0678562	0.777455
ENSSSCT00000016891	CACYBP	calcyclin-binding protein-like	96.3078	131	72.9338	359	119.682	-0.714542	5.42878e-06
ENSSSCT00000019393	SERPINF1	pigment epithelium-derived factor	96.1937	91	45.6145	489	146.773	-1.68602	5.83569e-29
ENSSSCT00000007848	ORF	nucleolar protein 56-like	96.1505	272	108.884	348	83.4164	0.384395	0.00506492
ENSSSCT00000006205	GOLGA2	PREDICTED: LOW QUALITY PROTEIN: Golgin subfamily A member 2-like	96.1447	404	84.0972	868	108.192	-0.363464	0.0001652
ENSSSCT00000002242	PSME2	proteasome (prosome, macropain) activator subunit 2 (PA28 beta)	96.1276	138	117.383	147	74.872	0.648728	0.000929394
ENSSSCT00000015612	UQCRQ	cytochrome b-c1 complex subunit 8-like	96.0038	115	112.066	137	79.9415	0.487333	0.0290706
ENSSSCT00000011680	EIF3A	eukaryotic translation initiation factor 3, subunit A	95.904	658	107.709	858	84.0988	0.356985	1.75599e-05
ENSSSCT00000015054	NDUFB7	NADH dehydrogenase [ubiquinone] 1 beta subcomplex subunit 7-like	95.8171	90	120.868	88	70.7663	0.772297	0.00196405
ENSSSCT00000011145	ARV1	ARV1 homolog (S. cerevisiae)	95.7238	183	93.6727	319	97.775	-0.0618373	0.830646
ENSSSCT00000012984	PDIA5	protein disulfide-isomerase A5-like	95.5762	115	106.394	153	84.7588	0.327978	0.17365
ENSSSCT00000004190	ZRANB2	zinc finger protein 265	95.5695	443	118.351	455	72.7875	0.701316	9.1759e-12
ENSSSCT00000018872	HEXIM1	protein HEXIM1-like	95.4498	126	90.1834	235	100.716	-0.159362	0.522491
ENSSSCT00000011077	SLC25A1	solute carrier family 25 (mitochondrial carrier	95.3986	210	102.991	299	87.8064	0.230119	0.19635
ENSSSCT00000007361	HAO2	hydroxyacid oxidase 2-like	95.3652	384	161.302	117	29.4286	2.45447	4.55348e-69
ENSSSCT00000017505	HSPD1	heat shock 60kDa protein 1 (chaperonin)	95.3088	218	71.2452	610	119.372	-0.744606	2.36786e-10
ENSSSCT00000009282	MORN2	MORN repeat-containing protein 2-like	95.3	74	92.8881	130	97.7118	-0.073039	0.918879
ENSSSCT00000005837	VCP	transitional endoplasmic reticulum ATPase	95.0471	350	114.136	389	75.9587	0.58746	4.39997e-07
ENSSSCT00000015497	PAM	peptidylglycine alpha-amidating monooxygenase	95.0096	184	39.4186	1174	150.601	-1.93378	2.8016e-83
ENSSSCT00000003226	CLIPR-59	CAP-GLY domain containing linker protein 3	94.9216	166	57.3788	640	132.464	-1.20701	2.92182e-23
ENSSSCT00000012148	ITGB1	integrin, beta 1 (fibronectin receptor, beta polypeptide, antigen CD29 includes MDF2, MSK12)	94.4094	293	57.5541	1116	131.265	-1.18949	1.93438e-39
ENSSSCT00000009844	CCNI	cyclin I	94.3821	126	49.2551	596	139.509	-1.50201	5.67513e-30
ENSSSCT00000015357	CLTB	clathrin light chain B-like	94.2262	86	93.1312	147	95.3212	-0.0335322	0.92296
ENSSSCT00000009240	RHOQ	rho-related GTP-binding protein RhoQ-like	94.2243	208	97.3587	325	91.0899	0.0960192	0.674476
ENSSSCT00000008704	HO2	heme oxygenase 2	94.2204	185	83.4149	389	105.026	-0.332369	0.0350498
ENSSSCT00000007150	DPM3	dolichol-phosphate mannosyltransferase subunit 3-like	94.2088	45	120.868	42	67.5497	0.839411	0.0254066
ENSSSCT00000014617	C11ORF58	chromosome 11 open reading frame 58 ortholog	94.1634	102	69.2363	293	119.09	-0.782456	9.60711e-06
ENSSSCT00000008073	SERINC3	MGC139788 protein	94.057	106	52.6056	456	135.508	-1.36509	4.91513e-20
ENSSSCT00000017245			93.9004	93	159.115	28	28.6855	2.47168	3.97761e-17
ENSSSCT00000016704	PON2	serum paraoxonase/arylesterase 2	93.8598	152	87.62	290	100.1	-0.192106	0.395472
ENSSSCT00000007479	ATXN7L2	PREDICTED: similar to ataxin 7-like 2 isoform 1	93.8251	306	106.31	391	81.3401	0.386238	0.00252073
ENSSSCT00000005527	NEMF	nuclear export mediator factor	93.6708	673	139.357	387	47.9845	1.53815	1.42356e-63
ENSSSCT00000000578	ERGIC2	ERGIC and golgi 2	93.5991	207	92.2247	356	94.9734	-0.042371	0.920217
ENSSSCT00000012792	U2SURP	U2 snRNP-associated SURP domain containing	93.575	473	131.769	332	55.3814	1.25053	1.57442e-32
ENSSSCT00000006679	SDC2	syndecan 2	93.5321	123	59.8143	437	127.25	-1.0891	1.02384e-13
ENSSSCT00000012745	ANAPC13	anaphase promoting complex subunit 13	93.4141	29	97.8922	44	88.9361	0.138425	0.838988
ENSSSCT00000005589	PSMA3	multicatalytic proteinase subunit K	93.0313	118	88.3387	218	97.7239	-0.145666	0.606304
ENSSSCT00000014703		predicted protein	92.9415	133	127.779	101	58.1039	1.13695	2.59479e-08
ENSSSCT00000007592	SH3GLB1	SH3-domain GRB2-like endophilin B1	92.8856	180	94.3937	291	91.3774	0.0468532	0.896213
ENSSSCT00000001908	CDC5L	CDC5 cell division cycle 5-like	92.8073	467	122.793	399	62.8212	0.966909	3.69303e-21
ENSSSCT00000008742	LUC7L	putative RNA-binding protein Luc7-like 1-like	92.7592	145	97.6283	218	87.89	0.1516	0.516766
ENSSSCT00000012540	SELK	selenoprotein K	92.6494	99	89.4919	177	95.8069	-0.0983735	0.797187
ENSSSCT00000014493	MAPK8IP1	c-Jun-amino-terminal kinase-interacting protein 1-like	92.3558	214	63.5119	682	121.2	-0.932286	1.58351e-16
ENSSSCT00000012712	RAB7A	ras-related protein Rab-7a-like	92.3225	107	60.2433	369	124.402	-1.04613	5.53762e-11
ENSSSCT00000013421	USP11	ubiquitin specific peptidase 11	92.2682	401	96.3456	613	88.1908	0.127591	0.358174
ENSSSCT00000013419	RBM10	RNA-binding protein 10-like	92.1428	379	94.4515	602	89.8341	0.0723098	0.667239
ENSSSCT00000002703	PSMC1	proteasome (prosome, macropain) 26S subunit, ATPase, 1	92.0106	239	113.499	248	70.5217	0.686546	1.76723e-06
ENSSSCT00000018637	CLPTM1L	cleft lip and palate transmembrane protein 1-like protein-like	92.0086	120	110.61	133	73.4073	0.591484	0.00559162
ENSSSCT00000011647	LOC100152319	CTCL tumor antigen L14-2	91.9852	444	121.744	379	62.2268	0.968237	3.42822e-20
ENSSSCT00000018024	MEST	mesoderm specific transcript homolog (mouse)	91.8892	130	44.9767	670	138.802	-1.62577	1.22483e-37
ENSSSCT00000011567	LOC780436	CLIM2	91.8743	235	96.8672	352	86.8814	0.156961	0.396533
ENSSSCT00000018009	AKR1B1	aldo-keto reductase family 1, member B1 (aldose reductase)	91.821	200	105.029	250	78.613	0.417947	0.0103383
ENSSSCT00000011309	ANXA11	ANXA11 protein	91.718	302	95.9361	460	87.5	0.13279	0.427688
ENSSSCT00000012386	LZTFL1	leucine zipper transcription factor-like 1	91.4313	149	73.4108	371	109.452	-0.576231	0.000183004
ENSSSCT00000002997	TERF2IP	telomeric repeat binding factor 2, interacting protein	91.3951	135	80.4185	287	102.372	-0.348216	0.0661221
ENSSSCT00000017827	STK25	serine/threonine-protein kinase 25-like	91.3673	269	99.5966	375	83.1379	0.260591	0.076983
ENSSSCT00000014933	PIN1	Peptidyl-prolyl cis-trans isomerase NIMA interacting 1	91.1857	136	94.5416	211	87.8298	0.106239	0.688753
ENSSSCT00000015915	unknownR28	interferon-induced transmembrane protein 1-like	91.1659	200	96.8193	295	85.5124	0.17916	0.369397
ENSSSCT00000005246	RTF1	PREDICTED: RNA polymerase-associated protein RTF1 homolog	91.1057	290	105.393	353	76.8182	0.45626	0.000456274
ENSSSCT00000006998	NCSTN	nicastrin	91.0618	263	77.0474	599	105.076	-0.447618	0.000148287
ENSSSCT00000010093	PKD2	polycystic kidney disease 2 (autosomal dominant)	91.057	610	142.851	280	39.2633	1.86326	3.12492e-76
ENSSSCT00000013830	SMARCA1	SWI/SNF related, matrix associated, actin dependent regulator of chromatin, subfamily a, member 1	90.8522	382	77.8525	851	103.852	-0.415711	1.79139e-05
ENSSSCT00000017896	SMARCD3	SWI/SNF related, matrix associated, actin dependent regulator of chromatin, subfamily d, member 3	90.8041	227	96.8182	332	84.79	0.191384	0.28003
ENSSSCT00000014401	SERPING1	serpin peptidase inhibitor, clade G (C1 inhibitor), member 1	90.7081	141	59.1286	487	122.288	-1.04835	2.33753e-14
ENSSSCT00000014459	PSMC3	proteasome (prosome, macropain) 26S subunit, ATPase, 3	90.4431	195	89.9811	329	90.9051	-0.014738	0.953796
ENSSSCT00000013425	SYN1	synapsin I	90.4151	512	121.265	420	59.565	1.02563	1.63807e-25
ENSSSCT00000004602	BCLAF1	BCL2-associated transcription factor 1	90.3067	546	113.436	540	67.1778	0.755817	2.69372e-16
ENSSSCT00000014544	RCN1	reticulocalbin-1-like	90.2443	64	29.0142	558	151.475	-2.38425	4.15946e-51
ENSSSCT00000006955	DUSP12	dual specificity protein phosphatase 12-like	90.239	280	144.112	118	36.3663	1.98652	2.28172e-38
ENSSSCT00000007865	LOC654323	FKBP1A-like	90.227	228	109.105	249	71.3487	0.612764	3.28655e-05
ENSSSCT00000016303	TAF1D	TATA box-binding protein-associated factor RNA polymerase I subunit D-like	90.0983	54	109.666	58	70.531	0.636782	0.0642257
ENSSSCT00000013683	BEX5	protein BEX5-like	89.9045	52	114.949	49	64.8596	0.825605	0.0165423
ENSSSCT00000000510	LLPH	PREDICTED: uncharacterized protein C12orf31 homolog	89.9035	61	119.042	52	60.7646	0.970173	0.00191057
ENSSSCT00000003144	LONP2	lon protease homolog 2, peroxisomal-like	89.8774	261	90.5922	429	89.1626	0.0229476	0.876127
ENSSSCT00000005381	CYB5A	cytochrome b5 type A (microsomal)	89.8017	135	56.6759	489	122.927	-1.117	6.89626e-16
ENSSSCT00000018284	LOC100522108	brain acid soluble protein 1-like	89.7417	37	40.3597	213	139.124	-1.78538	8.01044e-14
ENSSSCT00000010730	DENR	Density-regulated protein	89.6276	187	103.803	227	75.4519	0.460221	0.00610042
ENSSSCT00000013168	C21ORF59	PREDICTED: uncharacterized protein C21orf59-like	89.5748	189	111.172	193	67.9776	0.709661	1.48058e-05
ENSSSCT00000000484	DTX3	deltex homolog 3 (Drosophila)	89.5317	128	87.8396	222	91.2239	-0.0545404	0.919696
ENSSSCT00000002274	SLC7A8	large neutral amino acids transporter small subunit 2-like	89.5105	147	42.4832	789	136.538	-1.68433	1.63645e-46
ENSSSCT00000015606	KIF3A	kinesin family member 3A	89.412	507	137.558	254	41.2656	1.73703	2.3686e-57
ENSSSCT00000005057	ANXA2	annexin A2	89.406	140	72.1054	346	106.707	-0.56547	0.0004236
ENSSSCT00000012310	GOLGA4	golgin A4	89.3222	1094	111.967	1088	66.6772	0.74781	1.42334e-31
ENSSSCT00000011205	LOC100737162	heterogeneous nuclear ribonucleoprotein H3-like	89.2831	168	75.3869	384	103.179	-0.45277	0.00305193
ENSSSCT00000016738	AGR2	anterior gradient 2 homolog (Xenopus laevis)	89.2113	59	56.2513	214	122.171	-1.11895	2.58316e-07
ENSSSCT00000014995	C19ORF56	WD repeat domain 83 opposite strand	88.8396	101	111.964	99	65.7153	0.76873	0.000986556
ENSSSCT00000015162	PGLS	6-phosphogluconolactonase-like	88.6729	130	95.0435	188	82.3023	0.207654	0.413363
ENSSSCT00000015339	PRELID1	PRELI domain containing 1	88.5105	136	81.5327	266	95.4882	-0.227944	0.306598
ENSSSCT00000018716	SRP68	signal recognition particle 68 kDa protein-like	88.2876	277	84.2446	507	92.3306	-0.132224	0.447931
ENSSSCT00000014224	ARL2	ADP-ribosylation factor-like protein 2-like	88.1749	151	119.49	120	56.8603	1.07139	1.54601e-08
ENSSSCT00000017408	NFE2L2	nuclear factor (erythroid-derived 2)-like 2	88.0982	163	66.9677	444	109.229	-0.705812	4.17964e-07
ENSSSCT00000005857	CREB3	cAMP responsive element binding protein 3	87.9774	195	98.0076	259	77.9472	0.330397	0.0541625
ENSSSCT00000014758	LOC100526035	hepatoma-derived growth factor-related protein 2-like	87.9749	332	111.818	318	64.1321	0.802032	3.28433e-11
ENSSSCT00000012767	COPB2	coatomer protein complex, subunit beta 2 (beta prime)	87.9633	200	50.0088	841	125.918	-1.33223	2.17512e-35
ENSSSCT00000013700	CH242-51F15.2	transcription elongation factor A protein-like 3-like	87.8034	94	116.819	79	58.7879	0.990684	5.13106e-05
ENSSSCT00000000439	PTGES3	unactive progesterone receptor, 23 kD	87.7763	70	41.4677	378	134.085	-1.69308	1.46397e-22
ENSSSCT00000015629	SAR1B	SAR1 homolog B (S. cerevisiae)	87.5103	130	75.2275	288	99.7932	-0.407682	0.0270329
ENSSSCT00000015701	NDUFA2	NADH dehydrogenase [ubiquinone] 1 alpha subcomplex subunit 2-like	87.4985	101	123.672	70	51.3245	1.2688	1.3173e-07
ENSSSCT00000001121	-	hCG2043289	87.3528	132	66.9272	355	107.778	-0.687406	1.35545e-05
ENSSSCT00000018418	PPAP2A	lipid phosphate phosphohydrolase 1-like	87.2288	151	72.8163	352	101.641	-0.481151	0.00265269
ENSSSCT00000010463	COL4A2	collagen, type IV, alpha 2	87.0035	377	51.5166	1497	122.491	-1.24956	5.21248e-57
ENSSSCT00000000998	BTG1	B-cell translocation gene 1, anti-proliferative	87.0004	165	69.2318	417	104.769	-0.597706	3.33201e-05
ENSSSCT00000012641	TADA3	transcriptional adaptor 3	86.7771	214	107.054	222	66.4997	0.686927	6.95728e-06
ENSSSCT00000004682	SERINC1	KIAA1253 protein	86.7628	77	29.2608	634	144.265	-2.30168	9.45038e-56
ENSSSCT00000018934	TUBG1	tubulin gamma-1 chain-like	86.7139	223	100.852	268	72.5756	0.474686	0.00165883
ENSSSCT00000014854	RAB11B	RAB11B, member RAS oncogene family	86.6381	185	85.5247	317	87.7515	-0.0370821	0.849147
ENSSSCT00000008798	BAIAP3	BAI1-associated protein 3	86.6192	413	79.7255	809	93.5128	-0.230122	0.0305004
ENSSSCT00000014665	PTBP1	polypyrimidine tract binding protein 1	86.5183	89	29.8145	714	143.222	-2.26417	1.38471e-61
ENSSSCT00000004068	CAP1	CAP, adenylate cyclase-associated protein 1 (yeast)	86.3937	139	56.6417	476	116.146	-1.036	8.64968e-14
ENSSSCT00000019252	GGNBP2	gametogenetin binding protein 2	86.0983	402	111.657	364	60.5393	0.883132	9.37782e-16
ENSSSCT00000003169	PEPD	xaa-Pro dipeptidase-like	85.9249	138	96.021	182	75.8287	0.340605	0.109616
ENSSSCT00000011771	GLRX3	glutaredoxin 3	85.8736	180	108.781	174	62.966	0.788785	2.90712e-06
ENSSSCT00000006008	GNG10	guanine nucleotide-binding protein G(I)/G(S)/G(O) subunit gamma-10-like	85.7161	63	50.4931	252	120.939	-1.26012	4.40731e-10
ENSSSCT00000007957	CHMP4B	charged multivesicular body protein 4b-like	85.6586	149	87.0287	241	84.2886	0.0461546	0.918993
ENSSSCT00000011592	LOC100522521	PREDICTED: upregulated during skeletal muscle growth 5-like	85.5403	67	118.978	49	52.1029	1.19125	7.08426e-05
ENSSSCT00000014595	TSG101	tumor susceptibility gene 101 protein-like	85.5087	104	82.124	188	88.8935	-0.114274	0.733285
ENSSSCT00000006650	ZNF706	zinc finger protein 706-like	85.4529	93	82.8686	165	88.0372	-0.087288	0.832153
ENSSSCT00000003237	ZNF260	PREDICTED: zinc finger protein 146-like	85.3631	87	74.4249	188	96.3013	-0.37177	0.133196
ENSSSCT00000013905	LDOC1	protein LDOC1-like	85.3442	25	42.4819	126	128.207	-1.59355	2.77911e-07
ENSSSCT00000014868	ELOF1	transcription elongation factor 1 homolog	85.3357	151	100.05	178	70.6213	0.502547	0.00780256
ENSSSCT00000009826	USO1	general vesicular transport factor p115-like	85.3033	297	71.2896	691	99.3169	-0.478347	1.05267e-05
ENSSSCT00000000992	UBE2N	ubiquitin-conjugating enzyme E2 N-like	85.2904	76	51.6815	292	118.899	-1.20202	7.97818e-11
ENSSSCT00000016942	DHX9	PREDICTED: ATP-dependent RNA helicase A-like	85.2738	55	42.0142	281	128.533	-1.61319	8.28317e-16
ENSSSCT00000014786	GTF2F1	general transcription factor IIF subunit 1-like	85.051	248	102.226	275	67.8761	0.590784	2.73629e-05
ENSSSCT00000007303	SF3B4	splicing factor 3b, subunit 4, 49kDa	84.969	214	103.396	230	66.5418	0.635852	3.18486e-05
ENSSSCT00000010229	HSPH1	heat shock 105kDa/110kDa protein 1	84.9562	176	36.6161	1070	133.296	-1.86409	2.48566e-72
ENSSSCT00000015979	APBB1	amyloid beta A4 precursor protein-binding family B member 1-like	84.825	301	94.8943	396	74.7557	0.344138	0.00849945
ENSSSCT00000008012	NDRG3	PREDICTED: protein NDRG3-like, partial	84.8154	124	66.8994	318	102.731	-0.618811	0.000233764
ENSSSCT00000012246	ATP2C1	ATPase, Ca++ transporting, type 2C, member 1	84.7496	185	42.3703	927	127.129	-1.58517	3.44472e-50
ENSSSCT00000014535	CD59	CD59 glycoprotein precursor	84.4128	108	47.3294	463	121.496	-1.36011	3.13646e-20
ENSSSCT00000003767	CLSTN1	calsyntenin 1	84.1158	166	39.8199	894	128.412	-1.68922	6.77475e-53
ENSSSCT00000018963	DNAJC7	DnaJ (Hsp40) homolog, subfamily C, member 7	84.0639	204	86.565	321	81.5629	0.0858713	0.694934
ENSSSCT00000001132	LOC100517166	transmembrane protein 14C-like	84.0555	98	77.7959	190	90.315	-0.21527	0.467949
ENSSSCT00000010772	PPP1CC	protein phosphatase 1 catalytic subunit gamma isoform	84.0288	150	71.7798	336	96.2777	-0.423623	0.0110115
ENSSSCT00000015031	C19ORF53	leydig cell tumor 10 kDa protein homolog	83.9722	119	101.222	131	66.7227	0.60127	0.00503014
ENSSSCT00000010049	LAMTOR3	ragulator complex protein LAMTOR3-like	83.7453	97	71.9703	215	95.5202	-0.408405	0.0656155
ENSSSCT00000015340	RAB24	RAB24, member RAS oncogene family	83.6351	172	99.8401	194	67.4301	0.566227	0.00109568
ENSSSCT00000009377	HADHA	hydroxyacyl-CoA dehydrogenase/3-ketoacyl-CoA thiolase/enoyl-CoA hydratase (trifunctional protein), alpha subunit	83.5907	334	87.332	510	79.8495	0.129226	0.409091
ENSSSCT00000015686	CXXC5	CXXC-type zinc finger protein 5-like	83.5438	150	95.0188	190	72.0688	0.398839	0.0413063
ENSSSCT00000003508	DHDH	dimeric dihydrodiol dehydrogenase	83.4954	53	91.5143	73	75.4764	0.277971	0.528522
ENSSSCT00000008134	CTSA	cathepsin A	83.4709	183	92.66	245	74.2818	0.318937	0.0765328
ENSSSCT00000017974	LUC7L2	UPF0562 protein C7orf55 homolog	83.3202	260	90.8765	362	75.7638	0.262397	0.0812226
ENSSSCT00000001316	-	PREDICTED: protein FAM36A-like	83.2071	46	109.433	40	56.9807	0.941509	0.0107572
ENSSSCT00000006674	LAPTM4B	PREDICTED: lysosomal-associated transmembrane protein 4B-like	83.1199	151	66.5236	378	99.7162	-0.583962	0.000126993
ENSSSCT00000010820	PLBD2	putative phospholipase B-like 2-like	83.0262	210	74.6892	429	91.3631	-0.290713	0.0556172
ENSSSCT00000000311	COPZ1	coatomer protein complex, subunit zeta 1	82.9921	104	59.3569	312	106.627	-0.845087	8.17735e-07
ENSSSCT00000002156	HEXA	hexosaminidase A (alpha polypeptide)	82.8847	233	97.2735	274	68.4959	0.506029	0.000557298
ENSSSCT00000000979	SNRPF	small nuclear ribonucleoprotein polypeptide F	82.8223	91	99.1188	102	66.5258	0.575245	0.0226663
ENSSSCT00000019649	RASD1	PREDICTED: dexamethasone-induced Ras-related protein 1-like	82.5862	67	51.496	247	113.676	-1.1424	1.36157e-08
ENSSSCT00000016759	TOMM7	mitochondrial TOMM7	82.569	80	100.927	85	64.2112	0.652413	0.0155964
ENSSSCT00000006823	GGH	gamma-glutamyl hydrolase	82.2853	134	73.8361	275	90.7344	-0.297323	0.140755
ENSSSCT00000012450	IMPDH2	inosine-5'-monophosphate dehydrogenase 2-like	82.277	193	86.761	289	77.793	0.157407	0.469757
ENSSSCT00000012452	-	PREDICTED: glutaminyl-tRNA synthetase-like	82.2657	247	75.7044	484	88.8269	-0.230621	0.118604
ENSSSCT00000001735	-	PREDICTED: mitogen-activated protein kinase 13	82.2075	195	100.709	206	63.7057	0.660705	4.04098e-05
ENSSSCT00000001680	TAPBP	tapasin-like	82.1549	214	80.9529	368	83.3569	-0.0422195	0.917291
ENSSSCT00000014850	NDUFA7	NADH dehydrogenase [ubiquinone] 1 alpha subcomplex subunit 7-like	81.9697	63	95.1835	76	68.7559	0.469228	0.153088
ENSSSCT00000011737	BUB3	budding uninhibited by benzimidazoles 3 homolog (yeast)	81.9202	185	96.6101	215	67.2303	0.523064	0.00174612
ENSSSCT00000016728	-	PREDICTED: ETS translocation variant 1-like	81.764	155	81.7411	259	81.7869	-0.000808447	0.991309
ENSSSCT00000018928	CCDC56	coiled-coil domain-containing protein 56-like	81.7002	109	104.721	102	58.6791	0.835634	0.000186759
ENSSSCT00000013066	IFT57	intraflagellar transport protein 57 homolog	81.5379	168	78.5378	302	84.5379	-0.106212	0.681687
ENSSSCT00000001970	CIB2	calcium and integrin binding family member 2	81.4647	147	86.6712	216	76.2582	0.18466	0.455038
ENSSSCT00000015975	ARFIP2	arfaptin-2-like	81.4024	176	85.9226	263	76.8822	0.160388	0.491701
ENSSSCT00000013690	GPRASP2	G protein-coupled receptor associated sorting protein 2	81.0471	192	56.8251	594	105.269	-0.889481	2.00635e-13
ENSSSCT00000002859	-		80.9398	8	37.7047	44	124.175	-1.71956	0.00329268
ENSSSCT00000002229	DHRS1	dehydrogenase/reductase SDR family member 1-like	80.9011	183	93.5449	223	68.2573	0.454675	0.00755353
ENSSSCT00000018815	CD79B	CD79b molecule, immunoglobulin-associated beta	80.7676	198	122.323	106	39.2124	1.64131	7.3151e-21
ENSSSCT00000006969	B4GALT3	UDP-Gal:betaGlcNAc beta 1,4- galactosyltransferase 3	80.7562	164	66.4316	392	95.0807	-0.517282	0.000545845
ENSSSCT00000001054	LMF2	lipase maturation factor 2	80.6734	343	104.572	311	56.7749	0.881169	1.74477e-13
ENSSSCT00000015687	UBE2D2	PREDICTED: ubiquitin-conjugating enzyme E2 D2	80.6591	21	37.2033	117	124.115	-1.73817	1.39636e-07
ENSSSCT00000018066	ARF5	ADP-ribosylation factor 5	80.6548	131	92.4378	163	68.8718	0.42457	0.0436228
ENSSSCT00000010807	TESC	PREDICTED: hypothetical protein LOC100155189	80.6146	104	79.8521	177	81.377	-0.0272904	0.93464
ENSSSCT00000006420	C9ORF86	putative GTP-binding protein Parf-like	80.4309	199	101.378	195	59.484	0.76917	1.39103e-06
ENSSSCT00000009236	MCFD2	PREDICTED: multiple coagulation factor deficiency protein 2-like	80.2893	33	25.8678	287	134.711	-2.38064	2.71256e-26
ENSSSCT00000004279	TXNDC12	thioredoxin domain-containing protein 12-like	80.2113	71	68.0385	161	92.3841	-0.441294	0.0952246
ENSSSCT00000015429	DHFR	dihydrofolate reductase	80.1961	267	127.28	116	33.1119	1.94259	1.6632e-35
ENSSSCT00000000147	EIF3D	eukaryotic translation initiation factor 3, subunit D	80.1229	242	74.5991	464	85.6468	-0.199242	0.209259
ENSSSCT00000002783	PAPOLA	polynucleotide adenylyltransferase	80.1016	316	84.9066	468	75.2966	0.173291	0.243849
ENSSSCT00000013244	-	ribosomal protein L26	80.0856	39	68.1256	88	92.0457	-0.434154	0.276503
ENSSSCT00000014825	TRAPPC5	trafficking protein particle complex subunit 5-like	80.0191	66	87.2296	92	72.8086	0.260708	0.499072
ENSSSCT00000016243	NDUFC2	NADH dehydrogenase	79.9464	73	86.2852	104	73.6075	0.22926	0.499462
ENSSSCT00000011031	SMARCB1	SWI/SNF related, matrix associated, actin dependent regulator of chromatin, subfamily b, member 1	79.7616	173	77.8637	303	81.6595	-0.0686703	0.826053
ENSSSCT00000007246	S100A10	protein S100-A10-like	79.6428	97	81.3998	155	77.8858	0.0636639	0.894901
ENSSSCT00000016580	STT3A	STT3, subunit of the oligosaccharyltransferase complex, homolog A (S. cerevisiae)	79.5048	230	61.3154	612	97.6942	-0.672022	8.28846e-09
ENSSSCT00000002936	TRAPPC2L	trafficking protein particle complex subunit 2-like protein-like	79.2668	53	89.6551	68	68.8785	0.380333	0.322387
ENSSSCT00000018005	CALD1	caldesmon 1	79.1931	346	117.059	204	41.3271	1.50208	1.05611e-31
ENSSSCT00000011247	PCBD1	pterin-4 alpha-carbinolamine dehydratase/dimerization cofactor of hepatocyte nuclear factor 1 alpha	79.1706	110	94.5321	124	63.8092	0.567039	0.0119986
ENSSSCT00000014035	CD151	CD151 molecule (Raph blood group)	79.0846	182	88.2195	241	69.9497	0.334781	0.0613476
ENSSSCT00000009397	LOC100521960	pre-mRNA branch site protein p14-like	79.076	82	73.6802	157	84.4718	-0.197193	0.523081
ENSSSCT00000009999	PITX2	paired-like homeodomain 2	78.6316	73	55.4254	224	101.838	-0.877655	2.24616e-05
ENSSSCT00000003901	HP1BP3	heterochromatin protein 1, binding protein 3	78.6177	226	83.1828	336	74.0525	0.167737	0.371787
ENSSSCT00000012489	NPRL2	nitrogen permease regulator 2-like protein-like	78.529	168	90.3777	207	66.6803	0.438706	0.0147528
ENSSSCT00000004078	RALBP1	ralA binding protein 1	78.4295	326	108.867	240	47.9918	1.18171	1.27869e-20
ENSSSCT00000003903	ECE1	endothelin converting enzyme 1	78.359	193	54.4133	606	102.305	-0.910842	3.28024e-14
ENSSSCT00000003910	CDC42	cell division cycle 42 (GTP binding protein, 25kDa)	78.2517	85	42.2397	384	114.264	-1.4357	3.31248e-18
ENSSSCT00000005124	USP8	Ubiquitin carboxyl-terminal hydrolase	78.1863	557	105.619	447	50.7538	1.05728	3.73922e-29
ENSSSCT00000018545	SLU7	pre-mRNA-splicing factor SLU7-like	77.7677	278	96.7617	282	58.7737	0.719265	5.66962e-08
ENSSSCT00000014314	DDB1	DNA damage-binding protein 1-like	77.7155	294	53.5923	933	101.839	-0.926185	3.34986e-22
ENSSSCT00000012999	-	PREDICTED: hypothetical protein LOC100521821	77.4767	7	37.2033	37	117.75	-1.66222	0.0104217
ENSSSCT00000009286	SRSF7	serine/arginine-rich splicing factor 7-like	77.2184	110	76.3259	188	78.111	-0.0333537	0.906847
ENSSSCT00000006909	BRP44	mitochondrial pyruvate carrier 2	77.0363	99	69.7263	200	84.3464	-0.274624	0.282626
ENSSSCT00000005721	NFIB	NF1-B3	76.9715	359	111.261	230	42.6825	1.38223	5.70709e-29
ENSSSCT00000004897	HDAC2	histone deacetylase 2-like	76.9194	214	77.2856	354	76.5532	0.0137369	0.937802
ENSSSCT00000003396	ZNF428	zinc finger protein 428-like	76.7369	90	84.0952	124	69.3786	0.277532	0.348817
ENSSSCT00000007098	APOA1BP	apolipoprotein A-I binding protein	76.7043	139	90.8143	160	62.5943	0.536888	0.00644674
ENSSSCT00000003054	-	PREDICTED: vacuolar protein sorting-associated protein 4A	76.5797	71	86.6549	91	66.5045	0.381828	0.232003
ENSSSCT00000005525	KLHDC2	kelch domain containing 2	76.5151	120	73.6493	216	79.3809	-0.108121	0.724476
ENSSSCT00000003455	MEIS3	PREDICTED: homeobox protein Meis3-like	76.3692	159	79.7534	243	72.985	0.127946	0.593748
ENSSSCT00000016366	ELMOD1	ELMO domain-containing protein 1-like	76.226	31	39.5082	148	112.944	-1.51538	6.60295e-08
ENSSSCT00000004478	WTAP	Wilms tumor 1 associated protein	76.2082	129	75.5826	219	76.8337	-0.0236844	0.933886
ENSSSCT00000003916	C1QC	complement component 1, q subcomponent, C chain	76.1689	121	69.1649	243	83.1729	-0.266074	0.244273
ENSSSCT00000007115	LMNA	lamin A/C	76.1175	139	38.2815	691	113.954	-1.57373	4.43894e-37
ENSSSCT00000002556	VTI1B	NFS protein	76.1003	134	78.8823	208	73.3184	0.105525	0.695925
ENSSSCT00000002015		hepatoma-derived growth factor-related protein 3-like	76.0654	131	102.795	105	49.336	1.05905	2.23122e-07
ENSSSCT00000007975	TRPC4AP	transient receptor potential cation channel, subfamily C, member 4 associated protein	76.0639	158	56.7877	443	95.3402	-0.747507	9.46529e-08
ENSSSCT00000013307	SMS	Spermine synthase	76.0228	130	63.5898	302	88.4558	-0.476161	0.00666725
ENSSSCT00000015212	-	PREDICTED: putative splicing factor, arginine	75.9585	16	86.8848	20	65.0323	0.417947	0.580145
ENSSSCT00000016155	LAMTOR1	ragulator complex protein LAMTOR1-like	75.8967	136	87.0332	169	64.7602	0.426459	0.0381241
ENSSSCT00000017033	SEC61G	protein transport protein Sec61 subunit gamma-like	75.8382	83	88.8552	98	62.8212	0.500205	0.0658454
ENSSSCT00000014158	YIF1A	protein YIF1A-like	75.8359	137	93.5873	142	58.0845	0.68816	0.000457445
ENSSSCT00000013535	PDZD11	PDZ domain containing 11	75.4357	119	84.0494	158	66.8221	0.330912	0.15993
ENSSSCT00000014160	KLC2	kinesin light chain 2	75.4083	252	72.8004	451	78.0162	-0.0998283	0.605102
ENSSSCT00000018489		neuron-specific protein family member 2-like	75.3943	45	42.4178	192	108.371	-1.35323	1.21625e-08
ENSSSCT00000002234	-	Chain I, Structural Dissection Of A Gating Mechanism Preventing Misactivation Of Ubiquitin By Nedd8's E1 (Appbp1- Uba3arg190wt-Nedd8ala72gln)	75.326	123	91.7153	132	58.9367	0.637996	0.0023075
ENSSSCT00000008785	NME3	NME/NM23 nucleoside diphosphate kinase 3	75.3194	118	101.64	95	48.9985	1.05266	1.14368e-06
ENSSSCT00000002774	GLRX5	glutaredoxin-related protein 5, mitochondrial-like	75.2682	124	95.6001	119	54.9362	0.799254	0.00011996
ENSSSCT00000019483	SPAG7	sperm associated antigen 7	75.2373	135	95.711	129	54.7637	0.805464	4.80082e-05
ENSSSCT00000011019	SNRPD3	small nuclear ribonucleoprotein D3 polypeptide 18kDa	75.1965	137	88.0491	162	62.344	0.498058	0.0129458
ENSSSCT00000017720	PSMD1	proteasome (prosome, macropain) 26S subunit, non-ATPase, 1	75.0747	359	81.9458	499	68.2037	0.264819	0.0305468
ENSSSCT00000015631	H2AFY	core histone macro-H2A.1 isoform 1	75.0746	147	65.2988	319	84.8504	-0.377865	0.030548
ENSSSCT00000003663	-	PREDICTED: scavenger receptor cysteine-rich domain-containing protein LOC284297 homolog	75.0714	360	81.1604	511	68.9824	0.234549	0.061446
ENSSSCT00000001100	BPHL	PREDICTED: valacyclovir hydrolase-like	75.0688	143	90.8149	156	59.3227	0.614345	0.00139211
ENSSSCT00000003290		PREDICTED: alpha-actinin-4-like isoform 5	75.0634	14	33.9526	80	116.174	-1.7747	1.63635e-05
ENSSSCT00000002276	ACIN1	apoptotic chromatin condensation inducer in the nucleus-like	75.0495	393	69.0197	771	81.0793	-0.232326	0.0339506
ENSSSCT00000006967	NDUFS2	NADH dehydrogenase (ubiquinone) Fe-S protein 2, 49kDa (NADH-coenzyme Q reductase)	75.0476	163	75.3542	270	74.741	0.011788	0.953061
ENSSSCT00000010399	-	PREDICTED: hypothetical protein LOC100512045 isoform 1	75.0454	59	95.7002	56	54.3907	0.815164	0.0107143
ENSSSCT00000015142	-	PREDICTED: hypothetical protein isoform 1	75.0057	85	65.1303	185	84.8811	-0.382115	0.123325
ENSSSCT00000013313	PRDX4	peroxiredoxin 4	75.0027	102	72.7278	181	77.2777	-0.0875451	0.811962
ENSSSCT00000017959	NDUFB2	NADH dehydrogenase (ubiquinone) 1 beta subcomplex, 2, 8kDa	74.8671	50	79.3836	74	70.3506	0.174278	0.688992
ENSSSCT00000004994	ME2	malic enzyme 2, NAD(+)-dependent, mitochondrial	74.8581	138	41.005	611	108.711	-1.40663	6.16987e-28
ENSSSCT00000000388	ORMDL2	Ormdl2 protein	74.7089	98	76.0242	158	73.3936	0.0508045	0.931266
ENSSSCT00000014994	MAN2B1	lysosomal alpha-mannosidase-like	74.6894	376	87.587	443	61.7918	0.503301	7.00183e-06
ENSSSCT00000010258	POSTN	periostin, osteoblast specific factor	74.2274	233	57.7019	612	90.7529	-0.653326	2.04725e-08
ENSSSCT00000010121	COPS4	COP9 constitutive photomorphogenic homolog subunit 4 (Arabidopsis)	74.1784	141	63.347	316	85.0098	-0.424354	0.0142034
ENSSSCT00000008753	JMJD8	jmjC domain-containing protein 8-like	74.1271	130	80.4456	183	67.8087	0.246543	0.302498
ENSSSCT00000018994	KRT19	keratin, type I cytoskeletal 19-like	74.0417	91	56.2654	248	91.8179	-0.706526	0.00027122
ENSSSCT00000017130	MKI67	antigen identified by monoclonal antibody Ki-67	73.9084	97	71.0557	175	76.761	-0.111423	0.748922
ENSSSCT00000005186	-	unnamed protein product	73.8955	203	79.0257	295	68.7653	0.20064	0.287843
ENSSSCT00000012718	SEC61A1	protein transport protein Sec61 subunit alpha isoform 1	73.5664	38	13.0506	652	134.082	-3.36093	1.67933e-84
ENSSSCT00000008466	GTF2I	general transcription factor II-I-like	73.5537	185	36.2162	946	110.891	-1.61444	1.49452e-52
ENSSSCT00000003327	EGLN2	egl nine homolog 2 (C. elegans)	73.5072	214	88.9942	233	58.0202	0.617156	5.37627e-05
ENSSSCT00000016153	NUMA1	nuclear mitotic apparatus protein 1-like	73.3606	605	63.6406	1319	83.0805	-0.384562	4.27865e-07
ENSSSCT00000018536	CCNG1	cyclin G1	73.3018	161	51.6704	494	94.9332	-0.877575	4.9654e-11
ENSSSCT00000005082	MNS1	PREDICTED: LOW QUALITY PROTEIN: meiosis-specific nuclear structural protein 1-like	73.2646	230	110.77	124	35.7594	1.63117	6.18441e-24
ENSSSCT00000009172	CCT4	T-complex protein 1 subunit delta-like	73.1499	187	61.2208	434	85.079	-0.474781	0.000804461
ENSSSCT00000015288	-	PREDICTED: e3 ubiquitin-protein ligase TRIM17-like	73.0821	142	84.9259	171	61.2383	0.47177	0.0168742
ENSSSCT00000010724	ARL6IP4	ADP-ribosylation-like factor 6 interacting protein 4	72.8756	156	108.95	88	36.8011	1.56585	1.80037e-15
ENSSSCT00000003880	CAPZB	capping protein (actin filament) muscle Z-line, beta	72.8427	127	83.2646	159	62.4208	0.415677	0.0534242
ENSSSCT00000009562	FBXL5	F-box and leucine-rich repeat protein 5	72.7797	229	63.3709	496	82.1885	-0.375117	0.00495275
ENSSSCT00000012711	-	hypothetical protein PANDA_006031	72.7779	13	67.6525	25	77.9033	-0.203541	0.899468
ENSSSCT00000008768	RPUSD1	RNA pseudouridylate synthase domain-containing protein 1-like	72.6961	87	67.2126	169	78.1796	-0.218061	0.504685
ENSSSCT00000004105	-	PREDICTED: uncharacterized protein C18orf8-like, partial	72.6491	67	87.9309	73	57.3674	0.61614	0.0415146
ENSSSCT00000007268	SCNM1	Sodium channel modifier 1	72.2102	115	96.2892	96	48.1312	1.0004	4.79921e-06
ENSSSCT00000003097	GOT2	glutamic-oxaloacetic transaminase 2, mitochondrial (aspartate aminotransferase 2)	72.2079	71	38.0043	332	106.411	-1.48542	1.38941e-16
ENSSSCT00000014449	NDUFS3	NADH dehydrogenase (ubiquinone) Fe-S protein 3, 30kDa (NADH-coenzyme Q reductase)	72.1064	140	86.2775	157	57.9354	0.574538	0.00328576
ENSSSCT00000008799	C16ORF42	probable ribosome biogenesis protein C16orf42-like	71.9726	131	86.5687	145	57.3764	0.593389	0.00342801
ENSSSCT00000015158	USE1	vesicle transport protein USE1-like	71.8812	103	88.3138	108	55.4486	0.671488	0.00377259
ENSSSCT00000018929	RAMP2	receptor (G protein-coupled) activity modifying protein 2	71.8643	96	90.6053	94	53.1234	0.770249	0.00135589
ENSSSCT00000008772	FAM173A	protein FAM173A-like	71.8164	108	89.5279	109	54.1049	0.726579	0.0012284
ENSSSCT00000004090	LOC733637	myosin regulatory light chain 2 protein	71.7789	122	71.0369	208	72.5209	-0.0298269	0.913102
ENSSSCT00000019646	COPS3	COP9 constitutive photomorphogenic homolog subunit 3 (Arabidopsis)	71.7756	163	75.2613	247	68.2899	0.140236	0.529974
ENSSSCT00000016462	-	PREDICTED: ATP synthase subunit g, mitochondrial isoform 1	71.7712	101	64.9678	204	78.5746	-0.274338	0.276208
ENSSSCT00000019636	ALDH3A2	fatty aldehyde dehydrogenase-like	71.7706	149	50.8924	453	92.6488	-0.864323	6.2812e-10
ENSSSCT00000000487	-	PREDICTED: protein OS-9-like	71.6647	133	53.5848	372	89.7446	-0.744001	1.40073e-06
ENSSSCT00000003588	ETFB	electron-transfer-flavoprotein, beta polypeptide	71.5628	88	85.8666	98	57.2589	0.584597	0.0230354
ENSSSCT00000010256	FAM48A	protein FAM48A-like	71.2464	252	66.4944	481	75.9985	-0.192738	0.218615
ENSSSCT00000001540	BAT2	HLA-B associated transcript 2	71.2329	430	48.2098	1404	94.256	-0.967259	1.10928e-35
ENSSSCT00000009907	SMARCA5	SWI/SNF related, matrix associated, actin dependent regulator of chromatin, subfamily a, member 5	71.2023	300	58.5759	717	83.8286	-0.517135	1.12359e-06
ENSSSCT00000009725	RPL15	Ribosomal protein L15	71.1107	30	62.4484	64	79.773	-0.353234	0.485777
ENSSSCT00000001115	SSR1	signal sequence receptor, alpha	71.0128	118	54.5509	316	87.4747	-0.681262	5.37445e-05
ENSSSCT00000016272	-	PREDICTED: uncharacterized protein C11orf73-like	70.9661	29	66.4589	55	75.4733	-0.183503	0.802759
ENSSSCT00000018131	DNAJB9	dnaJ homolog subfamily B member 9-like	70.8711	34	23.548	285	118.194	-2.32748	1.88859e-25
ENSSSCT00000005716			70.8314	27	122.626	7	19.0367	2.68741	6.30491e-06
ENSSSCT00000009153	RAB1B	ras-related protein Rab-1A	70.7863	78	39.9807	331	101.592	-1.34541	2.28551e-14
ENSSSCT00000001706	SNRPC	small nuclear ribonucleoprotein polypeptide C	70.7686	77	70.1122	131	71.4249	-0.026761	0.948516
ENSSSCT00000018738	HN1	hematological and neurological expressed 1	70.5928	88	69.6363	151	71.5493	-0.0390977	0.901437
ENSSSCT00000007724	TPT1	Translationally-controlled tumor protein	70.5573	34	52.1042	97	89.0105	-0.772575	0.023549
ENSSSCT00000003330	SNRPA	small nuclear ribonucleoprotein polypeptide A	70.278	152	86.4233	159	54.1327	0.67492	0.000268637
ENSSSCT00000005980	RAD23B	RAD23 homolog B (S. cerevisiae)	70.2295	101	37.5062	463	102.953	-1.45678	2.43573e-22
ENSSSCT00000009503	C4ORF48	neuropeptide-like protein C4orf48 homolog	70.0364	63	98.7678	44	41.305	1.25772	5.51831e-05
ENSSSCT00000003231	POLR2I	polymerase (RNA) II (DNA directed) polypeptide I, 14.5kDa	70.0354	105	100.108	70	39.9626	1.32484	2.20371e-08
ENSSSCT00000013604	PGK1	phosphoglycerate kinase 1	69.9153	139	64.2591	273	75.5715	-0.233941	0.27827
ENSSSCT00000005093	RAB27A	RAB27A, member RAS oncogene family	69.8689	111	39.1074	477	100.63	-1.36355	6.61213e-21
ENSSSCT00000001189	ACOT13	acyl-CoA thioesterase 13	69.8259	87	77.064	118	62.5878	0.300176	0.307608
ENSSSCT00000017865	DNAJB6	PREDICTED: dnaJ homolog subfamily B member 6-B-like	69.7986	93	42.2379	358	97.3593	-1.20478	3.52145e-13
ENSSSCT00000014997	DHPS	deoxyhypusine synthase-like	69.757	157	85.628	165	53.8859	0.668174	0.000238605
ENSSSCT00000007423	RHOC	rho-related GTP-binding protein RhoC-like	69.7521	99	66.5967	181	72.9074	-0.130614	0.719517
ENSSSCT00000000696	GABARAPL1	gamma-aminobutyric acid receptor-associated protein-like 1	69.6741	78	51.0942	225	88.2541	-0.788504	0.000125636
ENSSSCT00000013087	TFG	TRK-fused gene	69.5738	29	34.6604	146	104.487	-1.59197	2.50932e-08
ENSSSCT00000012055	WAC	WW domain-containing adapter protein with coiled-coil-like	69.5493	96	32.9248	517	106.174	-1.68918	1.10872e-30
ENSSSCT00000014105	CDK2AP2	cyclin-dependent kinase 2-associated protein 2-like	69.5198	141	73.9935	207	65.046	0.18594	0.464366
ENSSSCT00000011049	UBE2L3	ubiquitin-conjugating enzyme E2L 3	69.4344	138	59.8811	304	78.9877	-0.399528	0.0253644
ENSSSCT00000001679	RGL2	ral guanine nucleotide dissociation stimulator-like 2	69.3843	337	86.2211	343	52.5476	0.714415	2.07943e-09
ENSSSCT00000000728	CLSTN3	calsyntenin-3-like	69.3468	183	39.4071	770	99.2864	-1.33314	1.82467e-32
ENSSSCT00000001743	SRSF3	serine/arginine-rich splicing factor 3-like	69.291	66	38.9442	282	99.6377	-1.35528	1.93699e-12
ENSSSCT00000007178	UBAP2L	ubiquitin associated protein 2-like	69.2807	276	52.6551	752	85.9062	-0.706189	1.43956e-11
ENSSSCT00000015536	TMED7	transmembrane emp24 protein transport domain containing 7	69.1792	59	31.1582	339	107.2	-1.78262	1.02969e-21
ENSSSCT00000014833	PET100	PET100 homolog (S. cerevisiae)	69.1674	51	91.2135	44	47.1213	0.952869	0.00604037
ENSSSCT00000018125	-	PREDICTED: zinc finger protein 277-like	69.1398	91	62.7357	183	75.544	-0.26803	0.328371
ENSSSCT00000012354	NKTR	natural killer-tumor recognition sequence	68.9824	578	90.5777	505	47.3871	0.934662	1.22185e-24
ENSSSCT00000011122	TOMM20	translocase of outer mitochondrial membrane 20 homolog (yeast)	68.9178	71	54.7388	180	83.0968	-0.602231	0.0107438
ENSSSCT00000012132	MLLT10	protein AF-10-like	68.7686	170	107.597	79	29.9401	1.84549	3.31406e-21
ENSSSCT00000003152	-	PREDICTED: cytochrome b-c1 complex subunit Rieske, mitochondrial-like	68.719	69	49.7664	203	87.6716	-0.816936	0.000182936
ENSSSCT00000015585	HINT1	histidine triad nucleotide-binding protein 1-like	68.6982	93	56.7066	221	80.6898	-0.508868	0.0160179
ENSSSCT00000008802	TBL3	PREDICTED: transducin (beta)-like 3	68.6933	11	68.6933	-	-	16.0679	0.000112771
ENSSSCT00000019507	LOC100516108	proline-, glutamic acid- and leucine-rich protein 1-like	68.6572	187	80.2602	222	57.0541	0.492354	0.00317081
ENSSSCT00000013441	SYP	synaptophysin	68.5925	39	30.7965	225	106.388	-1.7885	1.31444e-14
ENSSSCT00000008406	SAP25	PREDICTED: histone deacetylase complex subunit SAP25-like	68.5734	60	105.547	30	31.6002	1.73988	2.47975e-07
ENSSSCT00000015696	APBB3	amyloid beta (A4) precursor protein-binding, family B, member 3	68.3873	211	81.0869	242	55.6877	0.542111	0.000456075
ENSSSCT00000001836	CNPY3	canopy 3 homolog (zebrafish)	68.3373	305	87.6385	285	49.036	0.837723	4.09603e-11
ENSSSCT00000012472	RBM6	RNA binding motif protein 6	68.2522	216	83.7818	227	52.7226	0.668214	1.10129e-05
ENSSSCT00000019068	KPNB1	importin subunit beta-1-like	68.1999	209	49.6421	610	86.7578	-0.805431	9.62945e-12
ENSSSCT00000009054	AUP1	PREDICTED: ancient ubiquitous protein 1-like, partial	68.1768	137	76.5017	179	59.852	0.354092	0.094024
ENSSSCT00000005590	ARID4A	AT rich interactive domain 4A (RBP1-like)	68.1737	585	99.6337	360	36.7137	1.44032	4.92613e-50
ENSSSCT00000008288	PSMG3	proteasome assembly chaperone 3-like	68.1577	100	97.7029	66	38.6124	1.33934	3.834e-08
ENSSSCT00000015021	RAD23A	UV excision repair protein RAD23 homolog A-like	68.1381	147	72.8084	214	63.4677	0.198081	0.401502
ENSSSCT00000010429	FARP1	PREDICTED: FERM, RhoGEF and pleckstrin domain-containing protein 1-like	67.9452	64	44.1624	222	91.7279	-1.05454	6.02208e-07
ENSSSCT00000016411	NCAM1	neural cell adhesion molecule 1-like	67.9443	330	78.6564	401	57.2321	0.458739	0.000148978
ENSSSCT00000012069	KIF5B	kinesin family member 5B	67.919	344	82.6241	370	53.2139	0.634759	6.71528e-08
ENSSSCT00000012449	NDUFAF3	NADH dehydrogenase (ubiquinone) complex I, assembly factor 3	67.7365	80	71.3697	120	64.1033	0.154913	0.673399
ENSSSCT00000007266	VPS72	vacuolar protein sorting 72 homolog (S. cerevisiae)	67.731	152	84.3123	154	51.1498	0.721016	9.83701e-05
ENSSSCT00000010085	PIGY	phosphatidylinositol N-acetylglucosaminyltransferase subunit Y-like	67.6626	68	48.3931	204	86.9321	-0.845087	0.000106458
ENSSSCT00000008410	ACTL6B	actin-like 6B	67.5666	131	76.6346	167	58.4986	0.389594	0.0679004
ENSSSCT00000009700	YBX1	PREDICTED: hypothetical protein LOC700140	67.5601	39	39.4411	158	95.6791	-1.2785	1.07397e-06
ENSSSCT00000006217	SPTAN1	spectrin alpha non-erythrocytic 1	67.5062	639	60.7375	1305	74.2749	-0.290287	0.00018469
ENSSSCT00000013428	ELK1	ELK1, member of ETS oncogene family	67.4999	134	66.7223	229	68.2774	-0.0332392	0.892114
ENSSSCT00000002158	PARP6	poly	67.2794	218	63.3689	409	71.1899	-0.167897	0.359464
ENSSSCT00000018119	LOC100519283	putative transmembrane protein LOC401397-like	67.2073	6	25.4028	43	109.012	-2.10143	0.00073133
ENSSSCT00000015177	CCDC124	coiled-coil domain-containing protein 124-like	67.1739	106	82.5722	111	51.7757	0.67338	0.00313589
ENSSSCT00000003039	IST1	IST1 homolog	67.1656	98	41.1195	371	93.2117	-1.18069	3.09168e-13
ENSSSCT00000018015	CHCHD3	coiled-coil-helix-coiled-coil-helix domain containing 3	67.0607	137	66.45	233	67.6715	-0.0262786	0.921001
ENSSSCT00000014770	SAFB2	scaffold attachment factor B2-like	67.0237	344	85.9004	322	48.1469	0.835223	2.21561e-12
ENSSSCT00000009345	PPP1CB	protein phosphatase 1, catalytic subunit, beta isozyme	67.0062	184	51.3925	494	82.6199	-0.68493	1.83933e-07
ENSSSCT00000018606	ANXA6	annexin A6-like	66.9911	81	38.5396	335	95.4426	-1.30829	5.90411e-14
ENSSSCT00000012664	SEC13	protein SEC13 homolog	66.9787	20	27.5508	129	106.407	-1.94942	1.49125e-09
ENSSSCT00000016990	NENF	neudesin precursor	66.9695	93	81.7987	99	52.1403	0.649678	0.00840416
ENSSSCT00000001727	FKBP5	FK506 binding protein 5	66.9509	32	15.5413	407	118.36	-2.92901	2.10916e-46
ENSSSCT00000015725	HDAC3	histone deacetylase 3	66.8782	161	69.5792	248	64.1772	0.116596	0.642099
ENSSSCT00000016235	CLNS1A	methylosome subunit pICln-like	66.7798	109	60.7757	218	72.7839	-0.260125	0.28894
ENSSSCT00000017678	-	PREDICTED: cullin-3-like, partial	66.7455	82	74.9381	107	58.5529	0.35596	0.228542
ENSSSCT00000002244	PSME1	proteasome (prosome, macropain) activator subunit 1 (PA28 alpha)	66.65	99	73.3816	135	59.9185	0.292416	0.282666
ENSSSCT00000000150	TXN2	thioredoxin 2	66.6237	115	74.1643	153	59.0831	0.327978	0.173677
ENSSSCT00000014785	KHSRP	far upstream element-binding protein 2-like	66.6054	165	46.4318	515	86.7789	-0.902231	5.5973e-12
ENSSSCT00000006187	AK1	adenylate kinase isoenzyme 1-like	66.5075	162	93.098	116	39.9171	1.22174	4.10976e-11
ENSSSCT00000001678	PFDN6	prefoldin subunit 6	66.4908	79	80.8759	85	52.1058	0.634265	0.0198982
ENSSSCT00000009157	AFTPH	aftiphilin	66.4606	179	72.7831	247	60.1381	0.275324	0.143903
ENSSSCT00000006976	PFDN2	prefoldin subunit 2-like	66.4586	68	63.5386	124	69.3786	-0.126858	0.767388
ENSSSCT00000003203	-	unnamed protein product	66.4543	93	76.0835	116	56.8252	0.421053	0.108133
ENSSSCT00000000131	LGALS1	lectin, galactoside-binding, soluble, 1	66.194	70	53.2015	174	79.1864	-0.573785	0.0178447
ENSSSCT00000012433	UQCRC1	ubiquinol--cytochrome c reductase	66.0946	146	67.4536	234	64.7356	0.0593353	0.86332
ENSSSCT00000012654	TMEM111	ER membrane protein complex subunit 3	66.0742	104	58.5982	218	73.5501	-0.327869	0.155628
ENSSSCT00000000782	NDUFA9	NADH dehydrogenase [ubiquinone] 1 alpha subcomplex subunit 9, mitochondrial-like	66.0632	116	67.2299	187	64.8965	0.050962	0.923276
ENSSSCT00000004358	HYI	putative hydroxypyruvate isomerase-like	66.0323	113	89.4193	90	42.6453	1.0682	1.47241e-06
ENSSSCT00000011025	GSTT1	glutathione S-transferase theta 1	65.9507	118	87.2061	101	44.6953	0.964307	7.35657e-06
ENSSSCT00000010796	TAOK3	serine/threonine kinase	65.917	343	81.8331	350	50.001	0.710729	1.74776e-09
ENSSSCT00000000743	GNB3	guanine nucleotide binding protein (G protein), beta polypeptide 3	65.896	131	77.9738	151	53.8182	0.534894	0.0088424
ENSSSCT00000014258	OTUB1	OTU domain, ubiquitin aldehyde binding 1	65.8642	119	72.9758	160	58.7526	0.312765	0.191476
ENSSSCT00000003210	RBM42	RNA-binding protein 42-like	65.6954	181	85.3606	163	46.0301	0.890993	1.38086e-07
ENSSSCT00000000999	DCN	decorin	65.4058	179	72.1567	243	58.655	0.298879	0.106995
ENSSSCT00000011666	KIAA1598	shootin-1-like	65.3832	201	70.1563	290	60.61	0.211018	0.261308
ENSSSCT00000013138	HSPA13	Stress 70 protein chaperone, microsome-associated, 60kD	65.3527	10	5.22581	401	125.48	-4.58565	9.36841e-65
ENSSSCT00000004806	COQ3	hexaprenyldihydroxybenzoate methyltransferase, mitochondrial-like	65.3109	85	78.2524	95	52.3694	0.579411	0.027457
ENSSSCT00000018974	JUP	junction plakoglobin	65.3016	257	59.8109	508	70.7923	-0.243185	0.0862286
ENSSSCT00000003936	-	PREDICTED: calcipressin-3-like	65.2349	91	75.6867	110	54.783	0.46631	0.0729181
ENSSSCT00000013401	CH242-31B7.1	PREDICTED: 40S ribosomal protein S15a-like	65.1989	38	73.5827	49	56.815	0.373093	0.448449
ENSSSCT00000003919	C1QB	complement C1q subcomponent subunit B-like	65.1848	74	60.2109	144	70.1586	-0.220596	0.50116
ENSSSCT00000008493	CCT6A	chaperonin containing TCP1, subunit 6A (zeta 1)	65.1018	95	32.3449	480	97.8587	-1.59716	2.30369e-26
ENSSSCT00000003728	TPRG1L	tumor protein p63 regulated 1-like	65.0991	137	73.2277	178	56.9705	0.362174	0.0857786
ENSSSCT00000012447	WDR6	PREDICTED: WD repeat-containing protein 6-like	65.0647	244	55.7297	544	74.3996	-0.41685	0.000870667
ENSSSCT00000007773	-	PREDICTED: n-alpha-acetyltransferase 20, NatB catalytic subunit-like isoform 2	65.043	56	46.1665	170	83.9196	-0.862161	0.000377245
ENSSSCT00000013288	RBBP7	histone-binding protein RBBP7-like	64.9731	147	55.9183	325	74.0279	-0.404748	0.0179792
ENSSSCT00000015753	LOC100511626	RNA-binding protein 27-like	64.9697	108	111.941	29	17.9986	2.63678	2.3097e-21
ENSSSCT00000008784	MRPS34	mitochondrial ribosomal protein S34	64.9636	106	78.4925	116	51.4346	0.609815	0.00780203
ENSSSCT00000014036	PNPLA2	patatin-like phospholipase domain containing 2	64.9218	250	91.0327	178	38.8108	1.22993	5.78705e-17
ENSSSCT00000019201	SUPT4H1	transcription elongation factor SPT4-like	64.902	78	73.4318	100	56.3722	0.381421	0.202002
ENSSSCT00000019299	ZNF207	zinc finger protein 207	64.808	106	40.4658	390	89.1502	-1.13953	3.62197e-13
ENSSSCT00000005328	SELS	VCP-interacting membrane protein	64.7033	91	58.5354	184	70.8713	-0.275892	0.307625
ENSSSCT00000016935	GLUL	glutamate-ammonia ligase	64.6142	44	19.2037	421	110.025	-2.51837	5.01043e-41
ENSSSCT00000007198	-	chromosome 1 open reading frame 193	64.5798	28	72.1054	37	57.0541	0.337777	0.539296
ENSSSCT00000003423	CLPTM1	cleft lip and palate associated transmembrane protein 1	64.4643	133	47.1688	385	81.7597	-0.793557	1.75338e-07
ENSSSCT00000005799	ZFAND5	AN1-type zinc finger protein 5-like	64.3923	31	12.7782	470	116.006	-3.18245	5.90842e-58
ENSSSCT00000014119	POLD4	DNA polymerase delta subunit 4-like	64.2199	117	84.9589	100	43.4809	0.966384	7.78814e-06
ENSSSCT00000009130	AAK1	AP2 associated kinase 1	64.1836	278	75.8936	321	52.4736	0.532387	5.76534e-05
ENSSSCT00000016237	C11ORF67	UPF0366 protein C11orf67 homolog	64.0971	39	68.9289	56	59.2653	0.217923	0.681074
ENSSSCT00000012036	CHMP5	chromatin modifying protein 5, isoform CRA_b	64.0963	23	30.1325	125	98.0601	-1.70235	7.4805e-08
ENSSSCT00000011065	LOC100153925	FAM128B protein	64.0298	113	96.7773	61	31.2824	1.62932	4.91816e-12
ENSSSCT00000007177	HAX1	HCLS1-associated protein X-1-like	64.0183	103	70.3612	141	57.6754	0.286825	0.28181
ENSSSCT00000016786	PTPN12	PREDICTED: tyrosine-protein phosphatase non-receptor type 12-like	63.9671	57	109.525	16	18.4091	2.57277	3.20823e-11
ENSSSCT00000015108	ILVBL	ilvB (bacterial acetolactate synthase)-like	63.9415	166	84.5665	142	43.3166	0.965168	6.19237e-08
ENSSSCT00000010031	CXXC4	CXXC-type zinc finger protein 4-like	63.925	72	90.8341	49	37.0159	1.29509	8.27402e-06
ENSSSCT00000011231	PPA1	pyrophosphatase 1	63.8414	61	41.9764	208	85.7065	-1.02983	2.46141e-06
ENSSSCT00000000814	JARID1A	jumonji AT-rich interactive domain 1A transcript variant 2	63.747	162	95.1409	92	32.3531	1.55616	6.68158e-16
ENSSSCT00000011838	EPRS	PREDICTED: LOW QUALITY PROTEIN: bifunctional aminoacyl-tRNA synthetase	63.7338	429	66.2992	661	61.1685	0.116203	0.393162
ENSSSCT00000005637	PPP2R5E	serine	63.7097	158	85.7987	128	41.6207	1.04366	1.50036e-08
ENSSSCT00000008407	LRCH4	leucine-rich repeat and calponin homology domain-containing protein 4-like	63.6754	184	76.6886	203	50.6623	0.598101	0.000331033
ENSSSCT00000019128	MRPL27	PREDICTED: 39S ribosomal protein L27, mitochondrial-like isoform 2	63.6382	85	89.4627	60	37.8137	1.24238	2.44643e-06
ENSSSCT00000002569	ERH	enhancer of rudimentary homolog (Drosophila)	63.4007	67	61.9859	117	64.8155	-0.0644001	0.846749
ENSSSCT00000016870	PIGC	phosphatidylinositol glycan anchor biosynthesis, class C	63.2183	70	58.6764	135	67.7602	-0.207657	0.541972
ENSSSCT00000007008	TAGLN2	transgelin-2-like	63.1854	73	49.5515	189	76.8194	-0.632542	0.00560996
ENSSSCT00000001647	HSD17B8	hydroxysteroid (17-beta) dehydrogenase 8	63.0745	98	75.1682	111	50.9808	0.560169	0.0205549
ENSSSCT00000003443	STRN4	striatin-4-like	63.0599	165	42.77	537	83.3498	-0.962581	8.29415e-14
ENSSSCT00000010102	NUDT9	nudix (nucleoside diphosphate linked moiety X)-type motif 9	63.0028	117	63.7192	191	62.2864	0.0328113	0.878198
ENSSSCT00000007086	MRPL24	mitochondrial ribosomal protein L24	62.9817	130	80.6453	122	45.318	0.831506	4.02291e-05
ENSSSCT00000008593	LOC100620271	cytochrome b-c1 complex subunit 2, mitochondrial-like	62.8986	69	50.6438	171	75.1534	-0.569453	0.0200434
ENSSSCT00000001989	TMED3	transmembrane emp24 domain-containing protein 3-like	62.8816	18	59.9505	33	65.8127	-0.134594	0.845077
ENSSSCT00000007290	ENSA	endosulfine alpha	62.8709	121	73.4212	144	52.3207	0.488814	0.0239355
ENSSSCT00000002136	UBL7	ubiquitin-like 7 (bone marrow stromal cell-derived)	62.8472	153	85.7557	119	39.9387	1.10245	5.03037e-09
ENSSSCT00000013287	SYAP1	synapse associated protein 1	62.8102	113	48.1137	304	77.5067	-0.687873	6.66324e-05
ENSSSCT00000012296	STT3B	STT3, subunit of the oligosaccharyltransferase complex, homolog B (S. cerevisiae)	62.7399	58	14.3351	751	111.145	-2.95481	1.69735e-86
ENSSSCT00000007769	SEC23B	Sec23 homolog B (S. cerevisiae)	62.654	159	37.874	613	87.4339	-1.20698	2.7199e-22
ENSSSCT00000016776	PCLO	protein piccolo-like	62.6515	1656	83.0306	1408	42.2723	0.973931	5.20156e-75
ENSSSCT00000005073	SLTM	SAFB-like, transcription modulator, isoform CRA_b	62.623	360	89.3007	242	35.9454	1.31287	8.27731e-27
ENSSSCT00000014176	FIBP	fibroblast growth factor (acidic) intracellular binding protein	62.5755	131	79.8771	124	45.2739	0.819102	4.83391e-05
ENSSSCT00000001060	PPP6R2	protein phosphatase 6, regulatory subunit 2	62.5583	314	67.4035	449	57.7131	0.223925	0.10568
ENSSSCT00000000996	EEA1	early endosome antigen 1	62.5467	581	98.8177	258	26.2756	1.91104	3.01686e-75
ENSSSCT00000018954	RAB5C	RAB5C, member RAS oncogene family	62.3665	128	58.6313	241	66.1016	-0.173014	0.531537
ENSSSCT00000006024	POLE3	DNA polymerase epsilon subunit 3-like	62.3345	80	67.8173	112	56.8518	0.254449	0.44752
ENSSSCT00000019121	ACSF2	acyl-CoA synthetase family member 2	62.3311	55	84.2862	44	40.3759	1.0618	0.00142004
ENSSSCT00000010856	SRSF9	serine/arginine-rich splicing factor 9	62.306	103	58.5632	194	66.0487	-0.173537	0.533826
ENSSSCT00000012491	TMEM115	transmembrane protein 115-like	62.2645	143	68.0823	198	56.4467	0.27039	0.219164
ENSSSCT00000013792	NKAP	NFKB activating protein	62.2564	225	95.5302	114	28.9827	1.72077	2.66833e-25
ENSSSCT00000006421	TMEM141	transmembrane protein 141-like	62.1485	74	73.6444	85	50.6526	0.539938	0.0618241
ENSSSCT00000017891	GALNT11	UDP-N-acetyl-alpha-D-galactosamine:polypeptide N-acetylgalactosaminyltransferase 11 (GalNAc-T11)	62.1095	147	45.8232	420	78.3958	-0.774698	8.36222e-08
ENSSSCT00000014680	UQCR11	cytochrome b-c1 complex subunit 10-like	62.0375	84	96.5461	40	27.529	1.81026	1.63712e-10
ENSSSCT00000015667	-	PREDICTED: catenin alpha-1-like	62.0096	6	42.8218	19	81.1975	-0.92309	0.390544
ENSSSCT00000010639	HMGB2	high mobility group box 2	61.853	97	71.8281	117	51.878	0.469424	0.0600505
ENSSSCT00000005009	TCF4	transcription factor 4	61.8215	276	86.3588	199	37.2843	1.21178	3.08368e-18
ENSSSCT00000002186	-	family with sequence similarity 177, member A1	61.8142	133	79.798	122	43.8304	0.864421	1.57684e-05
ENSSSCT00000006882	KIFAP3	kinesin-associated protein 3	61.7754	273	71.5819	331	51.969	0.461945	0.00060099
ENSSSCT00000008523	BCL7C	B-cell CLL/lymphoma 7 protein family member C-like	61.7116	96	81.6579	82	41.7654	0.967286	6.1394e-05
ENSSSCT00000014397	MED19	mediator of RNA polymerase II transcription subunit 19-like	61.6695	147	94.476	75	28.863	1.71073	1.4402e-16
ENSSSCT00000009293	QPCT	glutaminyl-peptide cyclotransferase	61.6639	90	43.1782	279	80.1496	-0.892393	1.09053e-06
ENSSSCT00000008820	RNPS1	PREDICTED: similar to RNA-binding protein S1, serine-rich domain isoform 3	61.6587	52	38.5438	191	84.7736	-1.13711	9.35921e-07
ENSSSCT00000017707	SP140	PREDICTED: nuclear body protein SP140-like	61.6095	383	83.434	305	39.785	1.06841	1.55739e-20
ENSSSCT00000012012	-	hCG2041306	61.5786	20	64.8815	30	58.2757	0.154913	0.856592
ENSSSCT00000005207	-	PREDICTED: cyclin-D1-binding protein 1-like, partial	61.5741	52	65.2728	77	57.8755	0.173529	0.722441
ENSSSCT00000019331	ALDOC	aldolase C, fructose-bisphosphate	61.5628	181	82.6557	148	40.4698	1.03027	1.68194e-09
ENSSSCT00000004261	MAGOH	protein mago nashi homolog	61.5578	47	51.2677	110	71.8479	-0.486895	0.145618
ENSSSCT00000010346	WBP4	PREDICTED: WW domain-binding protein 4-like	61.5346	176	92.2961	98	30.7732	1.5846	1.14118e-17
ENSSSCT00000011951	-	PREDICTED: mitochondrial import inner membrane translocase subunit Tim17-A-like	61.4324	78	63.9516	120	58.9133	0.118387	0.751703
ENSSSCT00000004007	EIF3I	eukaryotic translation initiation factor 3, subunit I	61.2766	69	62.1482	112	60.405	0.041045	0.879702
ENSSSCT00000018230	CAMK2B	PREDICTED: calcium	61.2737	95	70.2776	118	52.2698	0.427088	0.096972
ENSSSCT00000014520	TRIM44	tripartite motif-containing protein 44-like	61.2268	192	84.6858	143	37.7677	1.16497	4.01928e-12
ENSSSCT00000015615	HSPA4	heat shock 70kDa protein 4	61.2257	115	27.3757	667	95.0757	-1.79618	6.27685e-43
ENSSSCT00000000293	-	poly(rC)-binding protein 2 isoform b variant	61.1499	97	45.8612	270	76.4386	-0.737027	6.65776e-05
ENSSSCT00000008456	WBSCR22	PREDICTED: uncharacterized methyltransferase WBSCR22-like	61.0514	82	48.1955	210	73.9073	-0.616818	0.00405956
ENSSSCT00000006787	TRAM1	translocation associated membrane protein 1	60.9477	53	19.3177	470	102.578	-2.40872	1.43559e-43
ENSSSCT00000007002	PEA15	phosphoprotein enriched in astrocytes 15	60.9457	19	18.9843	172	102.907	-2.43846	2.68992e-16
ENSSSCT00000010741	DIABLO	diablo, IAP-binding mitochondrial protein	60.9045	105	57.5183	196	64.2907	-0.160589	0.578539
ENSSSCT00000004219	PGM1	phosphoglucomutase 1	60.8324	180	55.7852	355	65.8795	-0.239947	0.184663
ENSSSCT00000019273	TAF15	TATA-binding protein-associated factor 2N-like	60.7834	166	56.9064	315	64.6604	-0.184293	0.393804
ENSSSCT00000008319	WIPI2	WD repeat domain, phosphoinositide interacting 2	60.7359	135	60.7972	225	60.6747	0.00290984	0.975899
ENSSSCT00000003941	-	PREDICTED: macoilin-like	60.7234	20	74.5653	21	46.8815	0.669486	0.29785
ENSSSCT00000002730	C7H14orf142	Uncharacterized protein C14orf142 homolog	60.6975	58	72.1995	66	49.1955	0.553462	0.0997682
ENSSSCT00000006797	CSPP1	centrosome and spindle pole associated protein 1	60.6536	496	90.173	286	31.1341	1.5342	9.90746e-47
ENSSSCT00000012434	SHISA5	protein shisa-5-like	60.6299	75	46.4109	202	74.8489	-0.689517	0.00161049
ENSSSCT00000012129	COMMD3	PREDICTED: COMM domain-containing protein 3-like	60.6199	81	62.7713	126	58.4685	0.102446	0.799998
ENSSSCT00000005452	RAB11A	unnamed protein product	60.5999	25	36.7344	96	84.4655	-1.20123	0.000524717
ENSSSCT00000000319	PPP1R1A	PREDICTED: protein phosphatase 1 regulatory subunit 1A-like	60.5454	44	97.2648	18	23.826	2.02938	9.90761e-07
ENSSSCT00000004056	PABPC4	poly(A) binding protein, cytoplasmic 4 (inducible form)	60.5183	138	46.6883	367	74.3482	-0.671236	1.48427e-05
ENSSSCT00000014686	FAM108A1	abhydrolase domain-containing protein FAM108A-like	60.4938	147	71.4854	170	49.5022	0.530157	0.00551088
ENSSSCT00000003653	LOC100518558	isochorismatase domain-containing protein 2, mitochondrial-like	60.4684	115	75.3971	116	45.5397	0.727384	0.000796994
ENSSSCT00000002106	MAN2C1	mannosidase, alpha, class 2C, member 1	60.3595	330	71.993	373	48.7259	0.563166	2.78055e-06
ENSSSCT00000019343	-	PREDICTED: transcription elongation factor SPT6-like	60.333	170	49.5122	408	71.1539	-0.523159	0.000345623
ENSSSCT00000015780	CSNK1A1	casein kinase 1, alpha 1	60.2675	77	28.2025	421	92.3325	-1.71101	1.86857e-25
ENSSSCT00000001552	LY6G5B	lymphocyte antigen 6 complex G5B	60.231	116	102.028	35	18.4335	2.46857	3.20887e-21
ENSSSCT00000006177	STXBP1	syntaxin-binding protein 1-like	60.1236	50	20.724	401	99.5232	-2.26373	1.25607e-34
ENSSSCT00000014730	-	PREDICTED: SWI	59.949	164	73.8129	171	46.0851	0.679575	0.000128016
ENSSSCT00000009772	UBA6	ubiquitin-like modifier activating enzyme 6	59.9091	67	19.924	561	99.8943	-2.32589	6.08694e-50
ENSSSCT00000012881	FXR1	fragile X mental retardation syndrome-related protein 1-like	59.8492	115	40.0459	382	79.6525	-0.992063	1.82207e-10
ENSSSCT00000014840	MAP2K7	dual specificity mitogen-activated protein kinase kinase 7-like	59.8205	214	82.3242	162	37.3168	1.14149	5.10265e-13
ENSSSCT00000018580	MRPL22	GekBS042P	59.7268	73	87.2486	45	32.205	1.43785	8.7509e-07
ENSSSCT00000004008	HDAC1	histone deacetylase 1-like	59.6715	138	60.6537	223	58.6893	0.0475	0.920408
ENSSSCT00000012685	IFT122	intraflagellar transport 122 homolog (Chlamydomonas)	59.6019	288	60.3529	469	58.851	0.0363563	0.903205
ENSSSCT00000003578	-	PREDICTED: UPF0510 protein INM02-like	59.3327	111	63.6917	160	54.9737	0.212363	0.455781
ENSSSCT00000014688	BTBD2	PREDICTED: BTB	59.3249	133	60.8472	211	57.8025	0.0740587	0.828581
ENSSSCT00000002509	-		59.293	11	85.8666	7	32.7194	1.39195	0.119202
ENSSSCT00000006933	MGST3	microsomal glutathione S-transferase 3	59.2281	68	54.5588	133	63.8974	-0.227944	0.508336
ENSSSCT00000002842	UGPP	UDP-sugar diphosphatase	59.2049	77	85.739	49	32.6708	1.39195	8.37221e-07
ENSSSCT00000007278	FAM63A	Y55F3AM.9	59.1903	155	57.6161	273	60.7646	-0.0767573	0.805391
ENSSSCT00000014628	PSMA1	proteasome subunit alpha type-1-like	59.1558	79	48.4858	190	69.8258	-0.526199	0.0228169
ENSSSCT00000008920	UXS1	UDP-glucuronate decarboxylase 1	58.9983	74	34.9208	294	83.0759	-1.25034	1.56796e-11
ENSSSCT00000014215	TM7SF2	transmembrane 7 superfamily member 2	58.9547	168	76.3007	153	41.6088	0.874805	6.62266e-07
ENSSSCT00000018499	RPL26L1	ribosomal protein L26-like 1	58.949	54	57.727	94	60.1711	-0.0598259	0.877332
ENSSSCT00000016801	DNAJC2	dnaJ homolog subfamily C member 2-like	58.9457	198	70.1549	225	47.7365	0.555451	0.000524563
ENSSSCT00000006218	WDR34	WD repeat-containing protein 34-like	58.8528	181	78.4942	151	39.2113	1.00132	4.32832e-09
ENSSSCT00000004215	JAK1	Janus kinase 1	58.8348	124	72.9382	127	44.7314	0.705387	0.000685167
ENSSSCT00000006643	ATP6V1C1	ATPase, H+ transporting, lysosomal 42kDa, V1 subunit C1	58.8247	143	57.2444	252	60.405	-0.0775332	0.817557
ENSSSCT00000019537	FXR2	fragile X mental retardation, autosomal homolog 2	58.7154	196	56.6662	351	60.7646	-0.100742	0.668295
ENSSSCT00000011933			58.6993	49	104.614	10	12.7841	3.03266	1.53641e-11
ENSSSCT00000018459	NLN	Neurolysin, mitochondrial	58.6677	457	88.9988	243	28.3367	1.65111	4.83747e-48
ENSSSCT00000018795	CEP112	centrosomal protein 112kDa	58.6151	147	93.5931	62	23.6371	1.98535	2.55653e-20
ENSSSCT00000014531	CAPRIN1	cell cycle associated protein 1	58.5233	57	15.8673	607	101.179	-2.67279	4.46096e-63
ENSSSCT00000014266	RTN3	reticulon-3	58.5219	68	34.9266	267	82.1172	-1.23336	2.54152e-10
ENSSSCT00000012943	APOD	apolipoprotein D-like	58.4419	87	56.7417	154	60.1421	-0.0839676	0.858699
ENSSSCT00000002278	LOC100155139	proteasome beta 5 subunit	58.4139	86	60.0063	136	56.8215	0.0786773	0.855515
ENSSSCT00000018875	NMT1	N-myristoyltransferase 1	58.3698	194	75.7977	175	40.9419	0.888577	4.86248e-08
ENSSSCT00000007179	C1ORF43	NICE-3	58.3057	102	54.5199	194	62.0915	-0.187612	0.50324
ENSSSCT00000006410	MAMDC4	PREDICTED: apical endosomal glycoprotein-like	58.1974	121	40.4078	380	75.9869	-0.911117	3.79626e-09
ENSSSCT00000012360	HIGD1A	HIG1 domain family member 1A-like	58.1972	55	36.5066	201	79.8878	-1.12982	5.23301e-07
ENSSSCT00000003811	PLOD1	procollagen-lysine, 2-oxoglutarate 5-dioxygenase 1	58.1511	129	36.7148	467	79.5874	-1.11618	3.5634e-15
ENSSSCT00000011272	ANXA7	annexin A7	58.1374	122	48.3728	286	67.902	-0.489259	0.00686251
ENSSSCT00000006487	ADCK5	aarF domain containing kinase 5	58.1115	187	72.9866	185	43.2363	0.755388	4.68078e-06
ENSSSCT00000005047	-	PREDICTED: 40S ribosomal protein S27-like	58.0047	57	56.5758	100	59.4335	-0.0710907	0.844303
ENSSSCT00000008705	NMRAL1	nmrA-like family domain-containing protein 1-like	57.9361	114	72.9543	112	42.918	0.765411	0.000442493
ENSSSCT00000004398	NFYC	nuclear transcription factor Y subunit gamma-like	57.8006	151	63.075	210	52.5261	0.264035	0.216215
ENSSSCT00000015579	ISOC1	isochorismatase domain-containing protein 1-like	57.7187	58	28.3894	297	87.0481	-1.61646	1.0092e-16
ENSSSCT00000003552	MED25	mediator of RNA polymerase II transcription subunit 25-like	57.7134	186	64.5301	245	50.8968	0.342396	0.0509488
ENSSSCT00000018905	HDAC5	PREDICTED: histone deacetylase 5-like	57.6343	184	66.4192	226	48.8494	0.443258	0.00915827
ENSSSCT00000018498	ERGIC1	endoplasmic reticulum-Golgi intermediate compartment protein 1-like	57.5547	17	17.9177	154	97.1917	-2.43945	1.24362e-14
ENSSSCT00000015116	AKAP8L	A kinase (PRKA) anchor protein 8-like	57.494	186	66.4371	227	48.551	0.452486	0.0072931
ENSSSCT00000013471	-	LOC400590 protein	57.4464	22	57.2444	37	57.6484	-0.0101463	0.986183
ENSSSCT00000017134	IMP4	U3 small nucleolar ribonucleoprotein protein IMP4-like	57.4361	74	62.3782	104	52.494	0.248889	0.492797
ENSSSCT00000016470	TRAPPC4	trafficking protein particle complex subunit 4-like	57.3437	117	71.0516	120	43.6359	0.70335	0.00105492
ENSSSCT00000015603	RAD50	RAD50 homolog (S. cerevisiae)	57.2888	443	74.4341	399	40.1436	0.890793	1.54473e-17
ENSSSCT00000000745	USP5	Ubiquitin isopeptidase T	57.2812	227	62.9336	311	51.6289	0.285653	0.0755542
ENSSSCT00000010582	KCTD9	potassium channel tetramerisation domain containing 9	57.2664	179	80.9531	124	33.5797	1.26949	6.20409e-13
ENSSSCT00000007907	ID1	Inhibitor of DNA binding 1, dominant negative helix-loop-helix protein	57.2419	92	68.8055	102	45.6784	0.591012	0.0181547
ENSSSCT00000013956	BGN	biglycan	57.229	91	38.5711	299	75.887	-0.976332	3.92808e-08
ENSSSCT00000016874	-	peroxiredoxin-6	57.2274	64	45.1605	164	69.2943	-0.617677	0.0133421
ENSSSCT00000003866	-	PREDICTED: probable cation-transporting ATPase 13A2-like	57.0348	266	50.1599	566	63.9097	-0.3495	0.00492793
ENSSSCT00000011751	CTBP2	ribeye	57.0315	175	66.6371	208	47.426	0.490647	0.00467972
ENSSSCT00000011336	-	reverse transcriptase-like protein	57.0259	35	75.3688	30	38.683	0.962268	0.0270663
ENSSSCT00000003371	GSK3A	glycogen synthase kinase 3 alpha	56.9533	106	52.921	204	60.9857	-0.204629	0.478062
ENSSSCT00000011436	LIPA	lipase A, lysosomal acid, cholesterol esterase	56.831	139	42.2744	392	71.3877	-0.755893	4.59993e-07
ENSSSCT00000013322	EIF2S3	eukaryotic translation initiation factor 2, subunit 3 gamma, 52kDa	56.8253	161	50.1874	340	63.4633	-0.338599	0.0478421
ENSSSCT00000003655	-	ubiquitin carrier protein E2 - human	56.7975	89	67.0975	103	46.4974	0.529108	0.0410097
ENSSSCT00000012110	YME1L1	ATP-dependent zinc metalloprotease YME1L1-like	56.7576	124	36.4405	438	77.0748	-1.08072	1.38699e-13
ENSSSCT00000009598	PGM2	phosphoglucomutase 2	56.7487	284	85.6781	154	27.8194	1.62284	2.98623e-29
ENSSSCT00000016875	ANKRD45	ankyrin repeat domain-containing protein 45-like	56.7343	105	95.9574	32	17.5111	2.45412	4.11866e-19
ENSSSCT00000014893	ILF3	interleukin enhancer binding factor 3, 90kDa	56.6995	113	30.804	506	82.595	-1.42294	1.43923e-23
ENSSSCT00000006621	TTC35	tetratricopeptide repeat protein 35-like	56.6298	78	46.6494	186	66.6101	-0.513881	0.0286717
ENSSSCT00000005415	LMAN1	protein ERGIC-53-like	56.6222	81	35.7689	293	77.4754	-1.11503	9.98073e-10
ENSSSCT00000007748	ESF1	ESF1, nucleolar pre-rRNA processing protein, homolog (S. cerevisiae)	56.5373	176	71.4857	171	41.5889	0.781455	4.73575e-06
ENSSSCT00000019650	PEMT	phosphatidylethanolamine N-methyltransferase	56.5295	63	63.2008	83	49.8581	0.342116	0.331648
ENSSSCT00000000440	-	PREDICTED: similar to nascent polypeptide-associated complex alpha polypeptide	56.5161	35	41.435	101	71.5972	-0.789053	0.0176484
ENSSSCT00000018280	FAM134B	protein FAM134B-like	56.4503	147	64.3829	185	48.5177	0.408166	0.0386648
ENSSSCT00000003856	FAM131C	PREDICTED: similar to Family with sequence similarity 131, member C	56.4432	73	51.7548	144	61.1316	-0.240225	0.498412
ENSSSCT00000014528	CAT	catalase	56.4077	149	47.3528	344	65.4625	-0.467221	0.00409079
ENSSSCT00000005368	LOC100737192	zinc-binding alcohol dehydrogenase domain-containing protein 2-like	56.4002	87	69.654	90	43.1464	0.690966	0.00683445
ENSSSCT00000017929	GSTK1	glutathione S-transferase kappa 1-like	56.3879	101	70.5382	101	42.2377	0.739875	0.00152719
ENSSSCT00000001585	RNF5	ring finger protein 5, E3 ubiquitin protein ligase	56.3383	114	68.2344	124	44.4422	0.618569	0.00480521
ENSSSCT00000016422	REXO2	oligoribonuclease, mitochondrial-like	56.3333	62	38.9452	196	73.7214	-0.920638	3.98079e-05
ENSSSCT00000011422	PAPSS2	bifunctional 3'-phosphoadenosine 5'-phosphosulfate synthase 2-like	56.2886	60	27.3663	312	85.2109	-1.63864	7.20796e-18
ENSSSCT00000005194	CKMT1	creatine kinase U-type, mitochondrial-like	56.2821	148	67.0142	168	45.5501	0.557011	0.00330138
ENSSSCT00000007659	PCM1	pericentriolar material 1	56.2792	118	47.5926	269	64.9658	-0.448944	0.01799
ENSSSCT00000013889	RBMX	RNA binding motif protein, X-linked	56.2455	62	24.8591	365	87.6318	-1.81768	5.84437e-24
ENSSSCT00000003566	NR1H2	oxysterols receptor LXR-beta-like	56.2452	176	63.8389	224	48.6515	0.391952	0.0273911
ENSSSCT00000017223	FGFR1	fibroblast growth factor receptor 1	56.2256	153	39.1716	478	73.2796	-0.903604	3.42241e-11
ENSSSCT00000012342	CTNNB1	catenin (cadherin-associated protein), beta 1, 88kDa	56.1943	91	21.4581	644	90.9306	-2.08325	3.43374e-50
ENSSSCT00000000065	XRCC6	X-ray repair complementing defective repair in Chinese hamster cells 6	56.1644	179	64.5832	221	47.7457	0.435789	0.0119685
ENSSSCT00000000874	-	PREDICTED: AT-rich interactive domain-containing protein 2-like	56.1533	12	62.4484	16	49.8581	0.324838	0.727018
ENSSSCT00000013681	ZMAT1	zinc finger matrin-type protein 1-like	56.04	177	73.6892	154	38.3907	0.940694	4.40262e-08
ENSSSCT00000001895	MRPL14	39S ribosomal protein L14, mitochondrial-like	56.0282	78	68.1256	84	43.9309	0.63296	0.0210906
ENSSSCT00000018892	GPATCH8	PREDICTED: G patch domain containing 8 isoform 2	56.0009	42	20.6117	311	91.3902	-2.14858	2.95384e-25
ENSSSCT00000013105	ST3GAL6	PREDICTED: type 2 lactosamine alpha-2,3-sialyltransferase-like	55.9445	112	77.2132	84	34.6759	1.15491	2.7453e-07
ENSSSCT00000019321	WSB1	WD repeat and SOCS box containing 1	55.9255	77	30.1161	349	81.735	-1.44042	1.14108e-16
ENSSSCT00000000078	SLC25A17	peroxisomal membrane protein PMP34-like	55.9204	73	38.0953	236	73.7455	-0.952943	2.43453e-06
ENSSSCT00000004562	PLAGL1	pleiomorphic adenoma gene-like 1	55.9011	83	27.7921	419	84.0102	-1.59589	4.98061e-23
ENSSSCT00000000615	CMAS	N-acylneuraminate cytidylyltransferase-like	55.8937	111	44.8175	277	66.97	-0.579451	0.00149336
ENSSSCT00000015690	C5ORF32	UPF0467 protein C5orf32 homolog	55.8037	55	58.6287	83	52.9787	0.146196	0.749603
ENSSSCT00000001988	TMED3	PREDICTED: transmembrane emp24 domain-containing protein 3-like	55.7679	26	33.7676	100	77.7683	-1.20354	0.000375854
ENSSSCT00000016697	GNG11	guanine nucleotide-binding protein G(I)/G(S)/G(O) subunit gamma-11-like	55.7429	75	58.1216	115	53.3641	0.123204	0.743227
ENSSSCT00000009513	MFSD10	major facilitator superfamily domain-containing protein 10-like	55.6744	132	55.4786	222	55.8701	-0.0101463	0.969744
ENSSSCT00000004571	AIG1	androgen-induced 1	55.6588	119	62.0142	158	49.3033	0.330912	0.159905
ENSSSCT00000014269	-	PREDICTED: group XVI phospholipase A2-like isoform 1	55.4985	87	58.1589	132	52.838	0.138425	0.712379
ENSSSCT00000018500	ATP6V0E1	lysosomal 9kDa H+ transporting ATPase V0 subunit e	55.4237	10	40.5071	29	70.3403	-0.796177	0.309836
ENSSSCT00000005607	SIX1	SIX homeobox 1	55.4005	36	31.5529	151	79.2481	-1.3286	9.05793e-07
ENSSSCT00000000548		PREDICTED: LOW QUALITY PROTEIN: zinc finger C3H1 domain-containing protein-like	55.3398	156	92.5602	51	18.1195	2.35285	8.63003e-27
ENSSSCT00000007422	MOV10	Mov10, Moloney leukemia virus 10, homolog (mouse)	55.3367	287	69.1329	288	41.5404	0.734857	1.69244e-08
ENSSSCT00000006651	YWHAZ	tyrosine 3-monooxygenase/tryptophan 5-monooxygenase activation protein, zeta polypeptide	55.2857	50	20.6783	363	89.8932	-2.12009	5.47404e-29
ENSSSCT00000012498		PREDICTED: similar to Transcription initiation factor TFIID subunit 10 (Transcription initiation factor TFIID 30 kDa subunit) (TAF(II)30) (TAFII-30) (TAFII30) (STAF28) isoform 1	55.2261	63	79.4798	41	30.9725	1.3596	1.57796e-05
ENSSSCT00000018492	BOD1	biorientation of chromosomes in cell division protein 1-like	55.2002	90	43.1782	234	67.2222	-0.638636	0.00147236
ENSSSCT00000011200	DNAJC12	dnaJ homolog subfamily C member 12-like	55.1669	96	60.1008	134	50.233	0.258749	0.375549
ENSSSCT00000011589	INA	internexin neuronal intermediate filament protein, alpha	55.1346	62	30.6475	269	79.6217	-1.37739	3.61732e-12
ENSSSCT00000003090	TMEM208	transmembrane protein 208-like	55.1178	64	61.7251	84	48.5106	0.347558	0.31614
ENSSSCT00000004286	RNF11	PREDICTED: RING finger protein 11-like, partial	55.0296	26	16.5118	246	93.5473	-2.5022	7.53421e-24
ENSSSCT00000016703	PPP1R9A	Ppp1r9a protein	54.9845	57	82.302	32	27.6669	1.57277	3.79761e-06
ENSSSCT00000019080	COPZ2	coatomer subunit zeta-2-like	54.8839	90	81.553	52	28.2147	1.53129	6.21698e-09
ENSSSCT00000018157	GARS	glycyl-tRNA synthetase-like	54.8726	193	58.4366	283	51.3085	0.187674	0.348554
ENSSSCT00000014246	BAD	bcl2 antagonist of cell death-like	54.8512	87	80.7883	52	28.914	1.48238	2.80997e-08
ENSSSCT00000008010	-	RAB5-interacting protein isoform a	54.8274	72	57.7682	108	51.8866	0.154913	0.701887
ENSSSCT00000007413	MAGI3	membrane associated guanylate kinase, WW and PDZ domain containing 3	54.7852	377	62.8513	468	46.7191	0.427931	0.000144672
ENSSSCT00000012819	-	PREDICTED: hypothetical protein LOC100403508	54.745	49	37.2033	159	72.2867	-0.958298	0.00015554
ENSSSCT00000002821	PPP2R5C	PREDICTED: protein phosphatase 2, regulatory subunit B', gamma isoform isoform 2	54.6226	92	39.7138	269	69.5314	-0.808025	1.3716e-05
ENSSSCT00000012883	SOX2	SRY (sex determining region Y)-box 2	54.5811	62	48.3975	130	60.7646	-0.328296	0.317042
ENSSSCT00000004755	C6ORF163	PREDICTED: uncharacterized protein C6orf163 homolog	54.5661	131	99.1606	22	9.97162	3.31387	6.68388e-33
ENSSSCT00000015356	FAF2	Fas associated factor family member 2	54.564	162	73.7096	130	35.4183	1.05736	6.33088e-09
ENSSSCT00000001815	-	G1	54.5471	85	49.8025	169	59.2918	-0.251613	0.397108
ENSSSCT00000001849	MRPL2	mitochondrial ribosomal protein L2	54.5246	118	75.3853	88	33.6638	1.16309	1.02762e-07
ENSSSCT00000002282	MRPL52	mitochondrial ribosomal protein L52	54.5185	74	68.5466	73	40.4904	0.759504	0.00665344
ENSSSCT00000000387	SARNP	SAP domain-containing ribonucleoprotein-like	54.4985	72	61.174	94	47.8231	0.355212	0.26893
ENSSSCT00000010020	HADH	hydroxyacyl-CoA dehydrogenase	54.4195	122	51.3621	228	57.4769	-0.162277	0.520945
ENSSSCT00000000187	-	PREDICTED: ADP-ribosylation factor 3-like isoform 3	54.4184	63	48.273	132	60.5638	-0.327239	0.314209
ENSSSCT00000009171	COMMD1	PREDICTED: COMM domain-containing protein 1-like	54.3755	67	71.6242	58	37.1269	0.947984	0.00136088
ENSSSCT00000008484	GUSB	glucuronidase, beta	54.3389	196	64.8758	221	43.802	0.566683	0.000431583
ENSSSCT00000012161	CDC123	cell division cycle 123 homolog (S. cerevisiae)	54.317	125	59.249	174	49.3851	0.262716	0.279065
ENSSSCT00000003631	LENG8	PREDICTED: leukocyte receptor cluster member 8 homolog	54.3	58	18.3625	476	90.2375	-2.29696	8.96286e-42
ENSSSCT00000014327	PRPF19	PRP19/PSO4 pre-mRNA processing factor 19 homolog (S. cerevisiae)	54.2691	98	40.8678	271	67.6705	-0.727564	7.95377e-05
ENSSSCT00000003499	RUVBL2	RuvB-like 2 (E. coli)	54.2655	121	60.5712	160	47.9597	0.336811	0.14557
ENSSSCT00000014391	LDHB	lactate dehydrogenase B pseudogene	54.2499	35	44.8348	83	63.665	-0.505881	0.210315
ENSSSCT00000017643	RNF25	ring finger protein 25	54.1547	90	61.593	114	46.7164	0.398839	0.138424
ENSSSCT00000018552	TTC1	tetratricopeptide repeat protein 1-like	54.1187	81	57.8094	118	50.4279	0.197082	0.53827
ENSSSCT00000015909	PSMD13	26S proteasome non-ATPase regulatory subunit 13-like	54.0783	144	54.473	237	53.6837	0.0210572	0.917561
ENSSSCT00000007626	LY6H	lymphocyte antigen 6H-like	54.0777	74	69.4045	69	38.7508	0.840804	0.00260174
ENSSSCT00000017668	FARSB	phenylalanyl-tRNA synthetase beta chain-like	54.0219	123	59.2758	169	48.768	0.281511	0.243907
ENSSSCT00000019042	PSMD3	26S proteasome non-ATPase regulatory subunit 3-like	53.979	145	50.2592	278	57.6989	-0.199157	0.385056
ENSSSCT00000003915	C1QA	complement component 1, q subcomponent, A chain	53.9665	47	41.6323	125	66.3007	-0.67132	0.0221653
ENSSSCT00000001179	NRSN1	PREDICTED: neurensin-1-like	53.966	33	27.9115	158	80.0206	-1.51951	1.96763e-08
ENSSSCT00000009203	CCDC88A	coiled-coil domain containing 88A	53.964	499	65.443	541	42.485	0.623287	8.45999e-11
ENSSSCT00000004039	SF3A3	splicing factor 3a, subunit 3, 60kDa	53.9555	137	54.4066	225	53.5043	0.0241263	0.907037
ENSSSCT00000013673	FAM133A	PREDICTED: hypothetical protein LOC100519754	53.887	91	92.0293	26	15.7447	2.54723	2.30246e-17
ENSSSCT00000012304	PDCD6IP	programmed cell death 6 interacting protein	53.8776	122	32.7804	466	74.9748	-1.19357	9.2675e-17
ENSSSCT00000007766	-	Chromosome 20 open reading frame 12 ortholog	53.8772	104	37.3792	327	70.3752	-0.912832	5.58296e-08
ENSSSCT00000007118	LAMTOR2	late endosomal/lysosomal adaptor, MAPK and MTOR activator 2	53.8684	75	58.6065	105	49.1302	0.254449	0.470625
ENSSSCT00000010058	ADH5	alcohol dehydrogenase 5 (class III), chi polypeptide	53.7353	100	49.172	198	58.2986	-0.245625	0.361501
ENSSSCT00000003906	USP48	PREDICTED: similar to ubiquitin specific protease 48 isoform 1	53.7353	85	64.9311	93	42.5395	0.610108	0.0196954
ENSSSCT00000014501	TP53I11	tumor protein p53-inducible protein 11-like	53.6816	14	18.4059	113	88.9573	-2.27295	4.72642e-10
ENSSSCT00000009458	ID2	inhibitor of DNA binding 2, dominant negative helix-loop-helix protein	53.6504	97	56.4363	146	50.8645	0.149964	0.642776
ENSSSCT00000016638	-	B cell translocation protein 2	53.6473	71	70.847	61	36.4475	0.958885	0.000814409
ENSSSCT00000009547	MSX1	msh homeobox 1	53.5863	46	37.7977	141	69.3749	-0.876114	0.00120692
ENSSSCT00000002185	-	PREDICTED: similar to phosphatase subunit gene g4-1 isoform 2	53.5337	14	56.4051	21	50.6623	0.154913	0.894198
ENSSSCT00000016181	MRPL48	39S ribosomal protein L48, mitochondrial-like	53.5106	86	68.1256	82	38.8956	0.808588	0.00157932
ENSSSCT00000012353	-	PREDICTED: SS18-like protein 2-like	53.4782	18	58.3934	25	48.5631	0.265944	0.727411
ENSSSCT00000005737	KIAA2026	PREDICTED: uncharacterized protein KIAA2026-like, partial	53.4606	555	66.2061	570	40.7151	0.701401	1.39013e-14
ENSSSCT00000009375	HADHB	long-chain 3-ketoacyl-CoA thiolase	53.4241	95	44.3007	224	62.5476	-0.497624	0.0178292
ENSSSCT00000003340	LOC100738911	2-oxoisovalerate dehydrogenase subunit alpha, mitochondrial-like	53.3907	133	58.1153	186	48.6662	0.255999	0.275323
ENSSSCT00000007977	EDEM2	ER degradation enhancer, mannosidase alpha-like 2	53.3743	41	61.6961	50	45.0525	0.453571	0.297905
ENSSSCT00000014483	DGKZ	PREDICTED: diacylglycerol kinase zeta-like	53.373	111	32.3663	426	74.3797	-1.20042	1.68349e-15
ENSSSCT00000012006	GALT	galactose-1-phosphate uridylyltransferase	53.2506	117	66.8275	116	39.6737	0.752259	0.000457136
ENSSSCT00000013733	unknownR24	Ribose-phosphate pyrophosphokinase	53.1201	44	27.2502	213	78.9901	-1.5354	2.53599e-11
ENSSSCT00000002193	EAPP	E2F-associated phosphoprotein	53.0557	59	63.1621	67	42.9492	0.556429	0.0934997
ENSSSCT00000007934	COMMD7	COMM domain-containing protein 7-like	53.0165	70	54.871	109	51.1619	0.100974	0.82831
ENSSSCT00000013054	ATG3	autophagy-related 3	53.0129	100	48.3784	199	57.6474	-0.252893	0.338167
ENSSSCT00000007000	PEX19	PREDICTED: peroxisomal biogenesis factor 19 isoform 1	52.9837	56	28.033	260	77.9345	-1.47514	5.7468e-13
ENSSSCT00000005336	NDN	necdin	52.9518	33	25.3637	175	80.54	-1.66694	1.76968e-10
ENSSSCT00000018731	GRB2	growth factor receptor-bound protein 2	52.9464	74	41.0772	195	64.8155	-0.658002	0.00327618
ENSSSCT00000013892			52.9217	32	95.1595	6	10.6839	3.15491	4.93303e-08
ENSSSCT00000018273			52.9208	30	81.4545	15	24.3871	1.73988	0.000470723
ENSSSCT00000010705	ZNF664	zinc finger protein 664-like	52.9134	11	10.4875	167	95.3393	-3.1844	1.26201e-20
ENSSSCT00000014148	MRPL11	39S ribosomal protein L11, mitochondrial-like	52.9007	43	55.9434	64	49.8581	0.16614	0.746338
ENSSSCT00000008420	RABL5	rab-like protein 5-like	52.8879	62	41.5578	160	64.2179	-0.627856	0.0131134
ENSSSCT00000010673	P2RX2	P2X purinoceptor 2-like	52.8057	44	31.1064	176	74.5049	-1.26012	3.08713e-07
ENSSSCT00000018322	BRIX1	BRX1, biogenesis of ribosomes, homolog (S. cerevisiae)	52.7983	94	55.0757	144	50.5208	0.124539	0.701342
ENSSSCT00000005649	IFT74	intraflagellar transport 74 homolog (Chlamydomonas)	52.7451	230	73.1259	170	32.3644	1.17597	1.31498e-14
ENSSSCT00000017440	DNAJC10	DnaJ (Hsp40) homolog, subfamily C, member 10	52.7277	107	29.0943	469	76.361	-1.3921	3.42914e-21
ENSSSCT00000012910	DNAJB11	DnaJ (Hsp40) homolog, subfamily B, member 11	52.7205	72	32.4057	271	73.0354	-1.17235	9.92443e-10
ENSSSCT00000012130	DNAJC1	dnaJ homolog subfamily C member 1-like	52.6951	101	64.2509	108	41.1393	0.643199	0.00618663
ENSSSCT00000012998	GOLGB1	golgin B1	52.6822	836	60.3839	1040	44.9804	0.424867	4.51982e-09
ENSSSCT00000002650	FOS	FBJ murine osteosarcoma viral oncogene homolog	52.6606	282	100.012	25	5.30907	4.23557	3.80778e-87
ENSSSCT00000006585	ENPP2	ectonucleotide pyrophosphatase/phosphodiesterase 2	52.6156	93	22.753	563	82.4783	-1.85796	6.29003e-38
ENSSSCT00000003122	AMFR	E3 ubiquitin-protein ligase AMFR-like	52.4952	33	20.4377	228	84.5527	-2.04862	1.52739e-17
ENSSSCT00000005141	EID1	EP300-interacting inhibitor of differentiation 1-like	52.4837	22	28.6222	98	76.3452	-1.4154	5.21085e-05
ENSSSCT00000007885	RBCK1	ranBP-type and C3HC4-type zinc finger-containing protein 1-like	52.2136	79	67.8912	71	36.5359	0.893909	0.000890137
ENSSSCT00000014175	CCDC85B	coiled-coil domain-containing protein 85B-like	52.138	56	68.9086	48	35.3673	0.962268	0.00341521
ENSSSCT00000012242	MRPL3	Mitochondrial ribosomal protein L3	52.1038	99	48.0809	193	56.1267	-0.223225	0.43513
ENSSSCT00000017819	GPC1	glypican-1-like	52.0872	91	37.6969	268	66.4775	-0.818419	1.11947e-05
ENSSSCT00000017825	SEPT2	septin 2	52.0243	31	13.9274	335	90.1212	-2.69395	4.08125e-35
ENSSSCT00000006603	UTP23	rRNA-processing protein UTP23 homolog	52.0082	84	62.0178	95	41.9987	0.562337	0.0345888
ENSSSCT00000011529	SLC25A28	solute carrier family 25 (mitochondrial iron transporter), member 28	51.9914	98	58.7515	126	45.2313	0.377305	0.144067
ENSSSCT00000019083	CBX1	chromobox protein homolog 1-like	51.9338	110	67.7337	98	36.1338	0.906525	4.82004e-05
ENSSSCT00000001674	VPS52	vacuolar protein sorting 52 homolog (S. cerevisiae)	51.9276	241	60.6247	287	43.2304	0.487858	0.000711889
ENSSSCT00000011686	TIAL1	nucleolysin TIAR-like	51.7826	77	32.9164	276	70.6489	-1.10186	4.86177e-09
ENSSSCT00000014510	LRRC4C	leucine rich repeat containing 4C	51.7739	125	48.7117	235	54.8361	-0.170857	0.500761
ENSSSCT00000009299	CCDC75	coiled-coil domain-containing protein 75-like	51.741	86	67.9819	75	35.5002	0.937321	0.000259234
ENSSSCT00000013820	THOC2	THO complex 2	51.6915	575	79.3398	291	24.0432	1.72242	3.15743e-64
ENSSSCT00000012866	NCEH1	neutral cholesterol ester hydrolase 1	51.688	64	44.0408	144	59.3353	-0.43005	0.133705
ENSSSCT00000002635	-	PREDICTED: rRNA-processing protein FCF1 homolog isoform 3, partial	51.6861	31	60.9733	36	42.399	0.524147	0.301179
ENSSSCT00000009979	SEC24D	SEC24 family, member D (S. cerevisiae)	51.6452	10	6.37229	254	96.918	-3.92688	4.45352e-37
ENSSSCT00000009719	PPID	peptidylprolyl isomerase D	51.6448	114	46.2281	235	57.0616	-0.303751	0.174916
ENSSSCT00000006234	CRAT	carnitine O-acetyltransferase	51.6321	206	59.3056	255	43.9586	0.432023	0.00673385
ENSSSCT00000010486	GAS6	PREDICTED: growth arrest-specific protein 6-like	51.6195	157	52.0358	258	51.2032	0.0232689	0.904065
ENSSSCT00000017477	MFSD6	major facilitator superfamily domain containing 6	51.5949	75	19.169	549	84.0208	-2.13197	4.71876e-44
ENSSSCT00000009354	SLC4A1AP	solute carrier family 4 (anion exchanger), member 1, adaptor protein	51.5848	314	76.6968	181	26.4729	1.53465	9.66317e-30
ENSSSCT00000016336	-	mCG145920, isoform CRA_b	51.5345	26	60.1355	31	42.9334	0.486119	0.402587
ENSSSCT00000008748	MRPL28	39S ribosomal protein L28, mitochondrial-like	51.469	84	52.4567	135	50.4813	0.0553773	0.928401
ENSSSCT00000016802	PSMC2	proteasome (prosome, macropain) 26S subunit, ATPase, 2	51.447	83	39.4411	223	63.4529	-0.685985	0.000889055
ENSSSCT00000009019	TGOLN2	trans-Golgi network integral membrane protein 1-like	51.4366	40	37.7998	115	65.0733	-0.783687	0.0105618
ENSSSCT00000010800	WSB2	WD repeat and SOCS box containing 2	51.4312	47	20.312	319	82.5505	-2.02295	4.73701e-24
ENSSSCT00000008649	-	G1 to S phase transition 1	51.4119	51	45.3362	108	57.4876	-0.342587	0.357866
ENSSSCT00000005890	-	PREDICTED: mitochondrial import receptor subunit TOM5 homolog	51.2883	41	54.6702	60	47.9064	0.190537	0.693618
ENSSSCT00000001191	GMNN	geminin-like	51.2398	80	57.8673	103	44.6124	0.375303	0.203598
ENSSSCT00000015192	C19ORF50	UPF0459 protein C19orf50 homolog	51.218	59	47.4903	114	54.9457	-0.210372	0.590897
ENSSSCT00000013678	ARMCX3	armadillo repeat containing, X-linked 3	51.1988	38	25.0453	196	77.3524	-1.62691	2.64472e-11
ENSSSCT00000014143	RBM4	RNA binding motif protein 4	51.1461	61	38.189	171	64.1033	-0.74724	0.00194053
ENSSSCT00000016388	C11ORF1	UPF0686 protein C11orf1 homolog	51.0609	75	58.6065	93	43.5154	0.429535	0.150719
ENSSSCT00000014116	PPP1CA	protein phosphatase 1 catalytic subunit alpha isoform	51.0394	103	57.9477	131	44.1312	0.392953	0.114952
ENSSSCT00000001840	PPP2R5D	protein phosphatase 2, regulatory subunit B', delta	50.9272	203	48.6331	371	53.2213	-0.130064	0.498826
ENSSSCT00000003747	ACOT7	acyl-CoA thioesterase 7	50.9077	42	43.7747	93	58.0406	-0.406966	0.299066
ENSSSCT00000003289	ACTN4	alpha-actinin-4-like	50.905	74	24.4507	391	77.3592	-1.6617	9.70675e-23
ENSSSCT00000017895	RHEB	GTP-binding protein Rheb-like	50.8959	51	34.9346	163	66.8572	-0.936427	0.000173777
ENSSSCT00000006202	CIZ1	CDKN1A interacting zinc finger protein 1	50.8585	170	47.2708	327	54.4462	-0.20388	0.308313
ENSSSCT00000005693	KIAA1797	PREDICTED: hypothetical protein LOC506199	50.8562	101	47.3047	194	54.4076	-0.201826	0.507139
ENSSSCT00000003774	PGD	phosphogluconate dehydrogenase	50.8261	146	55.5944	202	46.0579	0.271489	0.209762
ENSSSCT00000006193	DPM2	dolichyl-phosphate mannosyltransferase polypeptide 2, regulatory subunit	50.7997	55	58.3796	68	43.2198	0.433772	0.237053
ENSSSCT00000000480	-	cell division protein kinase 4	50.7488	25	35.6848	77	65.8127	-0.883055	0.0245995
ENSSSCT00000017256	-	PREDICTED: dynactin subunit 6-like	50.6686	4	31.2242	15	70.1129	-1.16702	0.34574
ENSSSCT00000016400	C11ORF52	PREDICTED: uncharacterized protein C11orf52-like	50.5988	99	84.7872	32	16.4104	2.36923	2.66272e-17
ENSSSCT00000005626	MRPS11	mitochondrial ribosomal protein S11	50.588	88	55.6973	120	45.4787	0.292416	0.321223
ENSSSCT00000014245	GPR137	integral membrane protein GPR137-like	50.5076	138	63.8756	134	37.1395	0.782311	6.31142e-05
ENSSSCT00000006977	KLHDC9	PREDICTED: kelch domain-containing protein 9	50.5031	108	69.1737	83	31.8325	1.11972	9.5082e-07
ENSSSCT00000009122	PCYOX1	PREDICTED: prenylcysteine oxidase-like	50.4794	27	18.8042	197	82.1547	-2.12729	6.33632e-16
ENSSSCT00000008872	ZC3H8	zinc finger CCCH domain-containing protein 8-like	50.4485	138	64.153	132	36.7441	0.804006	3.97968e-05
ENSSSCT00000000160	RBFOX2	RNA binding protein, fox-1 homolog (C. elegans) 2	50.4082	140	65.694	125	35.1223	0.903374	3.57926e-06
ENSSSCT00000011044	PPIL2	peptidylprolyl isomerase (cyclophilin)-like 2	50.3883	154	53.7516	225	47.025	0.192881	0.403776
ENSSSCT00000015061	DNAJB1	DnaJ (Hsp40) homolog, subfamily B, member 1	50.3309	86	37.4909	242	63.171	-0.752723	0.000132479
ENSSSCT00000009835	SCARB2	scavenger receptor class B, member 2	50.3158	75	27.6865	330	72.9451	-1.39763	3.99117e-15
ENSSSCT00000012739	SRPRB	signal recognition particle receptor subunit beta-like	50.309	46	40.5071	114	60.1109	-0.569453	0.0730978
ENSSSCT00000004951	-	PREDICTED: cell cycle control protein 50A-like	50.2887	77	33.9825	252	66.5949	-0.970618	6.60128e-07
ENSSSCT00000008780	HAGH	hydroxyacylglutathione hydrolase, mitochondrial-like	50.2712	33	68.3138	26	32.2287	1.08383	0.0160792
ENSSSCT00000010968	TCN2	transcobalamin II	50.2638	176	57.494	220	43.0336	0.417947	0.0176498
ENSSSCT00000018195	CYCS	Cytochrome c	50.2426	49	36.5734	143	63.9117	-0.805286	0.00268323
ENSSSCT00000015755	TCERG1	transcription elongation regulator 1-like	50.2425	157	53.7473	228	46.7377	0.201606	0.373334
ENSSSCT00000000410	SMARCC2	SWI/SNF complex subunit SMARCC2-like	50.0789	136	29.0111	557	71.1468	-1.2942	1.5535e-22
ENSSSCT00000011746	OAT	ornithine aminotransferase	50.0584	112	38.7671	296	61.3496	-0.662223	0.000156432
ENSSSCT00000002087	ETFA	electron-transfer-flavoprotein, alpha polypeptide	49.9581	50	33.3058	167	66.6104	-0.999973	5.1633e-05
ENSSSCT00000014052	NAP1L4	nucleosome assembly protein 1-like 4-like	49.9486	38	24.9138	191	74.9834	-1.58963	1.06824e-10
ENSSSCT00000007841	FAM113A	PC-esterase domain containing 1A	49.8396	154	64.2208	142	35.4583	0.856915	3.38865e-06
ENSSSCT00000005017	NARS	asparaginyl-tRNA synthetase, cytoplasmic-like	49.8024	96	31.5391	346	68.0658	-1.10979	2.71105e-11
ENSSSCT00000012123	MSRB2	methionine-R-sulfoxide reductase B2, mitochondrial-like	49.7807	85	57.6969	103	41.8645	0.462766	0.0891063
ENSSSCT00000007770	DTD1	D-tyrosyl-tRNA(Tyr) deacylase 1-like	49.7432	59	63.434	56	36.0523	0.815164	0.010717
ENSSSCT00000005183	CASC4	PREDICTED: protein CASC4-like isoform 2	49.6408	58	52.3034	87	46.9782	0.154913	0.711361
ENSSSCT00000003382	ATP1A3	ATPase, Na+/K+ transporting, alpha 3 polypeptide	49.6099	216	51.2235	338	47.9963	0.0938835	0.675579
ENSSSCT00000016955	C1ORF21	chromosome 1 open reading frame 21	49.5681	77	49.1084	131	50.0278	-0.026761	0.94846
ENSSSCT00000017482	STAT1	signal transducer and activator of transcription 1, 91kDa	49.5634	89	22.3359	511	76.7908	-1.78157	1.36784e-32
ENSSSCT00000013776	PLS3	plastin 3	49.5263	44	15.3077	402	83.7449	-2.45174	4.98265e-38
ENSSSCT00000009125	LOC100511501	PREDICTED: poly(rC) binding protein 1-like	49.5229	9	15.832	79	83.2139	-2.39398	1.39659e-07
ENSSSCT00000004582	REPS1	RALBP1 associated Eps domain containing 1	49.4967	146	42.2105	328	56.7828	-0.427852	0.0113114
ENSSSCT00000010062			49.4732	18	84.8356	5	14.1108	2.58787	0.000476433
ENSSSCT00000011947	-	PREDICTED: importin-9-like	49.4696	191	41.9127	434	57.0266	-0.444247	0.00178545
ENSSSCT00000005856	TLN1	talin 1	49.3936	471	41.6962	1077	57.0909	-0.453344	9.26246e-08
ENSSSCT00000016406	PTS	6-pyruvoyl tetrahydrobiopterin synthase-like	49.3301	49	44.4011	100	54.2591	-0.289271	0.505058
ENSSSCT00000015694	ANKHD1	ankyrin repeat and KH domain containing 1	49.0926	708	67.1683	546	31.0169	1.11472	2.74251e-40
ENSSSCT00000002033	IQGAP1	IQ motif containing GTPase activating protein 1	49.0793	75	21.2249	454	76.9336	-1.85785	1.23855e-30
ENSSSCT00000014644	ZBED5	zinc finger BED domain-containing protein 5-like	49.0754	120	43.192	255	54.9589	-0.347587	0.0901968
ENSSSCT00000005376	CNDP2	cytosolic non-specific dipeptidase	49.0723	113	37.8205	301	60.3241	-0.673565	0.000103785
ENSSSCT00000015373	HEXB	hexosaminidase B (beta polypeptide)	49.0701	124	51.3105	189	46.8297	0.131829	0.646442
ENSSSCT00000011325	GHITM	growth hormone inducible transmembrane protein	49.0167	78	38.2038	204	59.8297	-0.647148	0.00299056
ENSSSCT00000018758	NAT9	N-acetyltransferase 9 (GCN5-related, putative)	48.9474	117	67.4962	88	30.3985	1.15081	1.54803e-07
ENSSSCT00000010315	ZC3H13	zinc finger CCCH-type containing 13	48.8642	449	68.3054	323	29.423	1.21506	1.62538e-29
ENSSSCT00000012101	PRPF18	PREDICTED: similar to Pre-mRNA splicing factor 18 (PRP18 homolog) (hPRP18) isoform 1	48.7942	103	47.823	179	49.7654	-0.0574398	0.936568
ENSSSCT00000011747	LHPP	phospholysine phosphohistidine inorganic pyrophosphate phosphatase	48.7794	94	62.0087	90	35.5502	0.802611	0.000971049
ENSSSCT00000009430	DDX1	PREDICTED: ATP-dependent RNA helicase DDX1-like	48.7761	10	13.1701	107	84.382	-2.67966	2.47317e-11
ENSSSCT00000017137	CCDC115	coiled-coil domain-containing protein 115-like	48.7484	74	56.4132	90	41.0835	0.457476	0.123441
ENSSSCT00000003554	AP2A1	adaptor-related protein complex 2, alpha 1 subunit	48.7034	170	39.9107	409	57.4961	-0.526691	0.0003086
ENSSSCT00000009358	PREB	prolactin regulatory element binding	48.6452	124	49.0102	204	48.2803	0.0216464	0.921272
ENSSSCT00000007833	DDRGK1	DDRGK domain containing 1	48.6358	77	56.9619	91	40.3098	0.498867	0.0813526
ENSSSCT00000015030	MRI1	methylthioribose-1-phosphate isomerase homolog (S. cerevisiae)	48.5692	114	51.0331	172	46.1053	0.146501	0.607063
ENSSSCT00000002830	C14ORF153	kinesin light chain 1-like	48.5506	63	26.3161	283	70.7852	-1.4275	1.93963e-13
ENSSSCT00000015352	SNCB	synuclein, beta	48.5311	103	74.8655	51	22.1968	1.75395	3.35886e-12
ENSSSCT00000002630	NPC2	Niemann-Pick disease, type C2	48.307	91	49.7764	143	46.8375	0.0877987	0.808562
ENSSSCT00000019569	PER1	period circadian protein homolog 1-like	48.2752	257	41.8494	561	54.7009	-0.386357	0.00177978
ENSSSCT00000016842	unknownR31	60S ribosomal protein L22-like 1-like	48.2688	22	45.0448	42	51.4928	-0.19301	0.816779
ENSSSCT00000010578	NEFL	neurofilament, light polypeptide	48.2628	116	41.6722	255	54.8535	-0.396497	0.0475207
ENSSSCT00000013251	MSL3	male-specific lethal 3 homolog (Drosophila)	48.2392	133	46.5737	238	49.9047	-0.0996599	0.739716
ENSSSCT00000000523		Ras-related protein Rap-1b-like protein	48.2094	36	22.9013	193	73.5174	-1.68266	1.22345e-11
ENSSSCT00000005554	PSMC6	proteasome (prosome, macropain) 26S subunit, ATPase, 6	48.1525	88	41.2676	196	55.0373	-0.415403	0.0774732
ENSSSCT00000015623	CDKN2AIPNL	CDKN2A interacting protein N-terminal like	48.1479	53	55.1628	66	41.1329	0.423402	0.25953
ENSSSCT00000005942	RNF20	E3 ubiquitin-protein ligase BRE1A-like	48.1441	272	62.911	241	33.3772	0.914449	1.69102e-11
ENSSSCT00000004726	SMAP1	small ArfGAP 1	48.1362	131	61.6252	123	34.6472	0.830784	3.78888e-05
ENSSSCT00000010857	GATC	gatC-like protein-like	48.1072	77	46.7604	136	49.4541	-0.0808009	0.888521
ENSSSCT00000014169	SART1	squamous cell carcinoma antigen recognized by T cells	48.1025	205	60.1736	205	36.0314	0.739875	2.32766e-06
ENSSSCT00000000742	LEPREL2	leprecan-like 2	48.0957	111	42.4178	235	53.7735	-0.342226	0.11652
ENSSSCT00000018975	LEPREL4	leprecan-like 4	48.0635	109	46.4106	195	49.7165	-0.0992706	0.76926
ENSSSCT00000000465	MBD6	PREDICTED: hypothetical protein LOC100516079	48.0457	177	39.4177	425	56.6738	-0.523838	0.000244075
ENSSSCT00000010790	HSPB8	heat shock 27kDa protein 8	47.9929	40	33.0853	127	62.9004	-0.926881	0.00131319
ENSSSCT00000006671	C8ORF47	PREDICTED: uncharacterized protein C8orf47-like	47.9915	104	64.9464	83	31.0367	1.06528	4.54767e-06
ENSSSCT00000004931	FAM46A	mCG11933	47.9894	111	52.1186	156	43.8601	0.248889	0.349437
ENSSSCT00000009599	TBC1D1	TBC1 domain family member 1-like	47.9358	120	45.8104	219	50.0613	-0.128021	0.672529
ENSSSCT00000013069	BBX	HMG box transcription factor BBX-like	47.9211	55	49.7777	85	46.0645	0.111844	0.808712
ENSSSCT00000018192	CBX3	chromobox protein homolog 3-like	47.8589	97	46.9877	168	48.7301	-0.0525291	0.847865
ENSSSCT00000016707	PDK4	pyruvate dehydrogenase kinase, isozyme 4	47.7841	14	5.53925	380	90.0289	-4.02263	1.71638e-56
ENSSSCT00000003170	LSM14A	protein LSM14 homolog A-like	47.7555	13	16.2366	106	79.2744	-2.28761	1.57655e-09
ENSSSCT00000019622	FAM18B2	protein FAM18B1-like	47.7523	53	26.1297	235	69.3749	-1.40872	4.75171e-11
ENSSSCT00000012717	LOC100518399	ruvB-like 1-like	47.7505	82	42.0597	174	53.4413	-0.345516	0.195605
ENSSSCT00000014195	LTBP3	latent-transforming growth factor beta-binding protein 3-like	47.7497	209	37.0349	551	58.4645	-0.658674	9.56106e-08
ENSSSCT00000001754	-	Rpl17 protein	47.7475	25	33.5744	77	61.9205	-0.883055	0.024605
ENSSSCT00000001071	CRELD2	cysteine-rich with EGF-like domain protein 2-like	47.7375	82	42.3204	172	53.1545	-0.328837	0.226534
ENSSSCT00000013036	LOC100514921	PREDICTED: hypothetical protein	47.7327	116	69.5983	72	25.8671	1.42793	3.12306e-10
ENSSSCT00000013488	TSR2	TSR2, 20S rRNA accumulation, homolog (S. cerevisiae)	47.7179	53	39.0149	128	56.4209	-0.532204	0.0737632
ENSSSCT00000016425	FAM55D	PREDICTED: similar to Protein C11orf33 precursor	47.7155	71	75.1498	32	20.2813	1.88962	1.63333e-09
ENSSSCT00000015916	-	PREDICTED: interferon-induced transmembrane protein 1-like	47.7097	45	48.7314	72	46.6879	0.0618035	0.852434
ENSSSCT00000008813	RAB26	ras-related protein Rab-26-like	47.6715	54	52.6909	73	42.652	0.304938	0.461956
ENSSSCT00000015332	TMED9	transmembrane emp24 domain-containing protein 9-like	47.5618	35	37.2033	91	57.9203	-0.638636	0.0787277
ENSSSCT00000011683	PRDX3	peroxiredoxin 3	47.5413	63	35.0751	180	60.0075	-0.774698	0.000931756
ENSSSCT00000015005	DNASE2	deoxyribonuclease II, lysosomal	47.5394	128	62.7754	110	32.3033	0.958516	3.10123e-06
ENSSSCT00000018777	COG1	component of oligomeric golgi complex 1	47.52	163	36.9477	428	58.0924	-0.652863	4.30008e-06
ENSSSCT00000012820	EIF2A	eukaryotic translation initiation factor 2A, 65kDa	47.5036	51	27.0477	214	67.9594	-1.32917	2.47422e-09
ENSSSCT00000010060	EIF4E	PREDICTED: eukaryotic translation initiation factor 4E	47.487	37	20.4628	225	74.5112	-1.86445	2.08808e-15
ENSSSCT00000014396	TMX2	thioredoxin-related transmembrane protein 2-like	47.4404	95	42.3253	197	52.5555	-0.312321	0.212512
ENSSSCT00000016318	LOC100517177	PREDICTED: hypothetical protein LOC100517177	47.4248	100	80.4057	30	14.4439	2.47684	2.01165e-18
ENSSSCT00000007016	CRP	C-reactive protein, pentraxin-related	47.4008	184	79.7491	58	15.0526	2.40546	1.98857e-32
ENSSSCT00000001994	ZFAND6	zinc finger, AN1-type domain 6	47.3601	51	30.7717	177	63.9484	-1.0553	1.10424e-05
ENSSSCT00000004270	PRPF38A	PREDICTED: hypothetical protein LOC100516808	47.345	57	60.4169	54	34.273	0.817878	0.0121742
ENSSSCT00000003202	LIN37	lin-37 homolog (C. elegans)	47.2975	74	58.8686	75	35.7263	0.72051	0.0102637
ENSSSCT00000019101	-	PREDICTED: speckle-type POZ protein isoform 6	47.2655	61	47.4686	101	47.0623	0.0124013	0.965918
ENSSSCT00000011381	-	PREDICTED: putative mitochondrial import inner membrane translocase subunit Tim23B	47.2618	71	43.6832	138	50.8405	-0.218902	0.500063
ENSSSCT00000006936	RXRG	retinoid X receptor, gamma	47.2526	122	45.8728	216	48.6323	-0.0842747	0.816764
ENSSSCT00000011293	MYST4	K(lysine) acetyltransferase 6B	47.2513	283	65.3342	211	29.1684	1.16343	1.58459e-17
ENSSSCT00000017804	NDUFA10	NADH dehydrogenase [ubiquinone] 1 alpha subcomplex subunit 10, mitochondrial-like	47.1993	85	48.0373	137	46.3613	0.0512343	0.943146
ENSSSCT00000017276	-	PREDICTED: hypothetical protein isoform 9	47.1926	163	61.879	143	32.5063	0.928732	2.31474e-07
ENSSSCT00000004122	CDH2	PREDICTED: cadherin-2-like	47.189	16	5.49753	432	88.8805	-4.01501	3.55575e-64
ENSSSCT00000000011	FBLN1	fibulin 1	47.1269	103	28.2941	401	65.9596	-1.22108	5.36278e-15
ENSSSCT00000008671	-	PREDICTED: calcium-regulated heat stable protein 1-like isoform 1	47.1164	50	49.9588	74	44.274	0.174278	0.689047
ENSSSCT00000010967	PES1	pescadillo ribosomal biogenesis factor 1	47.0947	137	45.0089	250	49.1805	-0.127877	0.637501
ENSSSCT00000004982	ACAA2	acetyl-CoA acyltransferase 2	47.0546	132	54.5305	160	39.5786	0.462341	0.0254046
ENSSSCT00000009100	SPR	sepiapterin reductase-like	47.0394	91	45.8291	160	48.2498	-0.074258	0.887595
ENSSSCT00000002941	APRT	adenine phosphoribosyltransferase-like	47.0369	69	59.1617	68	34.9121	0.760937	0.00909675
ENSSSCT00000014885	DNM2	dynamin-2-like	46.9437	103	35.9675	277	57.92	-0.687366	0.000158793
ENSSSCT00000003450	SAE1	SUMO-activating enzyme subunit 1-like	46.9336	74	34.465	213	59.4021	-0.785381	0.000214076
ENSSSCT00000000975	LTA4H	leukotriene A4 hydrolase	46.8598	139	48.2241	219	45.4955	0.0840294	0.771796
ENSSSCT00000002109	COMMD4	COMM domain containing 4	46.8414	82	67.8997	52	25.783	1.39699	3.11403e-07
ENSSSCT00000015011	RNASEH2A	ribonuclease H2, subunit A	46.783	84	57.7505	87	35.8155	0.689249	0.00825462
ENSSSCT00000004067	unknownR7	palmitoyl-protein thioesterase 1-like	46.7534	44	25.8813	192	67.6254	-1.38566	6.24991e-09
ENSSSCT00000014503	-	CD82 antigen	46.7457	55	37.1985	139	56.2929	-0.597706	0.0312967
ENSSSCT00000014757	UBXN6	UBX domain-containing protein 6-like	46.7193	119	49.1601	179	44.2786	0.150877	0.580877
ENSSSCT00000013794	-	PREDICTED: NADH dehydrogenase	46.6895	37	38.7792	87	54.5998	-0.493615	0.208999
ENSSSCT00000003164	LRP3	low density lipoprotein receptor-related protein 3	46.6434	169	54.8249	198	38.462	0.511398	0.00376828
ENSSSCT00000010898	SART3	squamous cell carcinoma antigen recognized by T cells 3	46.6163	171	50.3712	243	42.8615	0.232915	0.257275
ENSSSCT00000018130	LRRN3	leucine-rich repeat neuronal protein 3-like	46.6013	37	13.0358	380	80.1668	-2.62053	1.16303e-38
ENSSSCT00000010682	EP400	E1A-binding protein p400-like	46.5859	69	46.8363	114	46.3355	0.0155099	0.954337
ENSSSCT00000019278	AP2B1	AP-1 complex subunit beta-1-like	46.5796	138	29.5133	497	63.6459	-1.1087	5.9094e-16
ENSSSCT00000009364	TMEM214	transmembrane protein 214-like	46.5308	112	33.2794	336	59.7823	-0.845087	2.7658e-07
ENSSSCT00000008185	ATP9A	ATPase, class II, type 9A	46.5249	551	52.8152	701	40.2347	0.392513	1.73535e-05
ENSSSCT00000014780	RANBP3	RAN binding protein 3	46.5058	69	39.0834	159	53.9281	-0.464483	0.0790914
ENSSSCT00000016476	DPAGT1	UDP-N-acetylglucosamine--dolichyl-phosphate N-acetylglucosaminephosphotransferase-like	46.4797	107	47.5023	171	45.4571	0.0634899	0.882454
ENSSSCT00000014099	NDUFV1	NADH dehydrogenase [ubiquinone] flavoprotein 1, mitochondrial-like	46.479	102	49.124	152	43.8341	0.164373	0.57665
ENSSSCT00000002643	EIF2B2	translation initiation factor eIF-2B subunit beta-like	46.4712	105	51.1939	143	41.7485	0.29425	0.263388
ENSSSCT00000004747	SNX14	sorting nexin 14	46.4211	129	32.0312	409	60.811	-0.924854	5.06317e-10
ENSSSCT00000003278	CATSPERG	catsper channel auxiliary subunit gamma	46.376	267	53.8586	322	38.8933	0.469654	0.000563942
ENSSSCT00000005528	ARF6	ADP-ribosylation factor 6	46.3742	36	35.265	98	57.4835	-0.704909	0.0392511
ENSSSCT00000006495	MAF1	repressor of RNA polymerase III transcription MAF1 homolog	46.3703	112	49.8401	161	42.9005	0.216313	0.439544
ENSSSCT00000007473	-	glutathione S-transferase mu 1	46.3562	71	58.9215	68	33.7909	0.80216	0.00510412
ENSSSCT00000006079	NDUFA8	NADH dehydrogenase (ubiquinone) 1 alpha subcomplex, 8, 19kDa	46.3525	62	55.3115	70	37.3936	0.564789	0.0789141
ENSSSCT00000014063	-	PREDICTED: cortactin isoform 2	46.3267	85	31.3935	277	61.2598	-0.964476	1.88558e-07
ENSSSCT00000019443	TMEM93	transmembrane protein 93-like	46.3214	25	56.2599	27	36.3829	0.628844	0.265588
ENSSSCT00000008752	DECR2	peroxisomal 2,4-dienoyl-CoA reductase-like	46.3031	123	53.3723	151	39.234	0.443985	0.0412203
ENSSSCT00000019511	C17ORF49	chromatin complexes subunit BAP18-like	46.2776	74	56.1846	80	36.3706	0.627401	0.0271787
ENSSSCT00000000039	ARFGAP3	ADP-ribosylation factor GTPase-activating protein 3-like	46.2536	71	23.113	356	69.3942	-1.58611	1.88464e-19
ENSSSCT00000015528	P311	PREDICTED: neuronal protein 3.1	46.252	12	15.1902	102	77.3137	-2.34759	1.89229e-09
ENSSSCT00000017244	HNRNPA2B1	heterogeneous nuclear ribonucleoprotein A2/B1	46.2204	34	23.9915	162	68.4493	-1.51251	1.40927e-08
ENSSSCT00000008896	LOC100522130	fumarylacetoacetate hydrolase domain-containing protein 2-like	46.2081	96	58.4883	93	33.9278	0.785679	0.00107329
ENSSSCT00000002946	MAP1LC3B	microtubule-associated protein 1 light chain 3 beta	46.1159	41	32.3077	127	59.9241	-0.891257	0.00198265
ENSSSCT00000008424	CUX1	cut-like homeobox 1	46.1147	68	43.0025	130	49.227	-0.19503	0.594201
ENSSSCT00000015778	PCYOX1L	prenylcysteine oxidase-like	46.0684	83	41.383	170	50.7538	-0.294476	0.294018
ENSSSCT00000018062	SND1	PREDICTED: similar to Staphylococcal nuclease domain containing protein 1 (p100 co-activator) (100 kDa coactivator) (EBNA2 coactivator p100)	46.0179	25	9.42381	366	82.612	-3.13197	1.79914e-44
ENSSSCT00000015523	REEP5	PREDICTED: receptor expression-enhancing protein 5-like	45.9993	27	15.1902	228	76.8084	-2.33813	1.60574e-20
ENSSSCT00000018899	UBTF	nucleolar transcription factor 1-like	45.994	125	34.5528	347	57.4352	-0.733132	4.82115e-06
ENSSSCT00000019629	CENPV	hypothetical protein PANDA_009726	45.9911	41	46.8363	66	45.1459	0.0530333	0.875143
ENSSSCT00000003625	CNOT3	CCR4-NOT transcription complex, subunit 3	45.9851	162	42.5665	314	49.4036	-0.214895	0.2868
ENSSSCT00000002615	PTGR2	Zinc binding alcohol dehydrogenase, domain containing 1	45.9195	61	29.3403	217	62.4986	-1.09094	3.80999e-07
ENSSSCT00000011755	BCCIP	BRCA2 and CDKN1A interacting protein	45.8918	58	34.8829	158	56.9007	-0.705924	0.00532707
ENSSSCT00000016414	DRD2	dopamine receptor D2	45.89	57	31.2928	184	60.4872	-0.950797	4.43633e-05
ENSSSCT00000013393	ATP6AP2	renin receptor-like	45.8739	69	31.9181	216	59.8297	-0.906488	1.85942e-05
ENSSSCT00000019518	CLDN7	claudin-7	45.8688	65	38.9678	147	52.7698	-0.437429	0.119596
ENSSSCT00000015621	PPP2CA	protein phosphatase 2, catalytic subunit, alpha isozyme	45.8577	32	28.9267	116	62.7887	-1.11811	0.0002826
ENSSSCT00000001876	ABCC10	PREDICTED: similar to ATP-binding cassette, sub-family C, member 10	45.7515	83	55.2386	91	36.2645	0.60712	0.0221649
ENSSSCT00000013302	MAP7D2	PREDICTED: MAP7 domain-containing protein 2-like	45.6758	188	72.4338	82	18.9179	1.93691	5.27587e-25
ENSSSCT00000004041	UTP11L	probable U3 small nucleolar RNA-associated protein 11-like	45.6613	66	33.3058	192	58.0167	-0.800693	0.00038295
ENSSSCT00000002524	CHD2	chromodomain-helicase-DNA-binding protein 2-like	45.6529	532	65.8742	343	25.4316	1.37309	2.66165e-42
ENSSSCT00000005033	SNX1	sorting nexin 1	45.5977	89	36.9706	218	54.2248	-0.552575	0.00892649
ENSSSCT00000010611	LOC100153492	60S acidic ribosomal protein P1-like	45.5552	32	70.1176	16	20.9929	1.73988	0.000286561
ENSSSCT00000005108	LEO1	Leo1, Paf1/RNA polymerase II complex component, homolog (S. cerevisiae)	45.3883	125	43.4878	227	47.2888	-0.120889	0.694013
ENSSSCT00000014836	-	PREDICTED: putative uncharacterized protein FLJ22184-like	45.3652	108	47.2465	166	43.4839	0.119724	0.685879
ENSSSCT00000007746	ESF1	ESF1 homolog	45.318	83	61.4004	66	29.2356	1.07052	4.88426e-05
ENSSSCT00000016322	CWC15	protein CWC15 homolog	45.2864	70	46.055	113	44.5177	0.0489795	0.858614
ENSSSCT00000017123	-	myc box-dependent-interacting protein 1	45.2647	138	59.0266	123	31.5028	0.905885	4.03445e-06
ENSSSCT00000015327	HNRNPAB	PREDICTED: heterogeneous nuclear ribonucleoprotein A	45.2223	15	26.9562	59	63.4884	-1.23588	0.00811177
ENSSSCT00000015624	-	hypothetical protein PANDA_000752	45.1796	41	39.2898	89	51.0695	-0.378306	0.363601
ENSSSCT00000019542	SENP3	sentrin-specific protease 3-like	45.1703	53	47.4519	80	42.8887	0.145868	0.743791
ENSSSCT00000010756	-	PREDICTED: DNA-directed RNA polymerases I, II, and III subunit RPABC4-like	45.1692	9	38.7611	20	51.5773	-0.412128	0.721226
ENSSSCT00000001850	KLC4	KLC4 protein	45.0461	196	59.0586	172	31.0335	0.928321	1.08548e-08
ENSSSCT00000005808	OSTF1	osteoclast stimulating factor 1	44.9848	111	53.9088	124	36.0607	0.580095	0.00955882
ENSSSCT00000008412	POP7	ribonuclease P protein subunit p20-like	44.9683	34	60.234	28	29.7027	1.01998	0.0209764
ENSSSCT00000017475	INPP1	inositol polyphosphate 1-phosphatase-like	44.9647	50	21.9889	258	67.9404	-1.6275	1.00754e-14
ENSSSCT00000012577	PSMD6	proteasome (prosome, macropain) 26S subunit, non-ATPase, 6	44.9513	75	43.7723	132	46.1304	-0.0757	0.911177
ENSSSCT00000012649	JAGN1	protein jagunal homolog 1-like	44.9459	59	43.7324	104	46.1594	-0.0779212	0.934519
ENSSSCT00000006845	CHCHD7	PREDICTED: hypothetical protein LOC100156121	44.9391	34	41.9062	65	47.972	-0.19503	0.752196
ENSSSCT00000003556	ATF5	cyclic AMP-dependent transcription factor ATF-5-like	44.9236	46	35.6111	117	54.2361	-0.606927	0.0499223
ENSSSCT00000008944	C2ORF29	UPF0760 protein C2orf29-like	44.9235	88	41.5274	171	48.3197	-0.218545	0.498803
ENSSSCT00000013865	-	hypoxanthine-guanine phosphoribosyltransferase	44.9158	64	33.0079	184	56.8238	-0.783687	0.000688914
ENSSSCT00000011223	HK1	hexokinase 1	44.9048	115	27.5508	434	62.2589	-1.17619	2.6405e-15
ENSSSCT00000009333	YPEL5	protein yippee-like 5-like	44.7772	40	31.8547	121	57.6998	-0.85706	0.00387352
ENSSSCT00000016443	RNF214	ring finger protein 214	44.7648	232	61.5639	176	27.9657	1.13842	5.2963e-14
ENSSSCT00000017690	MFF	chromosome 2 open reading frame 33, isoform CRA_h	44.7262	59	43.0931	106	46.3593	-0.105402	0.85087
ENSSSCT00000015435	SSBP2	single-stranded DNA binding protein 2	44.708	75	35.867	187	53.5489	-0.5782	0.0124779
ENSSSCT00000013914	FMR1	fragile X mental retardation 1	44.7039	171	47.496	252	41.9118	0.180448	0.413873
ENSSSCT00000012524	NT5DC2	5'-nucleotidase domain containing 2	44.6838	76	37.4444	176	51.9232	-0.471629	0.0557715
ENSSSCT00000012842	SMC4	structural maintenance of chromosomes 4	44.6339	280	48.5598	392	40.708	0.254449	0.0781229
ENSSSCT00000007661	LOC100515105	protein FRG1-like	44.6231	90	57.7434	82	31.5028	0.874177	0.000458755
ENSSSCT00000018744	C17ORF28	UPF0663 transmembrane protein C17orf28-like	44.5954	91	24.5566	400	64.6342	-1.39619	3.33436e-18
ENSSSCT00000009034			44.5755	29	77.8927	7	11.2583	2.7905	1.48e-06
ENSSSCT00000003105	C16ORF80	chromosome 16 open reading frame 80	44.5366	62	37.4087	143	51.6645	-0.4658	0.100453
ENSSSCT00000011097	TRMT2A	tRNA methyltransferase 2 homolog A (S. cerevisiae)	44.514	115	46.7094	174	42.3186	0.142422	0.62267
ENSSSCT00000004100	SNRPD1	small nuclear ribonucleoprotein Sm D1-like	44.4281	55	46.6772	83	42.1789	0.146196	0.749485
ENSSSCT00000014307	SYT7	PREDICTED: synaptotagmin-7-like, partial	44.4232	21	18.2141	136	70.6323	-1.95527	4.46159e-10
ENSSSCT00000019298	PSMD11	26S proteasome non-ATPase regulatory subunit 11-like	44.3678	67	34.1323	179	54.6033	-0.677851	0.00396695
ENSSSCT00000014248	PPP1R14B	ubiquitous PKC-potentiated PP1 inhibitor	44.3205	61	58.3065	53	30.3346	0.942692	0.00255627
ENSSSCT00000013109	CLDND1	claudin domain containing 1	44.3169	38	22.4578	187	66.176	-1.55909	3.24649e-10
ENSSSCT00000012409	SETD2	PREDICTED: histone-lysine N-methyltransferase SETD2-like	44.2961	128	38.2765	281	50.3157	-0.394551	0.0360897
ENSSSCT00000010007	PLA2G12A	group XIIA secretory phospholipase A2-like	44.2722	63	39.6066	130	48.9379	-0.305212	0.368997
ENSSSCT00000019377	ABR	active BCR-related	44.2669	30	11.0311	352	77.5027	-2.81267	1.50128e-38
ENSSSCT00000001764	ZFAND3	hypothetical protein PANDA_016517	44.2625	17	15.6697	132	72.8554	-2.21706	2.44994e-11
ENSSSCT00000003427	TOMM40	mitochondrial translocase of outer membrane protein	44.212	99	53.6822	107	34.7419	0.627765	0.00838356
ENSSSCT00000018205	MRPS24	28S ribosomal protein S24, mitochondrial-like	44.1839	42	46.9061	62	41.4617	0.177997	0.720986
ENSSSCT00000019572	NDEL1	PREDICTED: LOW QUALITY PROTEIN: nuclear distribution protein nudE-like 1-like	44.1771	61	27.6207	224	60.7335	-1.13674	8.50229e-08
ENSSSCT00000018553	-	PREDICTED: tetratricopeptide repeat protein 1-like, partial	44.1727	14	32.0836	41	56.2619	-0.810322	0.182719
ENSSSCT00000001075	EXOC2	exocyst complex component 2	44.169	197	43.6382	337	44.6999	-0.0346775	0.85431
ENSSSCT00000015312	MGAT4B	alpha-1,3-mannosyl-glycoprotein 4-beta-N-acetylglucosaminyltransferase B-like	44.1376	105	35.5558	260	52.7194	-0.568247	0.00273772
ENSSSCT00000002982	CMIP	PREDICTED: c-Maf-inducing protein	43.9729	57	23.114	267	64.8317	-1.48793	1.82594e-13
ENSSSCT00000010267	FOXO1	forkhead box O1	43.9637	54	30.2441	172	57.6834	-0.931502	0.000116366
ENSSSCT00000011192	JMJD1C	jumonji domain containing 1C	43.9532	550	53.6317	587	34.2746	0.645947	1.47255e-12
ENSSSCT00000012112	ANKRD26	PREDICTED: ankyrin repeat domain 26 isoform 1	43.9476	204	62.2958	140	25.5995	1.28302	6.89207e-15
ENSSSCT00000006065	-	Gelsolin	43.8596	93	55.3115	91	32.4078	0.77124	0.00162272
ENSSSCT00000005768	KANK1	KN motif and ankyrin repeat domains 1	43.84	60	27.962	214	59.7181	-1.0947	4.30831e-07
ENSSSCT00000012314	-	CTD small phosphatase-like protein	43.7213	53	58.4077	44	29.035	1.00836	0.00299957
ENSSSCT00000010473	GRTP1	growth hormone-regulated TBC protein 1-like	43.6964	55	60.8803	40	26.5124	1.19931	0.000349993
ENSSSCT00000012708	C3ORF37	UPF0361 protein C3orf37-like	43.6665	33	40.4078	64	46.9253	-0.21573	0.705821
ENSSSCT00000019411	PAFAH1B1	platelet-activating factor acetylhydrolase 1b, regulatory subunit 1 (45kDa)	43.5531	94	28.7283	319	58.3779	-1.02295	2.88497e-09
ENSSSCT00000002153	BBS4	Bardet-Biedl syndrome 4 protein-like	43.5467	31	20.7048	166	66.3886	-1.68097	4.4603e-10
ENSSSCT00000001575	ATF6B	activating transcription factor 6 beta	43.5291	129	37.1808	289	49.8773	-0.423823	0.020319
ENSSSCT00000014194	SCYL1	SCY1-like 1 (S. cerevisiae)	43.46	149	45.7427	224	41.1774	0.151689	0.507687
ENSSSCT00000007084	PRCC	papillary renal cell carcinoma (translocation-associated)	43.4294	104	42.0592	185	44.7996	-0.0910663	0.818685
ENSSSCT00000015491	FAM174A	membrane protein FAM174A-like	43.3948	56	35.9909	132	50.7988	-0.497164	0.0917214
ENSSSCT00000006828	CHD7	chromodomain helicase DNA binding protein 7	43.3901	764	63.7842	460	22.996	1.47181	1.79559e-67
ENSSSCT00000016179	PLEKHB1	pleckstrin homology domain containing, family B (evectins) member 1	43.3778	63	47.7361	86	39.0194	0.290891	0.438854
ENSSSCT00000012486	TUSC2	tumor suppressor candidate 2-like	43.366	63	40.6992	119	46.0328	-0.177662	0.670555
ENSSSCT00000014541	EIF3M	eukaryotic translation initiation factor 3, subunit M	43.3602	63	33.8916	164	52.8288	-0.640397	0.0100569
ENSSSCT00000016713	ASNS	asparagine synthetase (glutamine-hydrolyzing)	43.3326	128	48.2742	170	38.391	0.330484	0.139822
ENSSSCT00000012899	MAGEF1	melanoma-associated antigen F1-like	43.3294	24	18.9717	143	67.6871	-1.83503	8.80046e-10
ENSSSCT00000015002	ASNA1	ATPase ASNA1-like	43.3067	83	48.2909	110	38.3226	0.333555	0.261247
ENSSSCT00000013481	HUWE1	E3 ubiquitin-protein ligase HUWE1-like	43.2551	599	32.8633	1633	53.647	-0.707021	1.49812e-24
ENSSSCT00000003146	ITFG1	PREDICTED: t-cell immunomodulatory protein-like	43.2256	-	-	63	43.2256	-15.3996	4.02236e-12
ENSSSCT00000015026	STX10	syntaxin-10-like	43.2006	84	53.8017	85	32.5995	0.722802	0.00550181
ENSSSCT00000012878	TTC14	tetratricopeptide repeat domain 14	43.1907	149	45.0778	228	41.3035	0.126154	0.617188
ENSSSCT00000012779	-	PREDICTED: RING-box protein 2-like	43.1704	49	38.8568	100	47.4839	-0.289271	0.505115
ENSSSCT00000018259	VPS41	vacuolar protein sorting 41 homolog (S. cerevisiae)	43.1299	184	47.5634	250	38.6963	0.297653	0.102522
ENSSSCT00000018882	EFTUD2	elongation factor Tu GTP binding domain containing 2	43.1029	180	39.4066	357	46.7993	-0.248052	0.163149
ENSSSCT00000003902	EIF4G3	eukaryotic translation initiation factor 4 gamma, 3 variant	43.1011	262	33.5105	688	52.6918	-0.652966	2.25257e-09
ENSSSCT00000000763	ING4	PREDICTED: inhibitor of growth protein 4-like	43.1002	31	31.4781	90	54.7223	-0.797781	0.0255552
ENSSSCT00000013979	L1CAM	L1 cell adhesion molecule	43.0942	92	18.7396	553	67.4487	-1.8477	5.50244e-37
ENSSSCT00000002549	ATP6V1D	ATPase, H+ transporting, lysosomal 34kDa, V1 subunit D	43.0312	52	25.8751	202	60.1873	-1.2179	8.05027e-08
ENSSSCT00000008703	C16ORF5	chromosome 16 open reading frame 5 ortholog	43.0289	65	35.5806	154	50.4772	-0.504543	0.0579948
ENSSSCT00000016924	QSOX1	sulfhydryl oxidase 1-like	43.0248	133	41.2703	241	44.7794	-0.117731	0.691055
ENSSSCT00000008206	C17H20orf43	ortholog of human chromosome 20 open reading frame 43	43.0161	114	56.0193	102	30.0129	0.90034	3.79841e-05
ENSSSCT00000009143	CNRIP1	CB1 cannabinoid receptor-interacting protein 1-like	42.8974	107	53.8508	106	31.944	0.753422	0.000853535
ENSSSCT00000000019	LOC100736589	PREDICTED: similar to Uncharacterized protein C22orf9 homolog	42.8654	50	25.9841	192	59.7467	-1.20123	2.51928e-07
ENSSSCT00000001822	MRPS10	mitochondrial ribosomal protein S10	42.8583	56	32.2562	155	53.4604	-0.728894	0.00442077
ENSSSCT00000019539	LOC733696	mannose-P-dolichol utilization defect 1	42.818	103	57.9912	82	27.6448	1.06882	4.78533e-06
ENSSSCT00000003793	MAD2L2	mitotic spindle assembly checkpoint protein MAD2B-like	42.7949	71	49.1284	88	36.4613	0.430191	0.164649
ENSSSCT00000005011	TXNL1	thioredoxin-like 1	42.7746	58	22.4042	273	63.145	-1.4949	7.60867e-14
ENSSSCT00000017409	HNRNPA3	heterogeneous nuclear ribonucleoprotein A3-like	42.7739	134	42.6581	225	42.8898	-0.00781657	0.979893
ENSSSCT00000019380	GLOD4	glyoxalase domain-containing protein 4-like	42.7607	67	43.3206	109	42.2009	0.0377803	0.891887
ENSSSCT00000016389	CRYAB	crystallin, alpha B	42.7503	61	48.424	78	37.0767	0.385211	0.273476
ENSSSCT00000018818	SMARCD2	SWI/SNF related, matrix associated, actin dependent regulator of chromatin, subfamily d, member 2	42.7364	102	30.2481	311	55.2247	-0.86847	4.41998e-07
ENSSSCT00000011485	ENTPD1	ectonucleoside triphosphate diphosphohydrolase 1	42.7229	190	65.2831	98	20.1627	1.69502	5.52812e-21
ENSSSCT00000009347	LOC100739228	BRCA1-A complex subunit BRE-like	42.7154	20	48.0373	26	37.3936	0.361364	0.599231
ENSSSCT00000014145	B3GNT1	N-acetyllactosaminide beta-1,3-N-acetylglucosaminyltransferase-like	42.6921	106	49.5536	128	35.8306	0.467796	0.0479535
ENSSSCT00000018476	-	PREDICTED: transcription initiation factor TFIID subunit 9-like	42.674	34	31.9285	95	53.4194	-0.742517	0.0322605
ENSSSCT00000007823	CENPB	PREDICTED: major centromere autoantigen B-like	42.6675	25	53.3747	25	31.9603	0.739875	0.1795
ENSSSCT00000012630	SETD5	SET domain containing 5	42.6258	273	43.1424	445	42.1092	0.034971	0.916002
ENSSSCT00000007258	SELENBP1	selenium binding protein 1	42.5925	144	51.9302	154	33.2547	0.643014	0.000769578
ENSSSCT00000004587	HEBP2	heme binding protein 2	42.5921	51	45.0158	76	40.1684	0.164373	0.713505
ENSSSCT00000001031	CCDC59	coiled-coil domain containing 59	42.5871	66	51.52	72	33.6542	0.614345	0.0441774
ENSSSCT00000016475	CCDC153	coiled-coil domain-containing protein 153-like	42.5661	61	67.8224	26	17.3098	1.97017	1.02535e-08
ENSSSCT00000006948	UAP1	UDP-N-acteylglucosamine pyrophosphorylase 1	42.5244	90	28.5781	297	56.4706	-0.982591	3.69315e-08
ENSSSCT00000006981	USF1	upstream transcription factor 1	42.4876	93	44.3901	142	40.5851	0.129287	0.684639
ENSSSCT00000001963	WDR61	WD repeat domain 61	42.4814	55	36.1544	124	48.8085	-0.432961	0.171739
ENSSSCT00000014674	C19ORF26	PREDICTED: protein Dos-like	42.4695	17	7.41099	297	77.528	-3.38698	1.18231e-38
ENSSSCT00000000993	-	PREDICTED: diphosphoinositol polyphosphate phosphohydrolase 2-like	42.4578	31	27.6887	107	57.2269	-1.0474	0.001108
ENSSSCT00000014193	PCNXL3	pecanex-like 3 (Drosophila)	42.4547	165	45.5593	238	39.3501	0.21138	0.321722
ENSSSCT00000014106	PITPNM1	membrane-associated phosphatidylinositol transfer protein 1-like	42.4478	217	41.0542	387	43.8414	-0.0947631	0.674316
ENSSSCT00000005137	COPS2	COP9 constitutive photomorphogenic homolog subunit 2 (Arabidopsis)	42.4327	13	8.34786	199	76.5174	-3.19631	1.22976e-24
ENSSSCT00000005260	ZFYVE19	zinc finger, FYVE domain containing 19	42.3973	130	52.4325	134	32.3621	0.696154	0.000577515
ENSSSCT00000018202	DBNL	drebrin-like protein-like	42.3857	99	37.9482	204	46.8233	-0.303193	0.219994
ENSSSCT00000017742			42.3765	38	66.8462	17	17.9068	1.90034	1.79162e-05
ENSSSCT00000017196	UFSP2	UFM1-specific peptidase 2	42.3485	63	34.511	153	50.1861	-0.540232	0.0412989
ENSSSCT00000012766	MRPS22	Mitochondrial ribosomal protein S22	42.3458	88	41.6323	152	43.0593	-0.0486205	0.86606
ENSSSCT00000003997	PEF1	peflin-like	42.3351	72	41.3452	126	43.325	-0.0674795	0.933328
ENSSSCT00000016976	SMYD2	SET and MYND domain containing 2	42.2946	73	33.2755	188	51.3138	-0.624889	0.00638334
ENSSSCT00000007481	PSMA5	proteasome (prosome, macropain) subunit, alpha type, 5	42.1676	49	35.7892	111	48.546	-0.439831	0.19647
ENSSSCT00000011255	SPOCK2	testican-2-like	42.1578	18	12.4207	174	71.8948	-2.53314	3.62773e-17
ENSSSCT00000000950	ARL1	ADP-ribosylation factor-like 1	42.1545	39	22.3098	181	61.9991	-1.47457	3.35603e-09
ENSSSCT00000002649	TMED10	transmembrane trafficking protein	42.0868	13	9.68385	167	74.4898	-2.94339	3.50408e-19
ENSSSCT00000015478	PCSK1	proprotein convertase subtilisin/kexin type 1	42.0698	10	5.22946	252	78.9101	-3.91548	1.02827e-36
ENSSSCT00000010269	MRPS31	mitochondrial ribosomal protein S31	42.0622	77	44.0476	117	40.0768	0.136297	0.705181
ENSSSCT00000007509	RNPC3	PREDICTED: RNA-binding protein 40-like	42.0611	172	57.3625	134	26.7596	1.10005	5.08467e-10
ENSSSCT00000004780	LYRM2	LYR motif-containing protein 2-like	42.0596	41	38.7937	80	45.3255	-0.224501	0.661389
ENSSSCT00000007199	INTS3	integrator complex subunit 3	42.0303	139	28.2747	458	55.7859	-0.980387	3.38678e-12
ENSSSCT00000004319	LRRC41	leucine rich repeat containing 41	42.0099	172	44.021	261	39.9989	0.138234	0.521288
ENSSSCT00000006185	ENG	endoglin	41.9968	185	47.7067	235	36.2869	0.39474	0.0217935
ENSSSCT00000001176	SOX4	transcription factor SOX-4-like	41.9893	111	58.0065	83	25.9721	1.15925	2.85263e-07
ENSSSCT00000011991	GOLM1	PREDICTED: Golgi membrane protein 1-like	41.912	47	18.5081	277	65.3159	-1.81928	2.79272e-18
ENSSSCT00000009082	DGUOK	deoxyguanosine kinase, mitochondrial-like	41.9051	83	50.8159	90	32.9943	0.623062	0.0186372
ENSSSCT00000013376	DYNLT3	PREDICTED: dynein light chain Tctex-type 3-like	41.8936	30	26.8917	106	56.8955	-1.08115	0.000840199
ENSSSCT00000000680	CSDA	DNA-binding protein A-like	41.8835	80	45.3827	113	38.3843	0.241625	0.485101
ENSSSCT00000011574	PSD	pleckstrin and Sec7 domain containing	41.8596	72	25.7298	271	57.9895	-1.17235	9.91505e-10
ENSSSCT00000016432	ZNF259	zinc finger protein ZPR1-like	41.8151	101	41.0453	175	42.5849	-0.0531242	0.840873
ENSSSCT00000008231	VAPB	VAMP (vesicle-associated membrane protein)-associated protein B and C	41.7813	141	52.1277	142	31.435	0.72968	0.000158176
ENSSSCT00000004696	C6ORF204	coiled-coil domain-containing protein C6orf204-like	41.7468	104	55.6286	87	27.865	0.997372	1.61392e-05
ENSSSCT00000010555	KIAA1967	KIAA1967	41.7388	153	33.7222	377	49.7554	-0.561157	0.00023812
ENSSSCT00000004405	SMAP2	small ArfGAP2	41.7305	155	39.7244	285	43.7367	-0.138818	0.547044
ENSSSCT00000001565	RDBP	RD RNA binding protein	41.6774	102	48.904	120	34.4509	0.50541	0.0347597
ENSSSCT00000005021	SUMO1	small ubiquitin-related modifier 1 precursor	41.6727	6	18.9717	34	64.3737	-1.76262	0.0109099
ENSSSCT00000004475	MRPL18	mitochondrial ribosomal protein L18	41.6574	60	47.3792	76	35.9357	0.398839	0.255164
ENSSSCT00000012698	LSM3	LSM3 homolog, U6 small nuclear RNA associated (S. cerevisiae)	41.6164	40	43.5055	61	39.7273	0.131066	0.806533
ENSSSCT00000014227	PPP2R5B	protein phosphatase 2, regulatory subunit B', beta	41.5916	94	38.4089	183	44.7744	-0.221236	0.462568
ENSSSCT00000006754	STMN2	stathmin-like 2	41.5913	71	50.4323	77	32.7504	0.622836	0.0325031
ENSSSCT00000016598	ST3GAL4	ST3 beta-galactoside alpha-2,3-sialyltransferase 4	41.5432	108	42.5293	172	40.5572	0.0684982	0.86385
ENSSSCT00000006875	CEBPD	CCAAT/enhancer-binding protein delta-like	41.5376	22	21.3831	106	61.6921	-1.52861	6.55994e-06
ENSSSCT00000013561	OGT	O-linked N-acetylglucosamine (GlcNAc) transferase	41.5289	224	31.2242	621	51.8335	-0.731219	3.18421e-10
ENSSSCT00000002917	FBXO9	F-box protein 9	41.3924	120	39.1833	223	43.6014	-0.154134	0.561935
ENSSSCT00000018793	AMZ2	archaelysin family metallopeptidase 2	41.3792	54	34.2068	128	48.5516	-0.505237	0.0921188
ENSSSCT00000018649	FN3K	fructosamine-3-kinase-like	41.3366	47	60.9359	28	21.7374	1.48711	7.54835e-05
ENSSSCT00000019067	NPEPPS	puromycin sensitive aminopeptidase	41.1853	156	37.6137	310	44.7568	-0.250847	0.197984
ENSSSCT00000016824	DLD	dihydrolipoamide dehydrogenase	41.1692	96	31.1836	263	51.1548	-0.714081	0.000140739
ENSSSCT00000009173	FAM161A	protein FAM161A-like	41.1293	192	62.2593	103	19.9993	1.63834	3.40939e-20
ENSSSCT00000005470	PIAS1	protein inhibitor of activated STAT, 1	41.1137	141	47.1709	175	35.0565	0.428216	0.0329823
ENSSSCT00000017649	ZFAND2B	zinc finger, AN1-type domain 2B	41.1116	75	46.7584	95	35.4648	0.398839	0.191134
ENSSSCT00000018077	WASL	neural Wiskott-Aldrich syndrome protein-like	41.1083	179	55.6133	143	26.6034	1.06382	7.08736e-10
ENSSSCT00000012642	ARPC4	actin related protein 2/3 complex, subunit 4, 20kDa	41.0953	53	35.3986	117	46.792	-0.402569	0.232505
ENSSSCT00000007433	RAP1A	PREDICTED: similar to RAP1A, member of RAS oncogene family	41.0839	45	22.2002	203	59.9676	-1.43361	7.39278e-10
ENSSSCT00000010647	C4ORF27	PREDICTED: UPF0609 protein C4orf27 homolog	41.0655	83	52.8002	77	29.3308	0.848128	0.00116402
ENSSSCT00000018723	ACOX1	acyl-CoA oxidase 1, palmitoyl	40.9552	60	19.6259	318	62.2845	-1.66612	1.26303e-18
ENSSSCT00000012279	TOP2B	DNA topoisomerase 2	40.9366	192	28.058	615	53.8152	-0.939605	3.84916e-15
ENSSSCT00000017703	DNER	delta and Notch-like epidermal growth factor-related receptor-like	40.9076	28	18.5032	160	63.3119	-1.7747	1.98211e-10
ENSSSCT00000017429	-	PREDICTED: pre-mRNA-splicing factor CWC22 homolog	40.8498	95	47.3661	115	34.3334	0.464241	0.0664958
ENSSSCT00000013490	GNL3L	guanine nucleotide-binding protein-like 3-like protein-like	40.7595	104	36.7102	212	44.8089	-0.287605	0.240847
ENSSSCT00000008575	LCMT1	leucine carboxyl methyltransferase 1-like	40.7464	75	39.8325	131	41.6603	-0.0647289	0.938802
ENSSSCT00000014673	STK11	serine/threonine kinase 11	40.7238	96	44.8228	131	36.6247	0.291415	0.29515
ENSSSCT00000009425	SMC6	structural maintenance of chromosomes 6	40.7208	287	55.5026	224	25.9391	1.09743	3.30604e-16
ENSSSCT00000012446	P4HTM	prolyl 4-hydroxylase, transmembrane (endoplasmic reticulum)	40.7166	107	47.1392	130	34.2939	0.458975	0.0511715
ENSSSCT00000002861	-	delta-like 1 isoform A	40.7114	64	44.6559	88	36.7669	0.280444	0.459059
ENSSSCT00000007488	LOC100153050	PREDICTED: uncharacterized protein C1orf194-like	40.7097	55	64	25	17.4194	1.87738	1.8172e-07
ENSSSCT00000011754	UROS	uroporphyrinogen III synthase	40.7075	94	47.6925	111	33.7226	0.500048	0.0474304
ENSSSCT00000011123	IRF2BP2	interferon regulatory factor 2 binding protein 2-like	40.692	42	24.1736	166	57.2104	-1.24285	9.80887e-07
ENSSSCT00000009553	RAB28	ras-related protein Rab-28	40.6616	6	16.2909	40	65.0323	-1.99709	0.00184857
ENSSSCT00000018218	-	PREDICTED: zinc finger MIZ domain-containing protein 2-like	40.6606	62	49.9588	65	31.3624	0.671704	0.0324578
ENSSSCT00000012445	ARIH2	ariadne homolog 2 (Drosophila)	40.6506	98	32.6397	244	48.6615	-0.576152	0.0034318
ENSSSCT00000008458	ABHD11	abhydrolase domain-containing protein 11-like	40.6482	67	43.546	97	37.7503	0.206052	0.568788
ENSSSCT00000017706	SP110	PREDICTED: sp110 nuclear body protein-like	40.6019	125	64.0278	56	17.176	1.8983	2.39418e-16
ENSSSCT00000000037	TTLL1	tubulin tyrosine ligase-like family, member 1	40.572	114	49.2957	123	31.8482	0.630251	0.00403357
ENSSSCT00000005763	VLDLR	very low density lipoprotein receptor	40.5672	154	36.532	314	44.6024	-0.287959	0.1217
ENSSSCT00000002388	PNP	purine nucleoside phosphorylase	40.5666	95	49.9588	99	31.1744	0.680374	0.00510084
ENSSSCT00000007209	S100A16	S100 calcium binding protein A16	40.5659	75	55.7575	57	25.3742	1.1358	5.07224e-05
ENSSSCT00000004362	MED8	mediator of RNA polymerase II transcription subunit 8-like	40.5594	64	41.3096	103	39.8092	0.0533749	0.85086
ENSSSCT00000009162	UGP2	UTP--glucose-1-phosphate uridylyltransferase	40.5267	76	29.9123	217	51.1412	-0.773748	0.000227066
ENSSSCT00000008971	TMEM131	transmembrane protein 131	40.4846	266	36.105	552	44.8642	-0.313367	0.0143365
ENSSSCT00000010774	MLC2V	myosin light chain 2V	40.47	105	68.7806	31	12.1594	2.49992	1.54475e-19
ENSSSCT00000000186	-	PREDICTED: probable ATP-dependent RNA helicase DDX23-like	40.422	80	48.7403	88	32.1037	0.602372	0.0267906
ENSSSCT00000007280	LASS2	ceramide synthase 2	40.4085	71	28.9006	213	51.9163	-0.845087	7.06419e-05
ENSSSCT00000007454	HBXIP	Hepatitis B virus X-interacting protein homolog	40.3634	5	36.7344	10	43.9924	-0.260125	0.864805
ENSSSCT00000006407	AGPAT2	1-acylglycerol-3-phosphate O-acyltransferase 2 (lysophosphatidic acid acyltransferase, beta)	40.3489	61	39.1707	108	41.5271	-0.0842747	0.911907
ENSSSCT00000004150	CELF4	PREDICTED: CUGBP Elav-like family member 4-like	40.2811	80	46.4733	98	34.089	0.447094	0.117456
ENSSSCT00000017418	PRKRA	protein kinase, interferon-inducible double stranded RNA dependent activator	40.2728	90	40.3134	150	40.2322	0.00290984	0.97542
ENSSSCT00000014679	MBD3	methyl-CpG-binding domain protein 3-like	40.2268	79	35.1551	170	45.2986	-0.365735	0.16861
ENSSSCT00000009226	LOC100520669	60S ribosomal protein L32-like	40.182	21	38.5711	38	41.7928	-0.115735	0.858158
ENSSSCT00000011527	GOT1	glutamic-oxaloacetic transaminase 1, soluble (aspartate aminotransferase 1)	40.1611	80	30.2628	221	50.0594	-0.726099	0.000462956
ENSSSCT00000017066	ORC4	origin recognition complex subunit 4-like	40.16	65	27.031	214	53.289	-0.979224	4.83091e-06
ENSSSCT00000012769	RBP1	retinol binding protein 1, cellular	40.1267	31	32.265	77	47.9884	-0.572715	0.166145
ENSSSCT00000011846	-	hypothetical protein	40.1221	18	35.9703	37	44.274	-0.299653	0.696129
ENSSSCT00000004836	-	PREDICTED: uncharacterized protein C6orf203 isoform 3	40.1097	87	51.0542	83	29.1652	0.807779	0.00148702
ENSSSCT00000012746	CEP63	centrosomal protein 63	40.1015	89	53.7862	73	26.4167	1.02578	4.94593e-05
ENSSSCT00000014642	USP47	ubiquitin specific peptidase 47	40.0688	171	31.8925	432	48.245	-0.59716	2.33724e-05
ENSSSCT00000009927	-	NADH dehydrogenase	40.0679	57	47.6196	65	32.5161	0.550398	0.105991
ENSSSCT00000001700	HMGA1	high mobility group AT-hook 1	40.0612	112	44.5966	149	35.5259	0.328062	0.181795
ENSSSCT00000008060	IFT52	intraflagellar transport 52 homolog (Chlamydomonas)	40.0108	114	43.2335	162	36.788	0.232915	0.38865
ENSSSCT00000004033	MAP7D1	PREDICTED: MAP7 domain-containing protein 1-like	40.0099	134	32.5712	326	47.4485	-0.542764	0.00109448
ENSSSCT00000016800	PMPCB	peptidase (mitochondrial processing) beta	39.9864	71	34.6619	155	45.3108	-0.386502	0.166135
ENSSSCT00000001583	AGPAT1	1-acylglycerol-3-phosphate O-acyltransferase 1 (lysophosphatidic acid acyltransferase, alpha)	39.9394	120	47.3045	138	32.5743	0.538242	0.0124203
ENSSSCT00000007294	-	PREDICTED: similar to Gamma-secretase subunit APH-1A (APH-1a) (Aph-1alpha) isoform 1	39.9254	72	38.6777	128	41.1731	-0.0901996	0.869002
ENSSSCT00000012875	NDUFB5	NADH dehydrogenase [ubiquinone] 1 beta subcomplex subunit 5, mitochondrial-like	39.9172	33	30.5304	89	49.3041	-0.691464	0.0579219
ENSSSCT00000012228	ZMYND11	zinc finger, MYND-type containing 11	39.8889	74	22.6344	312	57.1435	-1.33607	1.95743e-13
ENSSSCT00000017811	-	PREDICTED: hypothetical protein	39.808	15	47.4292	17	32.1869	0.559303	0.506858
ENSSSCT00000006161	-	PREDICTED: GTPase activating protein and VPS9 domains 1	39.7893	122	42.9223	174	36.6562	0.227669	0.379476
ENSSSCT00000010864	MLEC	malectin-like	39.7824	49	37.2411	93	42.3238	-0.184574	0.720185
ENSSSCT00000001684	PHF1	PHD finger protein 1	39.7637	137	44.9498	176	34.5776	0.378476	0.0696523
ENSSSCT00000004542	PPIL4	PREDICTED: peptidyl-prolyl cis-trans isomerase-like 4-like	39.7545	71	60.5992	37	18.9097	1.68017	3.76054e-08
ENSSSCT00000012463	APEH	acylamino-acid-releasing enzyme	39.7418	144	44.6097	188	34.8739	0.355212	0.0837243
ENSSSCT00000005610	MNAT1	CDK-activating kinase assembly factor MAT1	39.7321	83	45.4005	104	34.0636	0.414475	0.140762
ENSSSCT00000001616	SLA-DQA1	MHC class II histocompatibility antigen SLA-DQA	39.7222	55	35.1073	116	44.3372	-0.336746	0.342787
ENSSSCT00000006860	TCEA1	transcription elongation factor A (SII), 1	39.706	82	34.974	174	44.4381	-0.345516	0.195576
ENSSSCT00000000916	C12ORF41	chromosome 12 open reading frame 41 ortholog	39.6967	91	32.35	221	47.0435	-0.540232	0.0100836
ENSSSCT00000012417	SMARCC1	SWI/SNF complex subunit SMARCC1-like	39.6665	243	50.7949	228	28.538	0.831798	6.65339e-09
ENSSSCT00000004660	RNF146	ring finger protein 146	39.6602	32	22.1424	138	57.178	-1.36865	1.70591e-06
ENSSSCT00000011840	BPNT1	3'(2'),5'-bisphosphate nucleotidase 1-like	39.6105	64	31.4907	162	47.7302	-0.599975	0.0173795
ENSSSCT00000003392	XRCC1	X-ray repair complementing defective repair in Chinese hamster cells 1	39.5747	118	42.4926	170	36.6568	0.213128	0.431136
ENSSSCT00000003147	DNAJA2	dnaJ homolog subfamily A member 2-like	39.5697	66	27.3255	209	51.8139	-0.92309	1.92693e-05
ENSSSCT00000010511	AUH	AU RNA binding protein/enoyl-CoA hydratase	39.5564	38	36.7913	73	42.3214	-0.202022	0.702493
ENSSSCT00000012593	ARL6IP5	ADP-ribosylation-like factor 6 interacting protein 5	39.5459	61	31.6129	153	47.479	-0.586775	0.0250245
ENSSSCT00000005888	GRHPR	PREDICTED: glyoxylate reductase	39.5392	74	44.5058	96	34.5725	0.364366	0.24924
ENSSSCT00000010303	MED4	mediator of RNA polymerase II transcription subunit 4-like	39.5211	15	28.6753	44	50.3669	-0.812666	0.159461
ENSSSCT00000011787	TUBGCP2	gamma-tubulin complex component 2-like	39.4968	122	31.2669	311	47.7267	-0.610158	0.000340788
ENSSSCT00000006428	TUBB4B	tubulin beta-2C chain-like	39.4658	56	28.6649	164	50.2668	-0.810322	0.00104054
ENSSSCT00000006973	DEDD	death effector domain containing	39.4549	59	35.7425	119	43.1674	-0.272299	0.480814
ENSSSCT00000003755	DNAJC11	PREDICTED: dnaJ homolog subfamily C member 11-like	39.4305	77	51.064	70	27.797	0.877379	0.00130115
ENSSSCT00000017559	NDUFS1	NADH dehydrogenase (ubiquinone) Fe-S protein 1, 75kDa (NADH-coenzyme Q reductase)	39.3621	85	24.3492	317	54.3751	-1.15907	4.3438e-11
ENSSSCT00000011561	MGEA5	bifunctional protein NCOAT-like	39.3501	114	27.3725	357	51.3278	-0.907015	1.4352e-08
ENSSSCT00000014218	ZFPL1	zinc finger protein-like 1-like	39.3489	76	41.6323	113	37.0656	0.167624	0.649392
ENSSSCT00000017899	NUB1	negative regulator of ubiquitin-like proteins 1	39.338	119	37.8829	214	40.793	-0.106774	0.733027
ENSSSCT00000009220		PREDICTED: neurexin I-like isoform 3	39.3129	90	24.7593	327	53.8665	-1.12142	7.11443e-11
ENSSSCT00000008307	-	Prt1 homolog	39.2953	102	31.8487	250	46.742	-0.553484	0.00444587
ENSSSCT00000009717	LOC100515617	PREDICTED: uncharacterized protein C4orf46 homolog	39.2815	114	64.0881	43	14.4749	2.1465	1.49754e-17
ENSSSCT00000011320	C10ORF58	chromosome 10 open reading frame 58 ortholog	39.2695	57	28.5145	167	50.0245	-0.810939	0.000919373
ENSSSCT00000008510	BCKDK	branched chain ketoacid dehydrogenase kinase	39.2185	94	38.242	165	40.195	-0.0718579	0.892837
ENSSSCT00000014045	DEAF1	deformed epidermal autoregulatory factor 1 (Drosophila)	39.2136	110	40.8483	169	37.5789	0.120356	0.719479
ENSSSCT00000019531	ACADVL	very long-chain specific acyl-CoA dehydrogenase, mitochondrial-like	39.1961	51	23.9164	194	54.4757	-1.18761	2.79741e-07
ENSSSCT00000000020	NUP50	nucleoporin 50kDa	39.179	88	33.5772	196	44.7809	-0.415403	0.077459
ENSSSCT00000014623	CRSP2	calcitonin receptor-stimulating peptide-2	39.1581	9	9.8892	104	68.4269	-2.79064	1.79217e-11
ENSSSCT00000003172		PREDICTED: similar to LSM14A, SCD6 homolog A (S. cerevisiae)	39.1387	8	13.8774	62	64.4	-2.21432	1.33003e-05
ENSSSCT00000013211	MX1	myxovirus (influenza virus) resistance 1, interferon-inducible protein p78 (mouse)	39.1328	106	32.3694	251	45.8963	-0.503748	0.00996901
ENSSSCT00000012482	NAT6	N-acetyltransferase 6 (GCN5-related)	39.0898	59	51.173	52	27.0065	0.922079	0.00381873
ENSSSCT00000000527	-	PREDICTED: carboxypeptidase M-like, partial	39.0758	53	48.2005	55	29.9512	0.686436	0.0468665
ENSSSCT00000011405	-	PREDICTED: CDGSH iron-sulfur domain-containing protein 1-like	39.0457	26	31.2743	65	46.817	-0.582053	0.210617
ENSSSCT00000012939	LSG1	large subunit GTPase 1 homolog (S. cerevisiae)	39.0154	100	33.1585	226	44.8723	-0.436447	0.0403855
ENSSSCT00000011572	GBF1	golgi brefeldin A resistant guanine nucleotide exchange factor 1	39.0136	230	29.0948	646	48.9323	-0.750025	4.64803e-11
ENSSSCT00000017250	PPP2CB	Serine/threonine-protein phosphatase	39.0014	49	23.5685	189	54.4343	-1.20766	2.81182e-07
ENSSSCT00000010536	EPB49	erythrocyte membrane protein band 4.9 (dematin)	38.9888	94	34.5812	197	43.3964	-0.327588	0.187196
ENSSSCT00000018759	SLC9A3R1	solute carrier family 9, subfamily A (NHE3, cation proton antiporter 3), member 3 regulator 1	38.9741	85	32.5485	198	45.3997	-0.48009	0.0353257
ENSSSCT00000016629	ACAD8	PREDICTED: isobutyryl-CoA dehydrogenase, mitochondrial-like, partial	38.942	69	42.4875	96	35.3964	0.263437	0.476748
ENSSSCT00000004762	AKIRIN2	akirin-2-like	38.9386	66	29.4751	181	48.4022	-0.715576	0.00216694
ENSSSCT00000000099	DNAL4	dynein, axonemal, light chain 4	38.8998	34	34.5712	71	43.2284	-0.322409	0.505691
ENSSSCT00000009929	ELF2	PREDICTED: ETS-related transcription factor Elf-2-like	38.894	18	13.7501	140	64.0379	-2.21948	5.19858e-12
ENSSSCT00000015035	CC2D1A	coiled-coil and C2 domain containing 1A	38.8833	189	39.2335	310	38.533	0.0259935	0.879953
ENSSSCT00000009510	ADD1	adducin 1 (alpha)	38.8723	30	17.2272	176	60.5174	-1.81267	9.98683e-12
ENSSSCT00000014771	QIL1	QIL1 protein	38.761	59	47.2872	63	30.2348	0.645239	0.0474423
ENSSSCT00000011819	-	PREDICTED: glutaredoxin-2, mitochondrial-like	38.7553	45	49.3014	43	28.2092	0.805464	0.0323547
ENSSSCT00000008715	TRAP1	TNF receptor-associated protein 1	38.7307	118	39.3359	191	38.1255	0.0450897	0.938687
ENSSSCT00000002618	COQ6	coenzyme Q6 homolog, monooxygenase (S. cerevisiae)	38.7081	111	46.2375	125	31.1786	0.568507	0.0112593
ENSSSCT00000000753	COPS7A	COP9 constitutive photomorphogenic homolog subunit 7A (Arabidopsis)	38.6346	59	36.5099	110	40.7593	-0.158841	0.711418
ENSSSCT00000007976	-	PREDICTED: myosin-7B-like	38.6322	153	46.8363	166	30.4281	0.622224	0.000762853
ENSSSCT00000006970	PPOX	protoporphyrinogen oxidase	38.6027	109	46.998	117	30.2075	0.637695	0.00456819
ENSSSCT00000012623		PREDICTED: LOW QUALITY PROTEIN: inositol 1,4,5-trisphosphate receptor type 1-like	38.5812	40	13.2575	322	63.9048	-2.26911	6.59493e-28
ENSSSCT00000009198	SMEK2	PREDICTED: SMEK homolog 2, suppressor of mek1-like isoform 2	38.5715	173	52.7004	134	24.4426	1.10841	3.44662e-10
ENSSSCT00000004005	IQCC	IQ domain-containing protein C-like	38.5692	86	45.2894	101	31.8489	0.507929	0.0559911
ENSSSCT00000008277	GET4	PREDICTED: Golgi to ER traffic protein 4 homolog	38.5473	81	46.0895	91	31.0051	0.571931	0.0351527
ENSSSCT00000013262	RAB9A	RAB9A, member RAS oncogene family	38.5342	24	29.6785	64	47.3899	-0.675162	0.138219
ENSSSCT00000010590	BNIP3L	BCL2/adenovirus E1B 19kDa interacting protein 3-like	38.502	47	26.8044	147	50.1996	-0.905208	0.000618168
ENSSSCT00000011616	XPNPEP1	X-prolyl aminopeptidase (aminopeptidase P) 1, soluble	38.482	137	41.0661	200	35.8978	0.194051	0.44412
ENSSSCT00000013398	DDX3X	DEAD (Asp-Glu-Ala-Asp) box polypeptide 3, X-linked	38.4589	15	4.31009	422	72.6078	-4.07433	2.52591e-63
ENSSSCT00000012186	RBM17	RNA binding motif protein 17	38.4569	81	32.793	182	44.1208	-0.428069	0.0816478
ENSSSCT00000001327	SLA-6	MHC class I antigen 6	38.4411	80	49.9588	72	26.9234	0.891879	0.000837188
ENSSSCT00000007821	C20ORF27	UPF0687 protein C20orf27-like	38.438	53	48.0838	53	28.7921	0.739875	0.0307882
ENSSSCT00000003533	F1RHW6_PIG	PREDICTED: bcl-2-like protein 12-like	38.4104	1	0.522217	244	76.2985	-7.19086	2.64788e-46
ENSSSCT00000010348	SUGT1	suppressor of G2 allele of SKP1 homolog	38.4002	61	28.4634	173	48.3369	-0.764015	0.00141633
ENSSSCT00000002968	-	PREDICTED: WAP four-disulfide core domain protein 1-like	38.3975	60	41.3262	86	35.4689	0.220501	0.561442
ENSSSCT00000013869	-	motile sperm domain containing 1	38.3479	14	50.6828	12	26.0129	0.962268	0.215374
ENSSSCT00000004278	BTF3L4	PREDICTED: hypothetical protein	38.3284	31	26.8564	96	49.8005	-0.890891	0.00911349
ENSSSCT00000005540	PYGL	phosphorylase, glycogen, liver	38.3271	127	29.1311	346	47.5231	-0.706068	1.07172e-05
ENSSSCT00000011586	AS3MT	arsenic (+3 oxidation state) methyltransferase	38.3053	161	62.2551	62	14.3554	2.1166	3.68984e-24
ENSSSCT00000002090	SCAPER	S-phase cyclin A-associated protein in the ER	38.2953	244	57.3195	137	19.2712	1.57258	4.81841e-24
ENSSSCT00000004353		PREDICTED: receptor-type tyrosine-protein phosphatase F-like isoform 2	38.2929	3	8.92121	38	67.6646	-2.92309	0.000114158
ENSSSCT00000007320	POLR3GL	polymerase (RNA) III (DNA directed) polypeptide G (32kD)-like	38.2733	86	50.9864	72	25.5602	0.996215	0.000108106
ENSSSCT00000007839	PTPRA	protein tyrosine phosphatase, receptor type, A	38.2686	148	33.7108	314	42.8264	-0.345292	0.0541424
ENSSSCT00000010326	TSC22D1	TSC22 domain family protein 1-like	38.2509	11	9.34603	132	67.1558	-2.84509	9.78547e-15
ENSSSCT00000008874	FBLN7	fibulin-7-like	38.2506	43	20.59	195	55.9112	-1.44119	1.46119e-09
ENSSSCT00000015395	AGGF1	angiogenic factor with G patch and FHA domains 1	38.1831	164	46.0812	180	30.285	0.605574	0.00066082
ENSSSCT00000003534	SCAF1	SR-related CTD-associated factor 1	38.1442	242	46.1451	264	30.1432	0.614345	1.66451e-05
ENSSSCT00000002540	MAX	protein max isoform a	38.129	24	20.2308	111	56.0273	-1.46958	7.37159e-06
ENSSSCT00000000595	MED21	mediator complex subunit 21	38.1128	42	40.7695	61	35.4561	0.201456	0.704862
ENSSSCT00000019468	TXNDC17	thioredoxin domain-containing protein 17-like	38.0945	49	43.0477	63	33.1413	0.377305	0.354604
ENSSSCT00000016449	FXYD6	PREDICTED: hypothetical protein LOC100511339	38.0845	49	32.3237	111	43.8453	-0.439831	0.196441
ENSSSCT00000014518	COMMD9	COMM domain-containing protein 9-like	38.0813	74	45.3428	84	30.8199	0.557011	0.0529445
ENSSSCT00000018323	DNAJC21	DnaJ (Hsp40) homolog, subfamily C, member 21	38.0788	109	42.5209	144	33.6367	0.338135	0.172287
ENSSSCT00000007963	AHCY	adenosylhomocysteinase	38.0669	110	39.88	167	36.2539	0.137531	0.65429
ENSSSCT00000014877	TMEM205	transmembrane protein 205-like	38.0327	49	48.3154	47	27.75	0.799996	0.0252814
ENSSSCT00000006798	COPS5	COP9 constitutive photomorphogenic homolog subunit 5 (Arabidopsis)	38.0098	64	37.1211	112	38.8986	-0.0674795	0.842181
ENSSSCT00000007288	-	induced myeloid leukemia cell differentiation protein Mcl-1	37.9891	132	41.8259	180	34.1523	0.292416	0.19687
ENSSSCT00000011552	MRPL43	MRPL43 protein	37.9845	50	36.9882	88	38.9809	-0.0757	0.846214
ENSSSCT00000001590	PBX2	pre-B-cell leukemia homeobox 2	37.9744	176	41.3452	246	34.6037	0.256793	0.188216
ENSSSCT00000009615	WDR19	PREDICTED: WD repeat-containing protein 19-like	37.9374	117	43.4263	146	32.4485	0.420416	0.0630099
ENSSSCT00000019140	-	PREDICTED: collagen alpha-1(I) chain-like	37.9324	4	39.967	6	35.8978	0.154913	0.849132
ENSSSCT00000005250	LOC100620957	calcium-binding protein p22-like	37.9218	17	8.84686	215	66.9968	-2.92085	1.78709e-24
ENSSSCT00000010242	PDS5B	sister chromatid cohesion protein PDS5 homolog B-like	37.9216	399	57.0181	220	18.8251	1.59876	4.78559e-40
ENSSSCT00000015022	GADD45GIP1	growth arrest and DNA damage-inducible proteins-interacting protein 1-like	37.9157	52	45.1539	59	30.6775	0.557672	0.119815
ENSSSCT00000002390	APEX1	APEX nuclease (multifunctional DNA repair enzyme) 1	37.8998	72	39.5858	110	36.2139	0.128441	0.748456
ENSSSCT00000012030	-	PREDICTED: ubiquitin-conjugating enzyme E2 R2-like	37.8966	24	25.5109	79	50.2824	-0.978943	0.0111383
ENSSSCT00000011093	COMT	catechol-O-methyltransferase	37.8934	55	30.4177	137	45.369	-0.576797	0.0406123
ENSSSCT00000002233	-	PREDICTED: hypothetical protein LOC100154068	37.8889	72	31.8321	166	43.9457	-0.465239	0.069732
ENSSSCT00000018709	PRPSAP1	phosphoribosyl pyrophosphate synthetase-associated protein 1	37.8615	135	51.1976	108	24.5253	1.0618	1.31466e-07
ENSSSCT00000009152	ACTR2	ARP2 actin-related protein 2 homolog (yeast)	37.81	9	4.37099	245	71.2489	-4.02684	2.14351e-36
ENSSSCT00000008678	-	unnamed protein product	37.7868	35	31.6767	81	43.8968	-0.470692	0.259357
ENSSSCT00000003101	NDRG4	NDRG family member 4	37.7825	16	9.35995	189	66.205	-2.82237	7.96486e-21
ENSSSCT00000002975	MBTPS1	membrane-bound transcription factor peptidase, site 1	37.7464	101	19.8135	474	55.6792	-1.49066	1.26276e-23
ENSSSCT00000015705	HARS	histidyl-tRNA synthetase, cytoplasmic-like	37.7164	94	35.9948	172	39.4381	-0.1318	0.724232
ENSSSCT00000006064	RAB14	RAB14, member RAS oncogene family	37.714	35	15.2846	230	60.1435	-1.97633	6.19891e-17
ENSSSCT00000003133	FTO	FTO protein	37.7092	159	52.3513	117	23.067	1.18239	2.16102e-10
ENSSSCT00000013416	CDK16	cyclin-dependent kinase 16	37.6411	79	26.8486	238	48.4336	-0.851162	2.02119e-05
ENSSSCT00000009626	LIMCH1	LIM and calponin homology domains 1	37.6369	114	27.3812	333	47.8925	-0.806613	9.7716e-07
ENSSSCT00000014548	IMMP1L	IMP1 inner mitochondrial membrane peptidase-like (S. cerevisiae)	37.6103	54	38.5029	86	36.7176	0.0684982	0.936854
ENSSSCT00000004143	INO80C	INO80 complex subunit C-like	37.6093	38	43.6087	46	31.6099	0.464241	0.309987
ENSSSCT00000003624	PRPF31	U4/U6 small nuclear ribonucleoprotein Prp31-like	37.585	119	48.5446	109	26.6254	0.866509	4.77655e-05
ENSSSCT00000000810	WASH1	WAS protein family homolog 1	37.5585	96	45.7347	103	29.3824	0.638337	0.0084037
ENSSSCT00000008177	BCAS4	breast carcinoma amplified sequence 4	37.5444	57	41.5109	77	33.5779	0.305979	0.439556
ENSSSCT00000016486	USP2	ubiquitin carboxyl-terminal hydrolase 2-like	37.5362	91	44.571	104	30.5014	0.54723	0.0311357
ENSSSCT00000018477	BDP1	B double prime 1, subunit of RNA polymerase III transcription initiation factor IIIB	37.5303	141	66.0805	32	8.98007	2.87943	1.16176e-30
ENSSSCT00000007372	MAN1A2	mannosidase, alpha, class 1A, member 2	37.5204	184	60.636	73	14.4049	2.07361	8.00223e-27
ENSSSCT00000018378	PAIP1	poly(A) binding protein interacting protein 1	37.5079	63	27.3846	183	47.6313	-0.798544	0.00056836
ENSSSCT00000006980	TSTD1	PREDICTED: thiosulfate sulfurtransferase	37.5071	36	47.4125	35	27.6016	0.780517	0.0715949
ENSSSCT00000008551	TUFM	elongation factor Tu, mitochondrial-like	37.498	77	35.3785	144	39.6175	-0.163263	0.661758
ENSSSCT00000000185	CACNB3	calcium channel, voltage-dependent, beta 3 subunit	37.4621	69	27.9197	194	47.0044	-0.751513	0.000787526
ENSSSCT00000011481	PDLIM1	PREDICTED: PDZ and LIM domain protein 1	37.4597	49	32.6397	106	42.2797	-0.373335	0.309272
ENSSSCT00000001617	SLA-DQB1	SLA-DQ beta1 domain	37.4079	73	44.2954	84	30.5204	0.537383	0.0654545
ENSSSCT00000016194	POLD3	DNA polymerase delta subunit 3	37.4077	136	51.6291	102	23.1863	1.15491	1.10172e-08
ENSSSCT00000004538	PCMT1	protein-L-isoaspartate (D-aspartate) O-methyltransferase	37.3957	54	25.7257	172	49.0657	-0.931502	0.000116415
ENSSSCT00000007972	GSS	glutathione synthetase	37.3865	83	36.162	148	38.611	-0.0945385	0.823948
ENSSSCT00000004795	UFL1	E3 UFM1-protein ligase 1	37.3492	149	44.2735	171	30.4249	0.541191	0.0042395
ENSSSCT00000014452	MTCH2	mitochondrial carrier 2	37.3403	48	25.2423	157	49.4382	-0.969783	0.000147022
ENSSSCT00000011261	MICU1	mitochondrial calcium uptake 1	37.3224	102	36.926	174	37.7187	-0.0306427	0.922186
ENSSSCT00000018501	DUSP1	dual specificity phosphatase 1	37.3028	123	49.5292	104	25.0764	0.98195	3.06311e-06
ENSSSCT00000018971	-	PREDICTED: cytosolic 5'-nucleotidase III-like protein-like	37.2634	70	39.8002	102	34.7267	0.196733	0.581907
ENSSSCT00000019017	SMARCE1	SWI/SNF-related matrix-associated actin-dependent regulator chromatin subfamily E member 1-like	37.241	32	29.173	83	45.309	-0.635164	0.100422
ENSSSCT00000017629	AAMP	PREDICTED: angio-associated migratory cell protein-like	37.2228	23	22.2684	90	52.1771	-1.22842	0.000663296
ENSSSCT00000017924	ZYX	zyxin	37.1701	89	35.5706	162	38.7697	-0.124241	0.731295
ENSSSCT00000006494	SHARPIN	sharpin-like	37.1571	90	52.1208	64	22.1934	1.23173	1.37601e-06
ENSSSCT00000007107	LOC100153484	kidney predominant protein NCU-G1	37.1355	96	44.8787	105	29.3923	0.610592	0.0120855
ENSSSCT00000011498	TM9SF3	transmembrane 9 superfamily member 3	37.1325	34	10.9024	330	63.3627	-2.53898	1.76601e-32
ENSSSCT00000011841	IARS2	isoleucyl-tRNA synthetase, mitochondrial-like	37.1287	159	32.725	337	41.5324	-0.343846	0.0451036
ENSSSCT00000002133	CLK3	CDC-like kinase 3	37.1286	113	40.7704	155	33.4868	0.28393	0.26153
ENSSSCT00000012444	SLC25A20	mitochondrial carnitine/acylcarnitine carrier protein-like	37.1215	109	46.4369	109	27.806	0.739875	0.000937198
ENSSSCT00000007650	MTMR7	myotubularin related protein 7	37.0806	119	44.9704	129	29.1907	0.623466	0.00354941
ENSSSCT00000007117	RAB25	RAB25	37.0702	57	37.502	93	36.6385	0.0336066	0.910948
ENSSSCT00000017897	CHPF2	chondroitin polymerizing factor 2	37.0233	103	29.4829	260	44.5638	-0.595992	0.00162533
ENSSSCT00000018612	2014-03-06	membrane-associated ring finger (C3HC4) 6, E3 ubiquitin protein ligase	37.0131	228	27.859	631	46.1673	-0.728731	2.54161e-10
ENSSSCT00000007283	CTSK	cathepsin K	36.9794	77	36.6364	131	37.3223	-0.026761	0.948404
ENSSSCT00000016737	TSPAN13	tetraspanin-13-like	36.9682	16	20.4261	70	53.5104	-1.38941	0.00108547
ENSSSCT00000008867	CHCHD5	coiled-coil-helix-coiled-coil-helix domain-containing protein 5-like	36.9512	35	37.4156	57	36.4867	0.0362684	0.920349
ENSSSCT00000004009	MARCKSL1	MARCKS-related protein-like	36.9496	36	24.1303	124	49.7689	-1.0444	0.000390784
ENSSSCT00000011132	LOC100152811	Chromosome 1 open reading frame 57	36.9399	59	33.9321	116	39.9477	-0.235463	0.512559
ENSSSCT00000006533	PHF20L1	PHD finger protein 20-like 1	36.9295	116	54.8789	67	18.9801	1.53177	2.59446e-11
ENSSSCT00000004767	PNRC1	proline-rich nuclear receptor coactivator 1	36.9268	11	15.1808	71	58.6728	-1.95044	1.61313e-05
ENSSSCT00000002688			36.8907	41	66.9382	7	6.84327	3.29007	1.60235e-10
ENSSSCT00000017658	DNAJB2	dnaJ homolog subfamily B member 2-like	36.8707	32	21.8399	127	51.9015	-1.24881	2.4356e-05
ENSSSCT00000006677	MTDH	PREDICTED: protein LYRIC, partial	36.8397	32	55.8979	17	17.7816	1.65241	0.00050452
ENSSSCT00000006678	PGCP	plasma glutamate carboxypeptidase	36.8058	82	36.6642	138	36.9473	-0.011097	0.979673
ENSSSCT00000008477	SBDS	Shwachman-Bodian-Diamond syndrome	36.7815	21	13.158	161	60.405	-2.19872	1.32622e-13
ENSSSCT00000019078	CDK5RAP3	CDK5 regulatory subunit-associated protein 3-like	36.776	29	38.1264	45	35.4255	0.106003	0.906027
ENSSSCT00000006406	EGFL7	epidermal growth factor-like protein 7-like	36.762	81	47.9841	72	25.54	0.9098	0.000601422
ENSSSCT00000014039	SLC25A22	mitochondrial glutamate carrier 1-like	36.7347	59	31.4016	132	42.0678	-0.421876	0.166645
ENSSSCT00000013800	UBE2B	ubiquitin-conjugating enzyme E2B	36.7343	60	24.9378	195	48.5308	-0.960564	2.02574e-05
ENSSSCT00000005399	VPS4B	vacuolar protein sorting-associated protein 4B-like	36.7086	72	40.2653	99	33.1519	0.280444	0.415122
ENSSSCT00000011569	NOLC1	nucleolar and coiled-body phosphoprotein 1	36.7049	83	25.2737	264	48.1361	-0.929479	9.25932e-07
ENSSSCT00000000201	TUBA1B	Tubulin alpha-1B chain	36.6525	107	48.391	92	24.914	0.95778	2.4718e-05
ENSSSCT00000011259	DDIT4	PREDICTED: DNA damage-inducible transcript 4 protein-like isoform 1	36.6381	35	20.9492	146	52.3271	-1.32067	1.62392e-06
ENSSSCT00000016185	UCP2	uncoupling protein 2 (mitochondrial, proton carrier)	36.6361	65	29.2903	163	43.9819	-0.586485	0.0197522
ENSSSCT00000006834	SDCBP	syndecan binding protein (syntenin)	36.6331	36	16.4901	207	56.7761	-1.78369	1.97512e-13
ENSSSCT00000010243	N4BP2L2	NEDD4-binding protein 2-like 2-like	36.6228	114	44.3559	124	28.8897	0.618569	0.00480387
ENSSSCT00000003426	APOE	apolipoprotein E	36.6051	55	36.3777	93	36.8325	-0.0179237	0.970519
ENSSSCT00000011877	PYCR2	pyrroline-5-carboxylate reductase 2-like	36.5873	83	39.0695	121	34.1052	0.196052	0.533798
ENSSSCT00000006932	ALDH9A1	aldehyde dehydrogenase 9A1	36.5561	106	34.9777	193	38.1345	-0.124661	0.720907
ENSSSCT00000008201	C17H20orf108	chromosome 20 open reading frame 108 ortholog	36.5524	169	42.7856	200	30.3191	0.496899	0.0049837
ENSSSCT00000002040	UNC45A	unc-45 homolog A (C. elegans)	36.5522	152	35.629	267	37.4754	-0.072893	0.828394
ENSSSCT00000006670	HRSP12	ribonuclease UK114-like	36.5432	42	28.4575	110	44.6289	-0.649167	0.0422062
ENSSSCT00000012155	CCNY	cyclin-Y	36.5304	59	29.3193	147	43.7416	-0.577154	0.0318934
ENSSSCT00000015045	-	PREDICTED: atherin-like	36.5184	12	36.5552	20	36.4815	0.00290984	0.976218
ENSSSCT00000013405	FUNDC1	FUN14 domain-containing protein 1-like	36.5069	47	29.7725	114	43.2413	-0.538426	0.0928925
ENSSSCT00000017088	CXCR4	chemokine (C-X-C motif) receptor 4	36.4473	42	27.3212	117	45.5734	-0.738172	0.0152022
ENSSSCT00000013598	MAGT1	magnesium transporter 1	36.4407	25	15.1574	159	57.7241	-1.92915	1.68455e-11
ENSSSCT00000013438	PRAF2	PRA1 domain family, member 2	36.3978	46	35.211	82	37.5846	-0.0941146	0.919037
ENSSSCT00000005226	TMEM87A	MGC142736 protein	36.3797	92	30.0799	218	42.6796	-0.504747	0.0179254
ENSSSCT00000006747	FABP5	fatty acid binding protein 5 (psoriasis-associated)	36.3772	68	39.9984	93	32.7561	0.288179	0.416836
ENSSSCT00000011483	ALDH18A1	aldehyde dehydrogenase 18 family, member A1	36.3539	57	14.6887	376	58.0192	-1.98182	1.335e-27
ENSSSCT00000007191	RAB13	RAB13, member RAS oncogene family	36.3447	65	40.5577	86	32.1317	0.335978	0.332645
ENSSSCT00000013478	SMC1A	structural maintenance of chromosomes protein 1A-like	36.3372	243	44.698	254	27.9763	0.676003	2.04564e-06
ENSSSCT00000010469	-	PREDICTED: ankyrin repeat domain-containing protein 10-like	36.3141	18	26.6053	52	46.0229	-0.790639	0.123759
ENSSSCT00000005881	-	UDP-N-acetylglucosamine-2-epimerase	36.2749	230	39.8607	315	32.6891	0.286157	0.072321
ENSSSCT00000005446	PTPLAD1	protein tyrosine phosphatase-like A domain containing 1	36.2621	30	16.4338	171	56.0904	-1.77109	4.39771e-11
ENSSSCT00000009824	RCHY1	PREDICTED: RING finger and CHY zinc finger domain-containing protein 1-like isoform 1	36.2118	51	38.9984	73	33.4253	0.222476	0.60618
ENSSSCT00000004681	unknownR9	cAMP-dependent protein kinase inhibitor beta-like	36.187	22	17.9982	111	54.3758	-1.59511	1.68047e-06
ENSSSCT00000014712	SGTA	small glutamine-rich tetratricopeptide repeat (TPR)-containing, alpha	36.1763	63	29.7112	151	42.6414	-0.521249	0.0515702
ENSSSCT00000012882	DNAJC19	DnaJ (Hsp40) homolog, subfamily C, member 19	36.1653	53	38.4484	78	33.8823	0.182394	0.695449
ENSSSCT00000007005	IGSF8	immunoglobulin superfamily, member 8	36.145	149	49.7141	113	22.576	1.13886	2.97539e-09
ENSSSCT00000009053	HTRA2	serine protease HTRA2, mitochondrial-like	36.1424	43	41.2592	54	31.0257	0.411253	0.34355
ENSSSCT00000016863	PRRC2C	proline-rich coiled-coil 2C	36.0508	38	10.0023	394	62.0993	-2.63425	2.61226e-40
ENSSSCT00000008770	NARFL	cytosolic Fe-S cluster assembly factor NARFL-like	36.023	92	50.397	66	21.6489	1.21904	1.28253e-06
[truncated: 10,911 more rows]

## Sheet: Top100
GeneID	symbol	Description	Average_RPKM	YB_Uniq_reads_num(1334434)	YB_RPKM	YC_Uniq_reads_num(2228547)	YC_RPKM	log2 Ratio(YB/YC)	FDR
ENSSSCT00000009217	-	-	33751.4	14147	58897.2	3452	8605.51	2.77487	0
ENSSSCT00000015365	-	endonuclease	1889.18	2418	2455.29	2176	1323.06	0.892011	2.93215e-94
ENSSSCT00000010584	-	endonuclease	1307.15	1054	1743.59	879	870.701	1.00182	3.97586e-50
ENSSSCT00000006607	-	endonuclease	1273.54	1768	1928.54	947	618.545	1.64056	4.60384e-184
ENSSSCT00000017446	-	endonuclease	1235.21	7882	1628.52	6805	841.897	0.951842	0
ENSSSCT00000005505	-	endonuclease reverse transcriptase	999.948	434	1445.47	278	554.422	1.38249	6.02802e-35
ENSSSCT00000011393	-	endonuclease	879.864	195	1107.04	192	652.688	0.762243	2.25298e-06
ENSSSCT00000011409	-	endonuclease	776.593	1553	1059.92	1207	493.268	1.10351	1.18852e-86
ENSSSCT00000006874	-	endonuclease	773.861	2180	1102.33	1471	445.392	1.30741	3.38148e-160
ENSSSCT00000002992	-	endonuclease reverse transcriptase	741.273	1987	1133.2	1023	349.348	1.69766	1.24325e-217
ENSSSCT00000008324	ACTB	actin, beta	985.414	2343	944.487	4252	1026.34	-0.119909	0.00575292
ENSSSCT00000019676	ATP6	ATP synthase F0 subunit 6	27042.9	24085	26503.5	41860	27582.3	-0.057562	7.25403e-06
ENSSSCT00000019675	ATP8	ATP synthase F0 subunit 8	9376.66	1495	5491.79	6029	13261.5	-1.2719	1.69006e-236
ENSSSCT00000013694	BEX1	brain expressed, X-linked 1	1212.89	690	1325.83	956	1099.95	0.269461	0.00112897
ENSSSCT00000002705	CALML4	PREDICTED: calmodulin-like isoform 4	1228.12	3105	1760.08	2051	696.165	1.33814	7.8923e-237
ENSSSCT00000015020	CALR	calreticulin	1079.28	2580	1014.38	4860	1144.17	-0.17371	6.3713e-06
ENSSSCT00000004751	CGA	glycoprotein hormones alpha chain	15311.2	14100	16535.6	20060	14086.7	0.231249	1.20744e-45
ENSSSCT00000007714	CHGB	chromogranin B (secretogranin 1)	8006.1	18893	6231.54	49522	9780.66	-0.650342	0
ENSSSCT00000010601	CLU	clusterin	3298.78	8773	3946.17	9844	2651.4	0.573701	1.12828e-156
ENSSSCT00000019670	COX1	cytochrome c oxidase subunit I	17144.2	28428	13788.6	70583	20499.8	-0.572133	0
ENSSSCT00000019673	COX2	cytochrome c oxidase subunit II	23141.8	21602	23529.3	34888	22754.4	0.0483094	0.000681594
ENSSSCT00000019677	COX3	cytochrome c oxidase subunit III	20009.9	21093	20161.6	34696	19858.3	0.0218704	0.210233
ENSSSCT00000019689	CYTB	cytochrome b	10398.2	12246	8049.93	32383	12746.5	-0.663051	0
ENSSSCT00000004960	EEF1A1	elongation factor 1-alpha 1	3112.01	2615	1682.09	11792	4541.92	-1.43305	0
ENSSSCT00000014280	EEF1G	eukaryotic translation elongation factor 1 gamma	909.674	1813	883.948	3204	935.399	-0.0816198	0.150621
ENSSSCT00000014555	FSHB	follicle stimulating hormone, beta polypeptide	3311.77	2722	1957.6	10835	4665.94	-1.25308	0
ENSSSCT00000003500	FTL	ferritin, light polypeptide	1492.93	2052	1912.6	1923	1073.25	0.833547	3.45717e-71
ENSSSCT00000019520	GABARAP	gamma-aminobutyric acid receptor-associated protein	895.298	1354	1106.5	1398	684.094	0.693739	3.52093e-34
ENSSSCT00000000756	GAPDH	glyceraldehyde-3-phosphate dehydrogenase	2651.24	2430	3410.11	2252	1892.37	0.849625	4.12238e-87
ENSSSCT00000018816	GH1	growth hormone 1	277820	338956	301671	476555	253968	0.248331	0
ENSSSCT00000018610	GPX3	glutathione peroxidase 3	1109.97	1968	1121.51	3219	1098.43	0.0299931	0.698172
ENSSSCT00000008741	HBA	hemoglobin subunit alpha-like	1103.56	1236	1481.98	1010	725.136	1.0312	1.19718e-61
ENSSSCT00000002815	HSP90AA1	Heat shock protein HSP 90-alpha	1538.1	2351	1356.27	4979	1719.93	-0.342706	2.91818e-20
ENSSSCT00000000926	HSP90B1	heat shock protein 90kDa beta (Grp94), member 1	1090.89	2650	1083.99	4482	1097.8	-0.0182749	0.805206
ENSSSCT00000006159	HSPA5	heat shock 70kDa protein 5 (glucose-regulated protein, 78kDa)	705.106	1107	405.854	4575	1004.36	-1.30724	5.47858e-187
ENSSSCT00000001901	HSPCB	heat shock protein 90kDa alpha (cytosolic), class B member 1	784.032	2534	738.31	4756	829.753	-0.168457	1.61298e-05
ENSSSCT00000003498	LHB	Lutropin subunit beta	6474.92	6645	10204.2	2986	2745.67	1.89393	0
ENSSSCT00000000220	LOC100739053	translationally-controlled tumor protein-like	2153.99	1269	1864.64	2777	2443.34	-0.38996	1.5602e-14
ENSSSCT00000014100	LOC100739163	glutathione S-transferase P-like	776.828	971	1036.54	809	517.118	1.00321	2.58909e-46
ENSSSCT00000014201	MALAT1	Metastasis-associated lung adenocarcinoma transcript 1	1590.41	520	2239.53	365	941.286	1.25049	1.04066e-35
ENSSSCT00000012975	MUC13	mucin 13, cell surface associated	953.053	4064	1644.43	1080	261.674	2.65174	0
ENSSSCT00000008162	NCOA3	nuclear receptor coactivator 3	952.051	7430	1643.9	1964	260.198	2.65944	0
ENSSSCT00000019660	ND1	NADH dehydrogenase subunit 1	8366.56	9922	7769.45	19117	8963.67	-0.206278	1.75145e-29
ENSSSCT00000019664	ND2	NADH dehydrogenase subunit 2	8156.79	8791	6310.16	23274	10003.4	-0.664745	0
ENSSSCT00000019679	ND3	NADH dehydrogenase subunit 3	7887.39	4432	9599.01	4762	6175.78	0.636266	2.60782e-95
ENSSSCT00000019682	ND4	NADH dehydrogenase subunit 4	10718	19984	10867.7	32455	10568.4	0.0402801	0.00867481
ENSSSCT00000019681	ND4L	NADH dehydrogenase subunit 4L	2653.57	501	1264.11	2676	4043.04	-1.67732	4.02598e-157
ENSSSCT00000019686	ND5	NADH dehydrogenase subunit 5	3729.6	3795	1561.73	23933	5897.47	-1.91695	0
ENSSSCT00000019687	ND6	NADH dehydrogenase subunit 6	12831.5	7901	11213.8	17002	14449.2	-0.365722	3.87306e-77
ENSSSCT00000013697	NGFRAP1	nerve growth factor receptor (TNFRSF16) associated protein 1	718.771	323	720.387	537	717.155	0.00648751	0.969031
ENSSSCT00000008027	NNAT	neuronatin	754.688	764	528.649	2367	980.727	-0.89154	1.90048e-52
ENSSSCT00000032500	POMC	pro-opiomelanocortin	766.162	1253	999.973	1114	532.351	0.909513	1.4501e-50
ENSSSCT00000018219	PPIA	Peptidyl-prolyl cis-trans isomerase A	780.187	906	880.596	1168	679.777	0.373418	7.96206e-08
ENSSSCT00000015010	PRDX2	peroxiredoxin 2	782.851	1175	927.843	1349	637.858	0.540646	4.25656e-19
ENSSSCT00000001177	PRL	prolactin	26808.3	31908	25302.9	59628	28313.7	-0.162196	1.78392e-57
ENSSSCT00000011867	RGS7L	PREDICTED: regulator of G-protein signaling 7-like	1958.9	4100	3361.56	1133	556.24	2.59535	0
ENSSSCT00000006171	RPL12	ribosomal protein L12	815.103	845	977.203	943	653.003	0.581569	8.47453e-16
ENSSSCT00000012340	RPL14	ribosomal protein L14	1557.23	2603	1754.17	3371	1360.29	0.366874	1.50699e-20
ENSSSCT00000015175	RPL18A	60S ribosomal protein L18a-like	904.51	1203	1231.57	942	577.455	1.09271	4.71892e-66
ENSSSCT00000019062	RPL19	ribosomal protein L19	1831.74	2389	2232.26	2558	1431.21	0.641266	3.51172e-52
ENSSSCT00000010191	RPL21	60S ribosomal protein L21-like	795.083	1027	860.867	1453	729.3	0.239277	0.000334925
ENSSSCT00000019340	RPL23AL	60S ribosomal protein L23a-like	3482.62	3010	3943.42	3852	3021.82	0.384031	9.22637e-26
ENSSSCT00000015919	RPL27A	60S ribosomal protein L27a	1246.99	1724	1523.51	1834	970.469	0.650642	9.90675e-39
ENSSSCT00000003656	RPL28L2	PREDICTED: 60S ribosomal protein L28-like isoform 2	1161.07	1007	1488.42	942	833.722	0.83614	2.83003e-35
ENSSSCT00000000095	RPL3	ribosomal protein L3	722.243	1425	836.232	1731	608.253	0.459232	3.35616e-17
ENSSSCT00000008947	RPL31	60S ribosomal protein L31	800.687	1012	921.475	1247	679.9	0.438623	1.90398e-11
ENSSSCT00000012679	RPL32L1	PREDICTED: 60S ribosomal protein L32-like isoform 1	980.481	1369	1156.6	1590	804.362	0.523971	5.77801e-21
ENSSSCT00000010015	RPL34	60S ribosomal protein L34-like	1173.64	879	1507.34	818	839.943	0.843638	2.53435e-31
ENSSSCT00000006152	RPL35	ribosomal protein L35	987.061	1776	1227.77	1803	746.354	0.718108	1.69474e-47
ENSSSCT00000005521	RPL36AL	60S ribosomal protein L36a	850.823	646	1004.36	749	697.289	0.526444	2.60327e-10
ENSSSCT00000005457	RPL4	ribosomal protein L4	1619.5	3378	1741	4854	1498.01	0.216871	4.20425e-10
ENSSSCT00000006776	RPL7	Ribosomal protein L7	1565.7	2324	1507.85	4179	1623.56	-0.106672	0.0174049
ENSSSCT00000000808	RPL7L	PREDICTED: 60S ribosomal protein L17-like	871.317	410	1014.01	492	728.619	0.476841	8.17612e-06
ENSSSCT00000009043	RPL8L	PREDICTED: 60S ribosomal protein L8-like	1019.7	290	862.383	661	1177.01	-0.448722	5.688e-05
ENSSSCT00000013588	RPL9L	PREDICTED: 60S ribosomal protein L9-like	1328.26	1128	1459.93	1544	1196.59	0.28697	4.21474e-06
ENSSSCT00000010850	RPLP0	60S acidic ribosomal protein P0	1115.63	1897	1264.75	2421	966.511	0.387992	9.78206e-17
ENSSSCT00000005482	RPLP1	60S acidic ribosomal protein P1	2246.04	1907	2691.28	2131	1800.81	0.57965	7.84078e-35
ENSSSCT00000014037	RPLP2	ribosomal protein, large, P2	1306.1	1097	1688.03	1003	924.166	0.869117	5.0583e-41
ENSSSCT00000001703	RPS10	ribosomal protein S10	1151.34	1713	1447.23	1691	855.457	0.758524	1.92277e-50
ENSSSCT00000004616	RPS12	ribosomal protein S12	2086.47	1776	2539.89	1907	1633.04	0.637202	1.93049e-38
ENSSSCT00000014615	RPS13	ribosomal protein S13	950.668	759	1010.27	1118	891.07	0.181127	0.0290658
ENSSSCT00000010398	RPS15AL	PREDICTED: 40S ribosomal protein S15a-like	1582.09	963	1836.27	1163	1327.9	0.467632	3.26757e-12
ENSSSCT00000011719	RPS16	40S ribosomal protein S16	877	712	973.649	953	780.352	0.319276	6.71552e-05
ENSSSCT00000001675	RPS18	40S ribosomal protein S18	814.022	650	872.935	939	755.109	0.20919	0.0186107
ENSSSCT00000003379	RPS19	40S ribosomal protein S19-like	1071.52	1386	1283.86	1549	859.174	0.579466	2.11985e-25
ENSSSCT00000006848	RPS20	ribosomal protein S20	1690.14	1470	1876.65	1967	1503.64	0.319695	2.57009e-09
ENSSSCT00000011306	RPS24	ribosomal protein S24	2275.82	3445	2642.39	4157	1909.25	0.468837	1.53414e-42
ENSSSCT00000016469	RPS25	40S ribosomal protein S25-like	771.265	1189	844.563	1641	697.966	0.275049	5.9311e-06
ENSSSCT00000000399	RPS26	40S ribosomal protein S26	1109.95	917	1316.44	1051	903.463	0.543106	3.71101e-15
ENSSSCT00000007185	RPS27	40S ribosomal protein S27	1321.79	1867	1446.84	2579	1196.75	0.273786	7.6658e-09
ENSSSCT00000014851	RPS28	ribosomal protein S28	868.58	481	1085.7	482	651.459	0.736879	7.96085e-14
ENSSSCT00000009878	RPS3A	ribosomal protein S3A	1003.87	1255	1021.14	2025	986.606	0.0496409	0.539398
ENSSSCT00000013564	RPS4	ribosomal protein S4	1113.84	1982	1013.84	3963	1213.85	-0.259761	6.92529e-10
ENSSSCT00000004346	RPS8	40S ribosomal protein S8-like	1491.27	2348	1586.61	3450	1395.94	0.184711	1.61889e-05
ENSSSCT00000005306	SCG5	secretogranin V (7B2 protein)	722.902	1194	794.637	1634	651.166	0.28727	1.98265e-06
ENSSSCT00000007120	SSR2	signal sequence receptor, beta	931.959	1351	920.377	2313	943.542	-0.0358622	0.706071
ENSSSCT00000013257	TMSB4X	Thymosin beta-4 Hematopoietic system regulatory peptide	1720.56	1658	2007.23	1978	1433.88	0.485277	5.10623e-22
ENSSSCT00000015193	UBA52	ubiquitin A-52 residue ribosomal protein fusion product 1	1903.4	1708	2442.64	1593	1364.15	0.840437	4.0349e-60
ENSSSCT00000018034	UBE2H	ubiquitin-conjugating enzyme E2 H-like	2282.54	6553	3931.7	1763	633.385	2.634	0
ENSSSCT00000008105	WFDC2	Epididymal secretory protein E4	969.867	1347	1425.73	811	514.003	1.47185	5.60981e-119
