# Supplementary material for: Comparative Anterior Pituitary miRNA and mRNA Expression Profiles of Bama Minipigs and Landrace Pigs Reveal Potential Molecular Network Involved in Animal Postnatal Growth
Source: PLoS One. 2015 Jul 2;10(7):e0131987. doi: 10.1371/journal.pone.0131987 (PMC4489742; doi:10.1371/journal.pone.0131987)
Supplement: S5 Table — (XLS) [file pone.0131987.s005.xls]

## Sheet: Bamaminpigs vs Landrace
Table S5 differentially expression transcripts
Transcript ID	symbol	Description	Average_RPKM	YB_Uniq_reads_num(1334434)	YB_RPKM	YC_Uniq_reads_num(2228547)	YC_RPKM	log2 Ratio(YB/YC)	FDR	Up-down
ENSSSCT00000008802	TBL3	PREDICTED: transducin (beta)-like 3	68.6933	11	68.6933	-	-	16.0679	0.000112771	up
ENSSSCT00000013693	LOC100523940	transcription elongation factor A protein-like 5-like	20.7083	16	20.7083	-	-	14.3379	1.19062e-06	up
ENSSSCT00000017894	TAS2R	Taste receptor type 2	16.4338	20	16.4338	-	-	14.0044	3.04692e-08	up
ENSSSCT00000001145	-	-	14.6938	10	14.6938	-	-	13.8429	0.000275566	up
ENSSSCT00000015639	LECT2	leukocyte cell-derived chemotaxin-2-like	7.78174	10	7.78174	-	-	12.9259	0.000275459	up
ENSSSCT00000004285	F1S6F9_PIG	PREDICTED: similar to rCG50286	7.45717	20	14.4808	1	0.433549	5.0618	3.61455e-07	up
ENSSSCT00000001639	COL11A2	PREDICTED: collagen alpha-2(XI) chain-like isoform 1	1.22625	18	2.37355	1	0.0789588	4.9098	2.06454e-06	up
ENSSSCT00000017709	-	-	16.4032	17	31.6903	1	1.11623	4.82734	4.94687e-06	up
ENSSSCT00000011939	-	-	18.5547	15	35.6848	1	1.42452	4.64677	2.76244e-05	up
ENSSSCT00000013631	DACH2	PREDICTED: dachshund homolog 2 (Drosophila) isoform 2	4.17241	14	8.00255	1	0.342275	4.54723	6.42414e-05	up
ENSSSCT00000010861	RWDD1	PREDICTED: RWD domain-containing protein 1	15.2581	28	29.2645	2	1.25167	4.54723	2.53796e-09	up
ENSSSCT00000015607	CCNI2	cyclin I family, member 2-like	3.98367	12	7.58867	1	0.378669	4.32484	0.000343937	up
ENSSSCT00000008751	NME4	NME/NM23 nucleoside diphosphate kinase 4	6.19508	12	11.8013	1	0.588875	4.32484	0.000344066	up
ENSSSCT00000002650	FOS	FBJ murine osteosarcoma viral oncogene homolog	52.6606	282	100.012	25	5.30907	4.23557	3.80778e-87	up
ENSSSCT00000017535	ALS2CR12	amyotrophic lateral sclerosis 2 chromosomal region candidate gene 12 protein-like	4.11939	11	7.81346	1	0.42533	4.19931	0.000783596	up
ENSSSCT00000003023	HYDIN	hydrocephalus inducing homolog	0.872371	15	1.61574	2	0.128999	3.64677	0.000139426	up
ENSSSCT00000000740	LRRC23	Leucine rich repeat containing 23	5.56455	21	10.2521	3	0.876983	3.54723	4.85676e-06	up
ENSSSCT00000010378	UCHL3	ubiquitin carboxyl-terminal hydrolase isozyme L3	12.721	20	23.3452	3	2.09684	3.47684	1.074e-05	up
ENSSSCT00000008632	F1RLR9_PIG	PREDICTED: phospholipase A2, group X-like	212.788	78	389.678	12	35.8978	3.44032	2.11313e-20	up
ENSSSCT00000005945	-	-	31.3847	26	57.4747	4	5.29467	3.44032	3.70094e-07	up
ENSSSCT00000004755	C6ORF163	PREDICTED: uncharacterized protein C6orf163 homolog	54.5661	131	99.1606	22	9.97162	3.31387	6.68388e-33	up
ENSSSCT00000002688	-	-	36.8907	41	66.9382	7	6.84327	3.29007	1.60235e-10	up
ENSSSCT00000001333	TMP-CH242-74M17.5	MHC class I antigen	6.90473	17	12.4897	3	1.31977	3.24238	0.0001116	up
ENSSSCT00000000932	-	-	167.361	93	301.699	17	33.0229	3.19157	1.38093e-22	up
ENSSSCT00000001806	FRS3	fibroblast growth factor receptor substrate 3-like	3.80819	16	6.84757	3	0.7688	3.15491	0.00023838	up
ENSSSCT00000013892	-	-	52.9217	32	95.1595	6	10.6839	3.15491	4.93303e-08	up
ENSSSCT00000001547	APOM	apolipoprotein M	11.3255	21	20.3321	4	2.31898	3.13219	1.81202e-05	up
ENSSSCT00000019515	ASGR2	asialoglycoprotein receptor 2-like	3.70421	15	6.61608	3	0.79233	3.0618	0.000500915	up
ENSSSCT00000011933	-	-	58.6993	49	104.614	10	12.7841	3.03266	1.53641e-11	up
ENSSSCT00000015663	EGR1	early growth response 1	10.1659	39	18.1077	8	2.22415	3.02528	2.71497e-09	up
ENSSSCT00000005925	NOR1	neuron-derived orphan receptor-1 alfa	3.00566	36	5.30535	8	0.705955	2.9098	2.64735e-08	up
ENSSSCT00000018477	BDP1	B double prime 1, subunit of RNA polymerase III transcription initiation factor IIIB	37.5303	141	66.0805	32	8.98007	2.87943	1.16176e-30	up
ENSSSCT00000002953	C16ORF74	PREDICTED: similar to MGC17624 protein	14.8651	22	26.1689	5	3.56129	2.87738	2.77235e-05	up
ENSSSCT00000012554	DNASE1L3	deoxyribonuclease gamma-like	20.8111	22	36.6364	5	4.98581	2.87738	2.77104e-05	up
ENSSSCT00000004826	BVES	blood vessel epicardial substance	209.432	1158	367.549	270	51.3152	2.84048	1.32954e-247	up
ENSSSCT00000010643	-	-	28.1674	17	49.3778	4	6.95694	2.82734	0.000351937	up
ENSSSCT00000004368	CDC20	cell division cycle 20 homolog (S. cerevisiae)	6.73377	25	11.7753	6	1.69223	2.79877	9.27014e-06	up
ENSSSCT00000015009	JUNB	PREDICTED: similar to Transcription factor jun-B	34.185	83	59.7489	20	8.621	2.79299	1.34977e-17	up
ENSSSCT00000009034	-	-	44.5755	29	77.8927	7	11.2583	2.7905	1.48e-06	up
ENSSSCT00000009217	-	-	33751.4	14147	58897.2	3452	8605.51	2.77487	0	up
ENSSSCT00000009570	NCAPG	non-SMC condensin I complex, subunit G	2.1078	16	3.6667	4	0.548896	2.73988	0.000719359	up
ENSSSCT00000008984	IGKC	ig kappa chain V-II region RPMI 6410-like	14.4345	32	25.1102	8	3.75894	2.73988	4.93831e-07	up
ENSSSCT00000012631	LOC100517425	PREDICTED: SET domain-containing protein 5-like	15.5004	48	26.9642	12	4.03649	2.73988	3.26927e-10	up
ENSSSCT00000003516	RPL13A	ribosomal protein L13a	105.917	268	184.252	67	27.582	2.73988	6.52435e-55	up
ENSSSCT00000005716	-	-	70.8314	27	122.626	7	19.0367	2.68741	6.30491e-06	up
ENSSSCT00000011503	C10ORF12	PREDICTED: uncharacterized protein C10orf12	2.6699	23	4.61837	6	0.721419	2.67847	3.89258e-05	up
ENSSSCT00000019066	LOC100518093	PREDICTED: f-box	14.0271	38	24.2353	10	3.81892	2.66587	5.46845e-08	up
ENSSSCT00000008162	NCOA3	nuclear receptor coactivator 3	952.051	7430	1643.9	1964	260.198	2.65944	0	up
ENSSSCT00000012975	MUC13	mucin 13, cell surface associated	953.053	4064	1644.43	1080	261.674	2.65174	0	up
ENSSSCT00000018842	ITGB3	integrin, beta 3 (platelet glycoprotein IIIa, antigen CD61)	336.676	3533	580.479	944	92.8731	2.64391	0	up
ENSSSCT00000001936	MUT	methylmalonyl-CoA mutase, mitochondrial precursor	24.1935	116	41.7122	31	6.67486	2.64366	5.55206e-23	up
ENSSSCT00000015753	LOC100511626	RNA-binding protein 27-like	64.9697	108	111.941	29	17.9986	2.63678	2.3097e-21	up
ENSSSCT00000018034	UBE2H	ubiquitin-conjugating enzyme E2 H-like	2282.54	6553	3931.7	1763	633.385	2.634	0	up
ENSSSCT00000008195	CYP24A1	cytochrome P450, family 24, subfamily A, polypeptide 1	472.251	3357	810.984	923	133.517	2.60265	0	up
ENSSSCT00000018534	HMMR	hyaluronan mediated motility receptor-like	3.8078	29	6.53596	8	1.07963	2.59786	4.2049e-06	up
ENSSSCT00000011867	RGS7L	PREDICTED: regulator of G-protein signaling 7-like	1958.9	4100	3361.56	1133	556.24	2.59535	0	up
ENSSSCT00000010062	-	-	49.4732	18	84.8356	5	14.1108	2.58787	0.000476433	up
ENSSSCT00000016786	PTPN12	PREDICTED: tyrosine-protein phosphatase non-receptor type 12-like	63.9671	57	109.525	16	18.4091	2.57277	3.20823e-11	up
ENSSSCT00000009265	HAAO	PREDICTED: LOW QUALITY PROTEIN: 3-hydroxyanthranilate 3,4-dioxygenase-like	12.7709	46	21.8451	13	3.6967	2.563	3.80939e-09	up
ENSSSCT00000013673	FAM133A	PREDICTED: hypothetical protein LOC100519754	53.887	91	92.0293	26	15.7447	2.54723	2.30246e-17	up
ENSSSCT00000007011	SLAMF8	SLAM family member 8-like	10.6546	49	18.1961	14	3.11304	2.54723	1.24072e-09	up
ENSSSCT00000017053	FAIM3	fas apoptotic inhibitory molecule 3-like	26.5178	114	45.2008	33	7.83484	2.52837	1.85826e-21	up
ENSSSCT00000008055	LOC100623601	PREDICTED: chromodomain-helicase-DNA-binding protein 6-like	33.8923	72	57.7064	21	10.0783	2.51748	1.11844e-13	up
ENSSSCT00000018481	CART	PREDICTED: LOW QUALITY PROTEIN: cocaine- and amphetamine-regulated transcript protein-like	8.95048	17	15.2204	5	2.68054	2.50541	0.000946696	up
ENSSSCT00000007367	SPAG17	sperm-associated antigen 17-like	1.12995	17	1.92149	5	0.338403	2.50541	0.000947335	up
ENSSSCT00000008460	WBSCR27	Williams-Beuren syndrome chromosomal region 27 protein-like	7.81999	17	13.298	5	2.34198	2.50541	0.000946376	up
ENSSSCT00000010774	MLC2V	myosin light chain 2V	40.47	105	68.7806	31	12.1594	2.49992	1.54475e-19	up
ENSSSCT00000006336	C9ORF116	UPF0691 protein C9orf116 homolog	14.9455	27	25.3868	8	4.50412	2.49476	1.67474e-05	up
ENSSSCT00000004157	MCOLN2	mucolipin 2	10.9775	57	18.6283	17	3.32677	2.4853	8.44999e-11	up
ENSSSCT00000016318	LOC100517177	PREDICTED: hypothetical protein LOC100517177	47.4248	100	80.4057	30	14.4439	2.47684	2.01165e-18	up
ENSSSCT00000015338	MXD3	MAX dimerization protein 3	12.6015	40	21.3651	12	3.83797	2.47684	9.55884e-08	up
ENSSSCT00000017245	-	-	93.9004	93	159.115	28	28.6855	2.47168	3.97761e-17	up
ENSSSCT00000001552	LY6G5B	lymphocyte antigen 6 complex G5B	60.231	116	102.028	35	18.4335	2.46857	3.20887e-21	up
ENSSSCT00000018201	PGAM2	phosphoglycerate mutase 2 (muscle)	16.4509	33	27.8486	10	5.05319	2.46234	1.76666e-06	up
ENSSSCT00000002920	SLC28A1	sodium/nucleoside cotransporter 1	194.438	1332	329.105	404	59.7705	2.46104	7.6737e-241	up
ENSSSCT00000001761	MDGA1	PREDICTED: MAM domain-containing glycosylphosphatidylinositol anchor protein 1	2.96692	23	5.01915	7	0.914694	2.45608	0.00010192	up
ENSSSCT00000019255	MRM1	mitochondrial rRNA methyltransferase 1 homolog (S. cerevisiae)	28.0209	115	47.4031	35	8.63878	2.45608	6.4586e-21	up
ENSSSCT00000007361	HAO2	hydroxyacid oxidase 2-like	95.3652	384	161.302	117	29.4286	2.45447	4.55348e-69	up
ENSSSCT00000016875	ANKRD45	ankyrin repeat domain-containing protein 45-like	56.7343	105	95.9574	32	17.5111	2.45412	4.11866e-19	up
ENSSSCT00000013641	DIAPH2	diaphanous homolog 2 (Drosophila)	7.47851	39	12.63	12	2.327	2.44032	1.88911e-07	up
ENSSSCT00000011188	ZNF365	zinc finger protein 365	8.58447	29	14.4784	9	2.69054	2.42793	1.08135e-05	up
ENSSSCT00000006306	-	PREDICTED: hamartin	9.58014	29	16.1577	9	3.00261	2.42793	1.08079e-05	up
ENSSSCT00000017602	-	putative gag-pol polyprotein	10.0521	32	16.9352	10	3.16895	2.41795	3.51586e-06	up
ENSSSCT00000007016	CRP	C-reactive protein, pentraxin-related	47.4008	184	79.7491	58	15.0526	2.40546	1.98857e-32	up
ENSSSCT00000009120	SNRPG	small nuclear ribonucleoprotein G	304.927	505	512.094	161	97.7597	2.3891	7.87276e-88	up
ENSSSCT00000002698	FOXN3	forkhead box N3	13.1829	84	22.1103	27	4.25554	2.37731	7.92059e-15	up
ENSSSCT00000016400	C11ORF52	PREDICTED: uncharacterized protein C11orf52-like	50.5988	99	84.7872	32	16.4104	2.36923	2.66272e-17	up
ENSSSCT00000001846	KLHDC3	chromosome 6 open reading frame 153 ortholog	19.6763	133	32.9698	43	6.38276	2.36889	4.34571e-23	up
ENSSSCT00000018936	PSMC3IP	homologous-pairing protein 2 homolog	11.698	34	19.5992	11	3.79689	2.36791	2.23431e-06	up
ENSSSCT00000007411	RSBN1	PREDICTED: round spermatid basic protein 1	25.8774	129	43.311	42	8.44371	2.35879	2.72414e-22	up
ENSSSCT00000000548	-	PREDICTED: LOW QUALITY PROTEIN: zinc finger C3H1 domain-containing protein-like	55.3398	156	92.5602	51	18.1195	2.35285	8.63003e-27	up
ENSSSCT00000009150	Meis1	myeloid ecotropic viral integration site 1, isoform CRA_a	10.6176	27	17.7019	9	3.53325	2.32484	4.09478e-05	up
ENSSSCT00000015460	POLR3G	PREDICTED: DNA-directed RNA polymerase III subunit RPC7-like	16.8554	33	28.1018	11	5.60904	2.32484	4.36205e-06	up
ENSSSCT00000006839	-		155.588	27	259.401	9	51.7757	2.32484	4.0929e-05	up
ENSSSCT00000014442	FNBP4	PREDICTED: similar to formin binding protein 4	100.012	258	166.1	88	33.9241	2.29167	1.15484e-42	up
ENSSSCT00000004987	CCDC11	coiled-coil domain-containing protein 11-like	32.505	75	53.8349	26	11.1751	2.26825	1.43278e-12	up
ENSSSCT00000007031	MNDA	myeloid cell nuclear differentiation antigen-like	233.226	1082	386.11	376	80.3428	2.26477	3.63182e-176	up
ENSSSCT00000005713	C9ORF93	PREDICTED: similar to Myosin-3 (Myosin heavy chain A) (MHC A)	2.63548	23	4.36238	8	0.908576	2.26344	0.000240092	up
ENSSSCT00000017531	CFLAR	cellular FLICE-like inhibitory protein	128.117	557	210.704	201	45.5292	2.21036	9.48317e-88	up
ENSSSCT00000005089	DYX1C1	dyslexia susceptibility 1 candidate gene 1 protein homolog	32.3467	91	53.1518	33	11.5416	2.20328	1.3273e-14	up
ENSSSCT00000010259	TRPC4	transient receptor potential cation channel, subfamily C, member 4	3.40736	22	5.5962	8	1.21853	2.19931	0.00045371	up
ENSSSCT00000005010	-		32.8042	22	53.8771	8	11.7313	2.19931	0.000453875	up
ENSSSCT00000004941	PHIP	PREDICTED: PH-interacting protein-like	111.326	649	182.563	238	40.0886	2.18713	7.68372e-101	up
ENSSSCT00000017363	CYBRD1	cytochrome b reductase 1	17.9577	62	29.3875	23	6.52791	2.17051	5.67721e-10	up
ENSSSCT00000010374	KLF12	PREDICTED: Krueppel-like factor 12-like	17.597	35	28.7907	13	6.40329	2.16872	6.18013e-06	up
ENSSSCT00000014023	YIPF6	protein YIPF6-like	29.7215	80	48.5429	30	10.9002	2.15491	1.49058e-12	up
ENSSSCT00000009717	LOC100515617	PREDICTED: uncharacterized protein C4orf46 homolog	39.2815	114	64.0881	43	14.4749	2.1465	1.49754e-17	up
ENSSSCT00000000476	LOC100517091	PREDICTED: guanine nucleotide exchange factor GEFT-like isoform 1	8.60498	42	14.0134	16	3.1966	2.13219	7.68624e-07	up
ENSSSCT00000008062	MYBL2	PREDICTED: myb-related protein B	5.17065	26	8.40549	10	1.93582	2.11839	0.000173875	up
ENSSSCT00000011586	AS3MT	arsenic (+3 oxidation state) methyltransferase	38.3053	161	62.2551	62	14.3554	2.1166	3.68984e-24	up
ENSSSCT00000002959	FAM92B	family with sequence similarity 92, member B	24.9992	46	40.5071	18	9.4912	2.09351	2.89296e-07	up
ENSSSCT00000007830	SLC4A11	solute carrier family 4, sodium borate transporter, member 11	15.752	51	25.513	20	5.99096	2.09037	5.89438e-08	up
ENSSSCT00000008809	SLC9A3R2	solute carrier family 9, subfamily A (NHE3, cation proton antiporter 3), member 3 regulator 2	11.5875	48	18.7345	19	4.44049	2.07691	1.78996e-07	up
ENSSSCT00000007372	MAN1A2	mannosidase, alpha, class 1A, member 2	37.5204	184	60.636	73	14.4049	2.07361	8.00223e-27	up
ENSSSCT00000017445	ZNF804A	zinc finger protein 804A	4.13567	30	6.67303	12	1.5983	2.0618	6.51233e-05	up
ENSSSCT00000010091	SPP1	secreted phosphoprotein 1	173.384	544	279.413	219	67.3546	2.05255	1.10758e-77	up
ENSSSCT00000000569	SYT10	synaptotagmin X	6.70465	27	10.7796	11	2.6297	2.03533	0.000196914	up
ENSSSCT00000009038	-	putative transposase	26.0551	27	41.8909	11	10.2194	2.03533	0.000196993	up
ENSSSCT00000015906	BET1L	BET1-like protein-like	33.4893	76	53.8308	31	13.1478	2.03361	3.96798e-11	up
ENSSSCT00000017243	DUSP26	dual specificity protein phosphatase 26-like	17.4939	49	28.1161	20	6.87171	2.03266	2.02011e-07	up
ENSSSCT00000000319	PPP1R1A	PREDICTED: protein phosphatase 1 regulatory subunit 1A-like	60.5454	44	97.2648	18	23.826	2.02938	9.90761e-07	up
ENSSSCT00000004153	-	transposase	338.091	676	542.96	277	133.222	2.02701	6.44218e-95	up
ENSSSCT00000018256	F1SSC0_PIG	hypothetical protein PANDA_002036	13.5384	34	21.7212	14	5.3556	2.01998	2.44528e-05	up
ENSSSCT00000007589	LMO4	LIM domain transcription factor LMO4	16.3717	51	26.267	21	6.47641	2.01998	1.24202e-07	up
ENSSSCT00000017282	NR4A2	nuclear receptor subfamily 4, group A, member 2	26.0337	85	41.7688	35	10.2986	2.01998	2.95509e-12	up
ENSSSCT00000018654	TBCD	tubulin folding cofactor D	16.485	69	26.341	29	6.62912	1.99042	6.77456e-10	up
ENSSSCT00000006955	DUSP12	dual specificity protein phosphatase 12-like	90.239	280	144.112	118	36.3663	1.98652	2.28172e-38	up
ENSSSCT00000018795	CEP112	centrosomal protein 112kDa	58.6151	147	93.5931	62	23.6371	1.98535	2.55653e-20	up
ENSSSCT00000017222	TACC1	transforming, acidic coiled-coil containing protein 1	35.3939	248	56.4712	105	14.3166	1.97983	7.00566e-34	up
ENSSSCT00000007586	CCBL2	cysteine conjugate-beta lyase 2	145.362	635	231.899	269	58.8238	1.97903	2.56439e-86	up
ENSSSCT00000007007	CCDC19	coiled-coil domain containing 19	11.4098	33	18.1969	14	4.6226	1.97691	4.46279e-05	up
ENSSSCT00000016475	CCDC153	coiled-coil domain-containing protein 153-like	42.5661	61	67.8224	26	17.3098	1.97017	1.02535e-08	up
ENSSSCT00000001119	SNRNP48	U11/U12 small nuclear ribonucleoprotein 48 kDa protein-like	107.704	338	171.143	146	44.2659	1.95093	3.96021e-45	up
ENSSSCT00000016377	RDX	radixin	129.396	501	205.495	217	53.2966	1.94699	1.39769e-66	up
ENSSSCT00000016838	LOC100625132	KIAA0868	157.547	320	250.054	139	65.0391	1.94286	1.69913e-42	up
ENSSSCT00000015429	DHFR	dihydrofolate reductase	80.1961	267	127.28	116	33.1119	1.94259	1.6632e-35	up
ENSSSCT00000000381	LOC100517399	biogenesis of lysosome-related organelles complex 1 subunit 1-like	144.493	168	229.319	73	59.6662	1.94237	1.77563e-22	up
ENSSSCT00000013302	MAP7D2	PREDICTED: MAP7 domain-containing protein 2-like	45.6758	188	72.4338	82	18.9179	1.93691	5.27587e-25	up
ENSSSCT00000014564	CCDC34	coiled-coil domain-containing protein 34-like	35.554	111	56.2416	49	14.8664	1.91958	8.49259e-15	up
ENSSSCT00000001303	NKAPL	NKAP-like protein-like	27.2443	70	43.0679	31	11.4207	1.91496	1.50141e-09	up
ENSSSCT00000000996	EEA1	early endosome antigen 1	62.5467	581	98.8177	258	26.2756	1.91104	3.01686e-75	up
ENSSSCT00000014876	CCDC159	coiled-coil domain-containing protein 159-like	8.8521	27	13.9829	12	3.72127	1.9098	0.000391782	up
ENSSSCT00000016974	CENPF	centromere protein F, 350/400kDa (mitosin)	2.65334	54	4.19126	24	1.11542	1.9098	1.67794e-07	up
ENSSSCT00000017742	-		42.3765	38	66.8462	17	17.9068	1.90034	1.79162e-05	up
ENSSSCT00000017706	SP110	PREDICTED: sp110 nuclear body protein-like	40.6019	125	64.0278	56	17.176	1.8983	2.39418e-16	up
ENSSSCT00000003498	LHB	Lutropin subunit beta	6474.92	6645	10204.2	2986	2745.67	1.89393	0	up
ENSSSCT00000016425	FAM55D	PREDICTED: similar to Protein C11orf33 precursor	47.7155	71	75.1498	32	20.2813	1.88962	1.63333e-09	up
ENSSSCT00000011673	RAB11FIP2	RAB11 family interacting protein 2 (class I)	19.1767	62	30.1895	28	8.1639	1.88672	2.23943e-08	up
ENSSSCT00000007488	LOC100153050	PREDICTED: uncharacterized protein C1orf194-like	40.7097	55	64	25	17.4194	1.87738	1.8172e-07	up
ENSSSCT00000010093	PKD2	polycystic kidney disease 2 (autosomal dominant)	91.057	610	142.851	280	39.2633	1.86326	3.12492e-76	up
ENSSSCT00000000006	C22ORF40	UPF0595 protein C22orf40-like	15.83	28	24.7729	13	6.88713	1.84679	0.000422267	up
ENSSSCT00000012132	MLLT10	protein AF-10-like	68.7686	170	107.597	79	29.9401	1.84549	3.31406e-21	up
ENSSSCT00000000303	CBX5	chromobox protein homolog 5-like	132.754	202	207.648	94	57.86	1.8435	4.51134e-25	up
ENSSSCT00000018911	MPP3	membrane protein, palmitoylated 3 (MAGUK p55 subfamily member 3)	13.9019	58	21.7429	27	6.06079	1.84297	1.18863e-07	up
ENSSSCT00000009555	BOD1L	biorientation of chromosomes in cell division 1-like 1	105.306	420	164.613	196	45.9988	1.83941	1.35692e-51	up
ENSSSCT00000001716	FANCE	Fanconi anemia, complementation group E	6.50171	30	10.1634	14	2.84002	1.83941	0.000256097	up
ENSSSCT00000019110	LUC7L3	luc7-like protein 3-like	691.724	2495	1080.76	1167	302.693	1.83611	0	up
ENSSSCT00000002046	CCDC37	coiled-coil domain-containing protein 37-like	32.9805	138	51.4501	65	14.5109	1.82603	4.66159e-17	up
ENSSSCT00000009544	ACOX3	acyl-CoA oxidase 3, pristanoyl	19.8385	59	30.8969	28	8.78004	1.81516	1.27448e-07	up
ENSSSCT00000014680	UQCR11	cytochrome b-c1 complex subunit 10-like	62.0375	84	96.5461	40	27.529	1.81026	1.63712e-10	up
ENSSSCT00000007711	RASSF2	PREDICTED: ras association domain-containing protein 2	9.36888	31	14.5283	15	4.20941	1.78718	0.000272801	up
ENSSSCT00000010791	-	PREDICTED: hypothetical protein LOC100156965	8.73009	31	13.5378	15	3.9224	1.78718	0.000272696	up
ENSSSCT00000003222	NFKBID	NF-kappa-B inhibitor delta-like	16.1543	64	25.0446	31	7.26392	1.78568	4.93944e-08	up
ENSSSCT00000017351	C2ORF77	PREDICTED: hypothetical protein	33.8388	121	52.3831	59	15.2944	1.7761	1.76622e-14	up
ENSSSCT00000004486	SYTL3	synaptotagmin-like 3	7.62564	41	11.8035	20	3.44774	1.7755	2.20425e-05	up
ENSSSCT00000014375	ZFP91	zinc finger protein 91 homolog (mouse)	150.724	458	233.164	224	68.2839	1.77172	2.53477e-53	up
ENSSSCT00000005714	PSIP1	PC4 and SFRS1 interacting protein 1	288.059	1456	445.347	714	130.771	1.76789	4.69104e-169	up
ENSSSCT00000008246	GNAS	GNAS complex locus	98.2956	61	151.868	30	44.7232	1.76372	1.42399e-07	up
ENSSSCT00000017294	BAZ2B	bromodomain adjacent to zinc finger domain, 2B	98.4578	530	151.94	262	44.9753	1.7563	6.52414e-61	up
ENSSSCT00000015352	SNCB	synuclein, beta	48.5311	103	74.8655	51	22.1968	1.75395	3.35886e-12	up
ENSSSCT00000010611	LOC100153492	60S acidic ribosomal protein P1-like	45.5552	32	70.1176	16	20.9929	1.73988	0.000286561	up
ENSSSCT00000010140	-	PREDICTED: LOW QUALITY PROTEIN: BMP-2-inducible protein kinase-like	34.047	30	52.4043	15	15.6896	1.73988	0.000470894	up
ENSSSCT00000018273	-		52.9208	30	81.4545	15	24.3871	1.73988	0.000470723	up
ENSSSCT00000012301	CMTM7	CKLF-like MARVEL transmembrane domain containing 7	32.4581	64	49.9588	32	14.9574	1.73988	9.05796e-08	up
ENSSSCT00000008406	SAP25	PREDICTED: histone deacetylase complex subunit SAP25-like	68.5734	60	105.547	30	31.6002	1.73988	2.47975e-07	up
ENSSSCT00000006716	-	transposase	100.431	138	154.581	69	46.2808	1.73988	5.79984e-16	up
ENSSSCT00000015606	KIF3A	kinesin family member 3A	89.412	507	137.558	254	41.2656	1.73703	2.3686e-57	up
ENSSSCT00000016236	RSF1	remodeling and spacing factor 1	282.987	2248	435.3	1127	130.675	1.73603	2.27382e-254	up
ENSSSCT00000002178	MBIP	MAP3K12 binding inhibitory protein 1	246.169	823	378.369	414	113.97	1.73114	1.38043e-92	up
ENSSSCT00000008725	unknownR16	U11/U12 small nuclear ribonucleoprotein 25 kDa protein-like	100.656	105	154.588	53	46.7236	1.7262	3.68931e-12	up
ENSSSCT00000013820	THOC2	THO complex 2	51.6915	575	79.3398	291	24.0432	1.72242	3.15743e-64	up
ENSSSCT00000013792	NKAP	NFKB activating protein	62.2564	225	95.5302	114	28.9827	1.72077	2.66833e-25	up
ENSSSCT00000002704	LOC100154479	UPF0614 protein C14orf102-like	18.1726	136	27.8763	69	8.46878	1.71881	1.7865e-15	up
ENSSSCT00000019635	Ncor1	PREDICTED: nuclear receptor corepressor 1, partial	192.119	112	294.494	57	89.7446	1.71434	8.37462e-13	up
ENSSSCT00000014397	MED19	mediator of RNA polymerase II transcription subunit 19-like	61.6695	147	94.476	75	28.863	1.71073	1.4402e-16	up
ENSSSCT00000002992	-	endonuclease reverse transcriptase	741.273	1987	1133.2	1023	349.348	1.69766	1.24325e-217	up
ENSSSCT00000011485	ENTPD1	ectonucleoside triphosphate diphosphohydrolase 1	42.7229	190	65.2831	98	20.1627	1.69502	5.52812e-21	up
ENSSSCT00000018316	C1QTNF3	C1q and tumor necrosis factor related protein 3	4.68757	29	7.15812	15	2.21701	1.69097	0.000811456	up
ENSSSCT00000017327	SCN9A	sodium channel, voltage-gated, type IX, alpha subunit	5.55208	50	8.46759	26	2.63656	1.68329	5.54397e-06	up
ENSSSCT00000004542	PPIL4	PREDICTED: peptidyl-prolyl cis-trans isomerase-like 4-like	39.7545	71	60.5992	37	18.9097	1.68017	3.76054e-08	up
ENSSSCT00000018713	ZACN	zinc-activated ligand-gated ion channel-like	17.4711	44	26.6124	23	8.3298	1.67575	2.51646e-05	up
ENSSSCT00000013444	MAGIX	PDZ domain-containing protein MAGIX-like	21.0779	51	32.0088	27	10.147	1.65741	5.7357e-06	up
ENSSSCT00000006677	MTDH	PREDICTED: protein LYRIC, partial	36.8397	32	55.8979	17	17.7816	1.65241	0.00050452	up
ENSSSCT00000018459	NLN	Neurolysin, mitochondrial	58.6677	457	88.9988	243	28.3367	1.65111	4.83747e-48	up
ENSSSCT00000015465	NR2F1	COUP transcription factor 1-like	14.8462	47	22.5198	25	7.17268	1.65061	1.57326e-05	up
ENSSSCT00000014166	CST6	cystatin-M-like	27.1891	47	41.2423	25	13.1359	1.65061	1.57247e-05	up
ENSSSCT00000004195	SRSF11	serine/arginine-rich splicing factor 11	401.499	2252	608.147	1205	194.851	1.64205	6.62748e-235	up
ENSSSCT00000018815	CD79B	CD79b molecule, immunoglobulin-associated beta	80.7676	198	122.323	106	39.2124	1.64131	7.3151e-21	up
ENSSSCT00000006607	-	endonuclease	1273.54	1768	1928.54	947	618.545	1.64056	4.60384e-184	up
ENSSSCT00000001334	SLA-1	MHC class I antigen 1	226.41	703	342.755	377	110.064	1.63884	5.22327e-73	up
ENSSSCT00000009173	FAM161A	protein FAM161A-like	41.1293	192	62.2593	103	19.9993	1.63834	3.40939e-20	up
ENSSSCT00000003924	LUZP1	leucine zipper protein 1	12.6552	78	19.1394	42	6.17104	1.63296	1.49064e-08	up
ENSSSCT00000005082	MNS1	PREDICTED: LOW QUALITY PROTEIN: meiosis-specific nuclear structural protein 1-like	73.2646	230	110.77	124	35.7594	1.63117	6.18441e-24	up
ENSSSCT00000011065	LOC100153925	FAM128B protein	64.0298	113	96.7773	61	31.2824	1.62932	4.91816e-12	up
ENSSSCT00000015309	C5ORF45	UPF0544 protein C5orf45 homolog	13.9232	37	21.0373	20	6.80915	1.6274	0.000192142	up
ENSSSCT00000009598	PGM2	phosphoglucomutase 2	56.7487	284	85.6781	154	27.8194	1.62284	2.98623e-29	up
ENSSSCT00000003691	LOC100522080	MGC157368 protein	211.605	346	319.318	188	103.892	1.61991	1.85964e-35	up
ENSSSCT00000016572	CCDC15	coiled-coil domain-containing protein 15	13.6466	86	20.5638	47	6.72941	1.61155	3.40139e-09	up
ENSSSCT00000016307	C11ORF54	C11orf54 ortholog	26.1353	64	39.3764	35	12.8943	1.61059	5.00241e-07	up
ENSSSCT00000007863	NSFL1C	NSFL1 (p97) cofactor (p47)	18.567	53	27.9699	29	9.16406	1.60981	6.03803e-06	up
ENSSSCT00000014723	NFIC	Nuclear factor 1 C-type	105.325	369	158.647	202	52.0035	1.60914	2.04856e-37	up
ENSSSCT00000007396	SIKE1	suppressor of IKK epsilon	18.4562	49	27.7549	27	9.15761	1.5997	1.64063e-05	up
ENSSSCT00000010242	PDS5B	sister chromatid cohesion protein PDS5 homolog B-like	37.9216	399	57.0181	220	18.8251	1.59876	4.78559e-40	up
ENSSSCT00000010346	WBP4	PREDICTED: WW domain-binding protein 4-like	61.5346	176	92.2961	98	30.7732	1.5846	1.14118e-17	up
ENSSSCT00000016703	PPP1R9A	Ppp1r9a protein	54.9845	57	82.302	32	27.6669	1.57277	3.79761e-06	up
ENSSSCT00000002090	SCAPER	S-phase cyclin A-associated protein in the ER	38.2953	244	57.3195	137	19.2712	1.57258	4.81841e-24	up
ENSSSCT00000008525	C16ORF93	coiled-coil domain-containing protein C16orf93-like	11.5647	32	17.3017	18	5.82757	1.56995	0.00086938	up
ENSSSCT00000015282	C1ORF35	chromosome 1 open reading frame 35	115.123	208	172.234	117	58.0117	1.56995	1.59142e-20	up
ENSSSCT00000011884	CDC42BPA	serine/threonine-protein kinase MRCK alpha-like	34.333	336	51.3652	189	17.3008	1.56995	6.75632e-33	up
ENSSSCT00000004958	MTO1	protein MTO1 homolog, mitochondrial-like	25.6685	133	38.378	75	12.9589	1.56634	2.739e-13	up
ENSSSCT00000012576	ATXN7	ataxin 7	7.18445	39	10.7409	22	3.62804	1.56585	0.000199358	up
ENSSSCT00000008699	-	PREDICTED: hCG1658583-like	19.241	39	28.7656	22	9.71644	1.56585	0.000199279	up
ENSSSCT00000010724	ARL6IP4	ADP-ribosylation-like factor 6 interacting protein 4	72.8756	156	108.95	88	36.8011	1.56585	1.80037e-15	up
ENSSSCT00000006030	ZNF618	zinc finger protein 618	20.3634	117	30.4436	66	10.2832	1.56585	9.26151e-12	up
ENSSSCT00000009611	FAM114A1	protein NOXP20-like	106.111	413	158.634	233	53.5891	1.56569	3.57535e-40	up
ENSSSCT00000009549	LYAR	apoptosis-related protein	25.0651	76	37.4444	43	12.6858	1.56154	7.33613e-08	up
ENSSSCT00000000814	JARID1A	jumonji AT-rich interactive domain 1A transcript variant 2	63.747	162	95.1409	92	32.3531	1.55616	6.68158e-16	up
ENSSSCT00000007552	CCDC18	PREDICTED: hypothetical protein	17.332	109	25.8571	62	8.80684	1.55386	6.84509e-11	up
ENSSSCT00000005527	NEMF	nuclear export mediator factor	93.6708	673	139.357	387	47.9845	1.53815	1.42356e-63	up
ENSSSCT00000009354	SLC4A1AP	solute carrier family 4 (anion exchanger), member 1, adaptor protein	51.5848	314	76.6968	181	26.4729	1.53465	9.66317e-30	up
ENSSSCT00000006797	CSPP1	centrosome and spindle pole associated protein 1	60.6536	496	90.173	286	31.1341	1.5342	9.90746e-47	up
ENSSSCT00000006533	PHF20L1	PHD finger protein 20-like 1	36.9295	116	54.8789	67	18.9801	1.53177	2.59446e-11	up
ENSSSCT00000019080	COPZ2	coatomer subunit zeta-2-like	54.8839	90	81.553	52	28.2147	1.53129	6.21698e-09	up
ENSSSCT00000006897	C1orf114	PREDICTED: uncharacterized protein C1orf114 homolog	195.655	171	290.576	99	100.734	1.52837	2.55728e-16	up
ENSSSCT00000008392	PPP1R35	PREDICTED: UPF0683 protein C7orf47-like isoform 1	28.9932	57	43.0592	33	14.9273	1.52837	6.37856e-06	up
ENSSSCT00000003517	FLT3LG	fms-related tyrosine kinase 3 ligand	35.7924	48	53.0535	28	18.5313	1.51748	4.62107e-05	up
ENSSSCT00000017350	PPIG	Ppig protein	351.702	1628	520.697	954	182.707	1.51091	8.90048e-150	up
ENSSSCT00000018005	CALD1	caldesmon 1	79.1931	346	117.059	204	41.3271	1.50208	1.05611e-31	up
ENSSSCT00000019118	MYCBPAP	MYCBP-associated protein-like	6.7119	39	9.92053	23	3.50327	1.50172	0.000330668	up
ENSSSCT00000008833	PDPK1	3-phosphoinositide dependent protein kinase-1	26.8694	59	39.6534	35	14.0855	1.49324	6.42689e-06	up
ENSSSCT00000018649	FN3K	fructosamine-3-kinase-like	41.3366	47	60.9359	28	21.7374	1.48711	7.54835e-05	up
ENSSSCT00000019484	ENO3	enolase 3 (beta, muscle)	17.2431	57	25.4103	34	9.07589	1.4853	1.05534e-05	up
ENSSSCT00000014246	BAD	bcl2 antagonist of cell death-like	54.8512	87	80.7883	52	28.914	1.48238	2.80997e-08	up
ENSSSCT00000006427	FAM166A	protein FAM166A-like	23.6295	65	34.7679	39	12.4912	1.47684	2.38734e-06	up
ENSSSCT00000008105	WFDC2	Epididymal secretory protein E4	969.867	1347	1425.73	811	514.003	1.47185	5.60981e-119	up
ENSSSCT00000006828	CHD7	chromodomain helicase DNA binding protein 7	43.3901	764	63.7842	460	22.996	1.47181	1.79559e-67	up
ENSSSCT00000019362	TAOK1	serine/threonine-protein kinase TAO1-like	14.4489	88	21.2385	53	7.65936	1.47139	2.808e-08	up
ENSSSCT00000011893	SDCCAG8	serologically defined colon cancer antigen 8 homolog	27.8313	78	40.904	47	14.7586	1.47069	2.0232e-07	up
ENSSSCT00000011348	LOC100517243	PREDICTED: adipose most abundant gene transcript 2 protein-like	284.973	209	418.772	126	151.174	1.46995	1.05399e-18	up
ENSSSCT00000018464	SREK1	PREDICTED: splicing factor, arginine	399.749	1998	586.472	1212	213.025	1.46104	1.18905e-174	up
ENSSSCT00000004787	CASP8AP2	caspase 8 associated protein 2	5.92379	74	8.68508	45	3.16249	1.45748	5.39809e-07	up
ENSSSCT00000014788	ALKBH7	PREDICTED: probable alpha-ketoglutarate-dependent dioxygenase ABH7-like	20.6842	46	30.318	28	11.0503	1.45608	0.000123477	up
ENSSSCT00000008079	YWHAB	tyrosine 3-monooxygenase/tryptophan 5-monooxygenase activation protein, beta polypeptide	186.961	532	274.001	324	99.9218	1.45531	2.92516e-46	up
ENSSSCT00000009361	KHK	ketohexokinase-like	30.9962	77	45.3992	47	16.5932	1.45207	3.27814e-07	up
ENSSSCT00000015689	IGIP	PREDICTED: IgA-inducing protein homolog	115.879	36	169.671	22	62.0874	1.45037	0.000877309	up
ENSSSCT00000018681	SLC26A11	sodium-independent sulfate anion transporter	27.9821	137	40.9351	84	15.029	1.44559	3.58339e-12	up
ENSSSCT00000005590	ARID4A	AT rich interactive domain 4A (RBP1-like)	68.1737	585	99.6337	360	36.7137	1.44032	4.92613e-50	up
ENSSSCT00000018238	BLVRA	biliverdin reductase A-like	28.5844	65	41.7751	40	15.3936	1.44032	3.87783e-06	up
ENSSSCT00000018663	AZI1	PREDICTED: 5-azacytidine-induced protein 1-like	35.8073	86	52.3107	53	19.3038	1.43822	7.46519e-08	up
ENSSSCT00000018580	MRPL22	GekBS042P	59.7268	73	87.2486	45	32.205	1.43785	8.7509e-07	up
ENSSSCT00000019367	NSRP1	nuclear speckle splicing regulatory protein 1-like	233.857	778	341.346	481	126.368	1.43361	5.46387e-66	up
ENSSSCT00000002860	DLK1	protein delta homolog 1 isoform B	30.9544	58	45.1341	36	16.7747	1.42793	1.69086e-05	up
ENSSSCT00000013036	LOC100514921	PREDICTED: hypothetical protein	47.7327	116	69.5983	72	25.8671	1.42793	3.12306e-10	up
ENSSSCT00000008483	LOC100517757	argininosuccinate lyase-like	19.0717	58	27.8081	36	10.3353	1.42793	1.69003e-05	up
ENSSSCT00000007121	ARHGEF2	Rho/Rac guanine nucleotide exchange factor (GEF) 2	13.9199	111	20.2881	69	7.55168	1.42577	8.36569e-10	up
ENSSSCT00000002746	IFI27L2	PREDICTED: hypothetical protein LOC100152306	160.313	295	233.44	184	87.1859	1.42088	6.83008e-25	up
ENSSSCT00000019032	THRA	Thyroid hormone receptor alpha	20.0332	64	29.1553	40	10.9112	1.41795	6.26432e-06	up
ENSSSCT00000007497	PRPF38B	PRP38 pre-mRNA processing factor 38 (yeast) domain containing B	153.135	573	222.716	359	83.5537	1.41443	1.16759e-47	up
ENSSSCT00000014053	CARS	cysteinyl-tRNA synthetase, cytoplasmic-like	27.7929	129	40.3971	81	15.1887	1.41125	4.11334e-11	up
ENSSSCT00000004635	ENPP3	PREDICTED: ectonucleotide pyrophosphatase	15.9493	43	23.1823	27	8.7162	1.41125	0.000322754	up
ENSSSCT00000017973	LOC100516708	PREDICTED: UPF0562 protein C7orf55 homolog	33.8983	43	49.2713	27	18.5253	1.41125	0.000322876	up
ENSSSCT00000001170	DEK	DEK oncogene	118.658	460	172.444	289	64.8729	1.41044	3.62106e-38	up
ENSSSCT00000003494	DBP	D site-binding protein-like	25.3817	62	36.8743	39	13.889	1.40867	1.01865e-05	up
ENSSSCT00000012178	TAF3	transcription initiation factor TFIID subunit 3-like	30.9322	143	44.9315	90	16.9329	1.40789	3.39116e-12	up
ENSSSCT00000004657	-	PREDICTED: similar to Temporarily Assigned Gene name family member (tag-241)	34.7513	171	50.4306	108	19.072	1.40284	2.17884e-14	up
ENSSSCT00000018484	MAP1B	PREDICTED: microtubule-associated protein 1B-like	156.812	2179	227.392	1380	86.2328	1.39887	4.50767e-178	up
ENSSSCT00000002109	COMMD4	COMM domain containing 4	46.8414	82	67.8997	52	25.783	1.39699	3.11403e-07	up
ENSSSCT00000018220	H2AFZ	histone H2A.Z	128.845	195	186.628	124	71.0621	1.39301	3.7697e-16	up
ENSSSCT00000002842	UGPP	UDP-sugar diphosphatase	59.2049	77	85.739	49	32.6708	1.39195	8.37221e-07	up
ENSSSCT00000005505	-	endonuclease reverse transcriptase	999.948	434	1445.47	278	554.422	1.38249	6.02802e-35	up
ENSSSCT00000013965	PNCK	pregnancy up-regulated non-ubiquitously expressed CaM kinase	24.0952	64	34.8296	41	13.3607	1.38232	9.88688e-06	up
ENSSSCT00000005721	NFIB	NF1-B3	76.9715	359	111.261	230	42.6825	1.38223	5.70709e-29	up
ENSSSCT00000005471	CALML4	calmodulin-like protein 4-like	25.1205	39	36.3054	25	13.9355	1.38142	0.000844907	up
ENSSSCT00000009986	LARP7	La ribonucleoprotein domain family, member 7	209.203	930	302.091	598	116.314	1.37696	4.31586e-74	up
ENSSSCT00000016341	LOC100520090	PREDICTED: uncharacterized protein KIAA1377-like	29.55	213	42.6673	137	16.4328	1.37655	2.90931e-17	up
ENSSSCT00000002524	CHD2	chromodomain-helicase-DNA-binding protein 2-like	45.6529	532	65.8742	343	25.4316	1.37309	2.66165e-42	up
ENSSSCT00000008959	EIF5B	eukaryotic translation initiation factor 5B	184.576	1488	266.129	962	103.024	1.36914	1.6497e-117	up
ENSSSCT00000009947	-	transposase	292.574	439	421.767	284	163.381	1.36821	8.73666e-35	up
ENSSSCT00000014700	AP3D1	adaptor-related protein complex 3, delta-1 subunit	170.402	569	245.48	369	95.3245	1.36468	8.58767e-45	up
ENSSSCT00000018496	CREBRF	UPF0474 protein C5orf41-like	10.1024	40	14.544	26	5.66074	1.36136	0.000829768	up
ENSSSCT00000012498	-	PREDICTED: similar to Transcription initiation factor TFIID subunit 10 (Transcription initiation factor TFIID 30 kDa subunit) (TAF(II)30) (TAFII-30) (TAFII30) (STAF28) isoform 1	55.2261	63	79.4798	41	30.9725	1.3596	1.57796e-05	up
ENSSSCT00000003622	LOC100520312	NADH dehydrogenase [ubiquinone] 1 alpha subcomplex subunit 3-like	379.028	287	544.487	188	213.569	1.35019	2.05935e-22	up
ENSSSCT00000010491	MPHOSPH8	M-phase phosphoprotein 8	151.229	965	216.968	635	85.4903	1.34365	5.47201e-74	up
ENSSSCT00000005252	INO80	INO80 homolog (S. cerevisiae)	15.2041	155	21.813	102	8.59525	1.34357	2.77795e-12	up
ENSSSCT00000003990	SERINC2	serine incorporator 2-like	102.783	158	147.45	104	58.116	1.34322	1.66742e-12	up
ENSSSCT00000002243	FAM158A	ER membrane protein complex subunit 9	25.9679	47	37.2314	31	14.7044	1.34027	0.000301979	up
ENSSSCT00000003391	ZNF575	zinc finger protein 575-like	17.0122	47	24.3912	31	9.63325	1.34027	0.000302094	up
ENSSSCT00000008288	PSMG3	proteasome assembly chaperone 3-like	68.1577	100	97.7029	66	38.6124	1.33934	3.834e-08	up
ENSSSCT00000004948	MYO6	myosin VI	210.026	1732	301.004	1144	119.049	1.33823	5.43107e-132	up
ENSSSCT00000002705	CALML4	PREDICTED: calmodulin-like isoform 4	1228.12	3105	1760.08	2051	696.165	1.33814	7.8923e-237	up
ENSSSCT00000003492	CA11	carbonic anhydrase XI	26.2402	56	37.6034	37	14.877	1.33778	6.71822e-05	up
ENSSSCT00000016157	ANAPC15	Uncharacterized protein C11orf51 homolog	143.071	189	204.968	125	81.1727	1.33633	1.0134e-14	up
ENSSSCT00000014779	CAPS	calcyphosine	27.6184	57	39.4776	38	15.7592	1.32484	6.57334e-05	up
ENSSSCT00000003231	POLR2I	polymerase (RNA) II (DNA directed) polypeptide I, 14.5kDa	70.0354	105	100.108	70	39.9626	1.32484	2.20371e-08	up
ENSSSCT00000013796	UPF3B	UPF3 regulator of nonsense transcripts-like protein B	142.568	547	203.733	365	81.4035	1.32352	4.66875e-41	up
ENSSSCT00000006403	PHPT1	14 kDa phosphohistidine phosphatase-like	157.991	187	225.659	125	90.3226	1.32099	2.52298e-14	up
ENSSSCT00000005073	SLTM	SAFB-like, transcription modulator, isoform CRA_b	62.623	360	89.3007	242	35.9454	1.31287	8.27731e-27	up
ENSSSCT00000003993	ZCCHC17		196.675	46	280.256	31	113.093	1.30924	0.000470254	up
ENSSSCT00000006874	-	endonuclease	773.861	2180	1102.33	1471	445.392	1.30741	3.38148e-160	up
ENSSSCT00000011901	EFCAB2	EF-hand calcium-binding domain-containing protein 2-like	307.673	643	437.65	436	177.696	1.30037	7.08005e-47	up
ENSSSCT00000018632	NDUFS6	NADH dehydrogenase [ubiquinone] iron-sulfur protein 6, mitochondrial-like	34.7977	56	49.4874	38	20.1079	1.2993	0.000103688	up
ENSSSCT00000003736	CHD5	chromodomain-helicase-DNA-binding protein 5-like	15.7207	159	22.3507	108	9.09062	1.29787	5.94285e-12	up
ENSSSCT00000017906	TMEM176B	transmembrane protein 176B-like	135.984	319	193.252	217	78.7169	1.29574	2.52714e-23	up
ENSSSCT00000010031	CXXC4	CXXC-type zinc finger protein 4-like	63.925	72	90.8341	49	37.0159	1.29509	8.27402e-06	up
ENSSSCT00000012112	ANKRD26	PREDICTED: ankyrin repeat domain 26 isoform 1	43.9476	204	62.2958	140	25.5995	1.28302	6.89207e-15	up
ENSSSCT00000004807	SFRS18	splicing factor, arginine	174.169	169	246.872	116	101.466	1.28277	1.93729e-12	up
ENSSSCT00000005606	SIX6	homeobox protein SIX6-like	154.222	315	218.367	217	90.0767	1.27753	1.54946e-22	up
ENSSSCT00000010582	KCTD9	potassium channel tetramerisation domain containing 9	57.2664	179	80.9531	124	33.5797	1.26949	6.20409e-13	up
ENSSSCT00000015701	NDUFA2	NADH dehydrogenase [ubiquinone] 1 alpha subcomplex subunit 2-like	87.4985	101	123.672	70	51.3245	1.2688	1.3173e-07	up
ENSSSCT00000004709	FAM162B	UPF0389 protein C6orf189 homolog	22.6914	53	32.0042	37	13.3785	1.25834	0.000255315	up
ENSSSCT00000009503	C4ORF48	neuropeptide-like protein C4orf48 homolog	70.0364	63	98.7678	44	41.305	1.25772	5.51831e-05	up
ENSSSCT00000016690	FAM133B	PREDICTED: hypothetical protein LOC100519438	98.3831	213	138.678	149	58.0884	1.25542	5.18193e-15	up
ENSSSCT00000015974	FXC1	mitochondrial import inner membrane translocase subunit Tim9 B-like	33.6646	57	47.4081	40	19.9211	1.25084	0.000150428	up
ENSSSCT00000012792	U2SURP	U2 snRNP-associated SURP domain containing	93.575	473	131.769	332	55.3814	1.25053	1.57442e-32	up
ENSSSCT00000000568	-	endonuclease	652.989	1362	919.511	956	386.468	1.25052	3.95897e-93	up
ENSSSCT00000014201	MALAT1	Metastasis-associated lung adenocarcinoma transcript 1	1590.41	520	2239.53	365	941.286	1.25049	1.04066e-35	up
ENSSSCT00000019128	MRPL27	PREDICTED: 39S ribosomal protein L27, mitochondrial-like isoform 2	63.6382	85	89.4627	60	37.8137	1.24238	2.44643e-06	up
ENSSSCT00000003057	NIP7	nuclear import 7 homolog (S. cerevisiae)	25.904	102	36.4159	72	15.3921	1.24238	1.8944e-07	up
ENSSSCT00000008887	NPHP1	nephronophthisis 1 (juvenile)	28.2182	119	39.6692	84	16.7672	1.24238	1.45874e-08	up
ENSSSCT00000015458	CETN3	centrin, EF-hand protein, 3	121.428	226	170.554	160	72.3018	1.23813	1.4848e-15	up
ENSSSCT00000006494	SHARPIN	sharpin-like	37.1571	90	52.1208	64	22.1934	1.23173	1.37601e-06	up
ENSSSCT00000014036	PNPLA2	patatin-like phospholipase domain containing 2	64.9218	250	91.0327	178	38.8108	1.22993	5.78705e-17	up
ENSSSCT00000005709	CNTLN	centlein, centrosomal protein	12.6276	73	17.7038	52	7.55132	1.22926	1.7915e-05	up
ENSSSCT00000013602	-	transposase	133.695	192	187.345	137	80.0456	1.22681	3.98618e-13	up
ENSSSCT00000000490	-	endonuclease	284.806	262	399.061	187	170.551	1.2264	1.15538e-17	up
ENSSSCT00000019610	DNAH9	dynein, axonemal, heavy chain 9	6.6093	49	9.25862	35	3.95998	1.2253	0.000642491	up
ENSSSCT00000005947	LOC100517322	PREDICTED: structural maintenance of chromosomes protein 2-like	27.9291	91	39.1243	65	16.7338	1.2253	1.32854e-06	up
ENSSSCT00000006187	AK1	adenylate kinase isoenzyme 1-like	66.5075	162	93.098	116	39.9171	1.22174	4.10976e-11	up
ENSSSCT00000008770	NARFL	cytosolic Fe-S cluster assembly factor NARFL-like	36.023	92	50.397	66	21.6489	1.21904	1.28253e-06	up
ENSSSCT00000010315	ZC3H13	zinc finger CCCH-type containing 13	48.8642	449	68.3054	323	29.423	1.21506	1.62538e-29	up
ENSSSCT00000018806	BPTF	PREDICTED: LOW QUALITY PROTEIN: nucleosome-remodeling factor subunit BPTF-like	24.5572	250	34.3186	180	14.7958	1.21381	1.27098e-16	up
ENSSSCT00000005619	SNAPC1	snRNA-activating protein complex subunit 1-like	17.0016	50	23.7597	36	10.2435	1.21381	0.000617926	up
ENSSSCT00000005009	TCF4	transcription factor 4	61.8215	276	86.3588	199	37.2843	1.21178	3.08368e-18	up
ENSSSCT00000006675	MTDH	metadherin	96.6136	298	134.934	215	58.2933	1.21085	1.25186e-19	up
ENSSSCT00000014034	F2Z551_PIG	DNA-directed RNA polymerases I, II, and III subunit RPABC5-like	522.699	377	730.018	272	315.381	1.21083	1.05209e-24	up
ENSSSCT00000012604	RYBP	RING1 and YY1 binding protein, isoform CRA_b	35.5624	54	49.6523	39	21.4726	1.20936	0.000363897	up
ENSSSCT00000010473	GRTP1	growth hormone-regulated TBC protein 1-like	43.6964	55	60.8803	40	26.5124	1.19931	0.000349993	up
ENSSSCT00000015798	TCOF1	PREDICTED: treacle protein-like, partial	26.472	88	36.8823	64	16.0617	1.19931	3.24492e-06	up
ENSSSCT00000016747	TWISTNB	DNA-directed RNA polymerase I subunit RPA43-like	34.3132	48	47.7693	35	20.857	1.19555	0.000973857	up
ENSSSCT00000011592	LOC100522521	PREDICTED: upregulated during skeletal muscle growth 5-like	85.5403	67	118.978	49	52.1029	1.19125	7.08426e-05	up
ENSSSCT00000004756	C6ORF165	UPF0704 protein C6orf165 homolog	14.379	56	19.993	41	8.76495	1.18968	0.000336509	up
ENSSSCT00000004080	ANKRD12	ankyrin repeat domain-containing protein 12-like	108.917	1318	151.392	966	66.4418	1.18813	5.29299e-83	up
ENSSSCT00000014898	PDE4A	phosphodiesterase 4A, cAMP-specific	7.79618	49	10.8286	36	4.76379	1.18466	0.000938007	up
ENSSSCT00000017278	PRPF40A	PRP40 pre-mRNA processing factor 40 homolog A (S. cerevisiae)	116.991	773	162.489	568	71.4936	1.18445	1.69712e-48	up
ENSSSCT00000003133	FTO	FTO protein	37.7092	159	52.3513	117	23.067	1.18239	2.16102e-10	up
ENSSSCT00000004078	RALBP1	ralA binding protein 1	78.4295	326	108.867	240	47.9918	1.18171	1.27869e-20	up
ENSSSCT00000005649	IFT74	intraflagellar transport 74 homolog (Chlamydomonas)	52.7451	230	73.1259	170	32.3644	1.17597	1.31498e-14	up
ENSSSCT00000017421	PLEKHA3	pleckstrin homology domain containing, family A (phosphoinositide binding specific) member 3	21.9277	54	30.3803	40	13.4752	1.17283	0.00052614	up
ENSSSCT00000017365	DYNC1I2	dynein, cytoplasmic 1, intermediate chain 2	96.8474	288	134.051	214	59.6439	1.16833	6.08078e-18	up
ENSSSCT00000014520	TRIM44	tripartite motif-containing protein 44-like	61.2268	192	84.6858	143	37.7677	1.16497	4.01928e-12	up
ENSSSCT00000003215	ALKBH6	probable alpha-ketoglutarate-dependent dioxygenase ABH6-like	26.9347	51	37.25	38	16.6194	1.16437	0.00086328	up
ENSSSCT00000003497	LHB	luteinizing hormone beta polypeptide	394.323	310	545.324	231	243.322	1.16425	3.60257e-19	up
ENSSSCT00000011293	MYST4	K(lysine) acetyltransferase 6B	47.2513	283	65.3342	211	29.1684	1.16343	1.58459e-17	up
ENSSSCT00000001849	MRPL2	mitochondrial ribosomal protein L2	54.5246	118	75.3853	88	33.6638	1.16309	1.02762e-07	up
ENSSSCT00000003078	TPPP3	tubulin polymerization-promoting protein family member 3-like	127.909	244	176.837	182	78.9822	1.16282	3.46879e-15	up
ENSSSCT00000001176	SOX4	transcription factor SOX-4-like	41.9893	111	58.0065	83	25.9721	1.15925	2.85263e-07	up
ENSSSCT00000016194	POLD3	DNA polymerase delta subunit 3	37.4077	136	51.6291	102	23.1863	1.15491	1.10172e-08	up
ENSSSCT00000013105	ST3GAL6	PREDICTED: type 2 lactosamine alpha-2,3-sialyltransferase-like	55.9445	112	77.2132	84	34.6759	1.15491	2.7453e-07	up
ENSSSCT00000018758	NAT9	N-acetyltransferase 9 (GCN5-related, putative)	48.9474	117	67.4962	88	30.3985	1.15081	1.54803e-07	up
ENSSSCT00000014840	MAP2K7	dual specificity mitogen-activated protein kinase kinase 7-like	59.8205	214	82.3242	162	37.3168	1.14149	5.10265e-13	up
ENSSSCT00000007030	CADM3	PREDICTED: cell adhesion molecule 3 isoform 1	20.3554	66	28.0063	50	12.7045	1.14041	0.000153954	up
ENSSSCT00000000122	POLR2F	DNA-directed RNA polymerases I, II, and III subunit RPABC2-like	142.003	128	195.358	97	88.6479	1.13996	4.66929e-08	up
ENSSSCT00000007005	IGSF8	immunoglobulin superfamily, member 8	36.145	149	49.7141	113	22.576	1.13886	2.97539e-09	up
ENSSSCT00000016443	RNF214	ring finger protein 214	44.7648	232	61.5639	176	27.9657	1.13842	5.2963e-14	up
ENSSSCT00000009843	SEPT11	septin 11	20.3241	58	27.9512	44	12.697	1.13842	0.000445251	up
ENSSSCT00000014703	-	predicted protein	92.9415	133	127.779	101	58.1039	1.13695	2.59479e-08	up
ENSSSCT00000007209	S100A16	S100 calcium binding protein A16	40.5659	75	55.7575	57	25.3742	1.1358	5.07224e-05	up
ENSSSCT00000000207	TUBA1C	PREDICTED: similar to Tubulin alpha-2 chain (Alpha-tubulin 2) isoform 2	24.2674	67	33.339	51	15.1958	1.13354	0.000147465	up
ENSSSCT00000007996	ROMO1	reactive oxygen species modulator 1	182.917	131	251.072	100	114.763	1.12944	4.06758e-08	up
ENSSSCT00000010877	TCHP	trichoplein keratin filament-binding protein-like	23.1129	77	31.6872	59	14.5385	1.12402	4.63897e-05	up
ENSSSCT00000018326	SPEF2	sperm flagellar 2	8.25684	82	11.3104	63	5.2033	1.12015	2.60037e-05	up
ENSSSCT00000006977	KLHDC9	PREDICTED: kelch domain-containing protein 9	50.5031	108	69.1737	83	31.8325	1.11972	9.5082e-07	up
ENSSSCT00000005294	MEIS2	homeobox protein Meis2-like	24.4824	65	33.5236	50	15.4413	1.11839	0.000229609	up
ENSSSCT00000000466	DDIT3	DNA damage-inducible transcript 3 protein	133.495	148	182.716	114	84.2741	1.11644	6.38676e-09	up
ENSSSCT00000011028	MIF	macrophage migration inhibitory factor (glycosylation-inhibiting factor)	586.683	645	802.909	497	370.457	1.11593	8.3425e-37	up
ENSSSCT00000006146	PSMB7	proteasome (prosome, macropain) subunit, beta type, 7	225.278	406	308.256	313	142.3	1.11519	2.72513e-23	up
ENSSSCT00000015694	ANKHD1	ankyrin repeat and KH domain containing 1	49.0926	708	67.1683	546	31.0169	1.11472	2.74251e-40	up
ENSSSCT00000007143	GBA	glucosidase, beta, acid	15.6867	75	21.4436	58	9.92977	1.11071	7.17747e-05	up
ENSSSCT00000009198	SMEK2	PREDICTED: SMEK homolog 2, suppressor of mek1-like isoform 2	38.5715	173	52.7004	134	24.4426	1.10841	3.44662e-10	up
ENSSSCT00000014249	FKBP2	peptidyl-prolyl cis-trans isomerase FKBP2-like	506.913	591	692.007	459	321.818	1.10454	3.31328e-33	up
ENSSSCT00000011409	-	endonuclease	776.593	1553	1059.92	1207	493.268	1.10351	1.18852e-86	up
ENSSSCT00000010279	ALG11	asparagine-linked glycosylation 11, alpha-1,2-mannosyltransferase homolog (yeast)	32.6254	108	44.5177	84	20.7331	1.10245	1.34086e-06	up
ENSSSCT00000002136	UBL7	ubiquitin-like 7 (bone marrow stromal cell-derived)	62.8472	153	85.7557	119	39.9387	1.10245	5.03037e-09	up
ENSSSCT00000007509	RNPC3	PREDICTED: RNA-binding protein 40-like	42.0611	172	57.3625	134	26.7596	1.10005	5.08467e-10	up
ENSSSCT00000004256	TTC4	tetratricopeptide repeat domain 4	29.4244	86	40.1288	67	18.7201	1.10005	2.14831e-05	up
ENSSSCT00000009925	NAA15	N(alpha)-acetyltransferase 15, NatA auxiliary subunit	34.9054	132	47.5798	103	22.2311	1.09777	7.79355e-08	up
ENSSSCT00000009425	SMC6	structural maintenance of chromosomes 6	40.7208	287	55.5026	224	25.9391	1.09743	3.30604e-16	up
ENSSSCT00000015175	RPL18A	60S ribosomal protein L18a-like	904.51	1203	1231.57	942	577.455	1.09271	4.71892e-66	up
ENSSSCT00000016169	STARD10	StAR-related lipid transfer (START) domain containing 10	17.5649	65	23.9008	51	11.2291	1.08982	0.000321954	up
ENSSSCT00000002199	LOC100520849	PREDICTED: rho GTPase-activating protein 5-like	29.0583	191	39.5283	150	18.5884	1.08849	7.19909e-11	up
ENSSSCT00000001531	NFKBIL1	putative I kappa B protein	26.6625	71	36.2193	56	17.1058	1.08227	0.000172086	up
ENSSSCT00000015001	C19ORF43	PREDICTED: uncharacterized protein C19orf43-like	215.591	348	292.688	275	138.495	1.07953	5.19243e-19	up
ENSSSCT00000016861	-	PREDICTED: putative vascular inducible G protein-coupled receptor	189.034	538	256.468	426	121.6	1.07663	5.05061e-29	up
ENSSSCT00000006484	VPS28	vacuolar protein sorting 28 homolog (S. cerevisiae)	143.791	257	194.93	204	92.6513	1.07307	4.55301e-14	up
ENSSSCT00000014224	ARL2	ADP-ribosylation factor-like protein 2-like	88.1749	151	119.49	120	56.8603	1.07139	1.54601e-08	up
ENSSSCT00000007746	ESF1	ESF1 homolog	45.318	83	61.4004	66	29.2356	1.07052	4.88426e-05	up
ENSSSCT00000019539	LOC733696	mannose-P-dolichol utilization defect 1	42.818	103	57.9912	82	27.6448	1.06882	4.78533e-06	up
ENSSSCT00000017707	SP140	PREDICTED: nuclear body protein SP140-like	61.6095	383	83.434	305	39.785	1.06841	1.55739e-20	up
ENSSSCT00000004358	HYI	putative hydroxypyruvate isomerase-like	66.0323	113	89.4193	90	42.6453	1.0682	1.47241e-06	up
ENSSSCT00000011059	THAP7	THAP domain-containing protein 7-like	29.2841	59	39.6534	47	18.9148	1.06793	0.000839775	up
ENSSSCT00000006671	C8ORF47	PREDICTED: uncharacterized protein C8orf47-like	47.9915	104	64.9464	83	31.0367	1.06528	4.54767e-06	up
ENSSSCT00000018077	WASL	neural Wiskott-Aldrich syndrome protein-like	41.1083	179	55.6133	143	26.6034	1.06382	7.08736e-10	up
ENSSSCT00000018709	PRPSAP1	phosphoribosyl pyrophosphate synthetase-associated protein 1	37.8615	135	51.1976	108	24.5253	1.0618	1.31466e-07	up
ENSSSCT00000002015	-	hepatoma-derived growth factor-related protein 3-like	76.0654	131	102.795	105	49.336	1.05905	2.23122e-07	up
ENSSSCT00000004605	AHI1	Abelson helper integration site 1	167.667	1154	226.502	926	108.831	1.05743	4.97657e-60	up
ENSSSCT00000015356	FAF2	Fas associated factor family member 2	54.564	162	73.7096	130	35.4183	1.05736	6.33088e-09	up
ENSSSCT00000005124	USP8	Ubiquitin carboxyl-terminal hydrolase	78.1863	557	105.619	447	50.7538	1.05728	3.73922e-29	up
ENSSSCT00000016196	RNF169	ring finger protein 169	26.5173	76	35.8195	61	17.2152	1.05707	0.0001343	up
ENSSSCT00000015157	OCEL1	occludin/ELL domain-containing protein 1-like	34.1349	71	46.1058	57	22.164	1.05673	0.0002388	up
ENSSSCT00000008785	NME3	NME/NM23 nucleoside diphosphate kinase 3	75.3194	118	101.64	95	48.9985	1.05266	1.14368e-06	up
ENSSSCT00000000751	PTMS	PREDICTED: hypothetical protein LOC100152888	656.953	1386	885.458	1120	428.448	1.0473	6.21746e-71	up
ENSSSCT00000018047	ATP6V1F	V-type proton ATPase subunit F-like	138.104	188	186.108	152	90.1002	1.04654	4.45765e-10	up
ENSSSCT00000005637	PPP2R5E	serine	63.7097	158	85.7987	128	41.6207	1.04366	1.50036e-08	up
ENSSSCT00000006208	COQ4	ubiquinone biosynthesis protein COQ4 homolog, mitochondrial-like	96.7021	223	130.15	181	63.2545	1.04093	1.01991e-11	up
ENSSSCT00000006489	FBXL6	F-box/LRR-repeat protein 6-like	19.6294	64	26.4099	52	12.8489	1.03944	0.000651014	up
ENSSSCT00000008783	SPSB3	SPRY domain-containing SOCS box protein 3	28.235	75	37.9754	61	18.4947	1.03796	0.000194767	up
ENSSSCT00000000416	CS	citrate synthase, mitochondrial-like	149.407	217	200.76	177	98.0543	1.03382	2.64574e-11	up
ENSSSCT00000008776	STUB1	E3 ubiquitin-protein ligase CHIP-like	152.079	337	204.322	275	99.8372	1.03319	3.60533e-17	up
ENSSSCT00000008741	HBA	hemoglobin subunit alpha-like	1103.56	1236	1481.98	1010	725.136	1.0312	1.19718e-61	up
ENSSSCT00000019331	ALDOC	aldolase C, fructose-bisphosphate	61.5628	181	82.6557	148	40.4698	1.03027	1.68194e-09	up
ENSSSCT00000015194	C19ORF60	PREDICTED: uncharacterized protein C19orf60 homolog	126.677	161	169.93	132	83.4245	1.0264	1.76225e-08	up
ENSSSCT00000012746	CEP63	centrosomal protein 63	40.1015	89	53.7862	73	26.4167	1.02578	4.94593e-05	up
ENSSSCT00000013425	SYN1	synapsin I	90.4151	512	121.265	420	59.565	1.02563	1.63807e-25	up
ENSSSCT00000018226	TMED4	transmembrane emp24 domain-containing protein 4-like	358.003	604	479.986	496	236.02	1.02408	5.78417e-30	up
ENSSSCT00000008237	NPEPL1	aminopeptidase-like 1	21.0277	84	28.1899	69	13.8656	1.02367	8.84456e-05	up
ENSSSCT00000001676	B3GALT4	beta-1,3-galactosyltransferase 4-like	33.5478	68	44.9364	56	22.1592	1.01998	0.000524709	up
ENSSSCT00000015060	PKN1	serine/threonine-protein kinase N1-like	129.289	272	173.179	224	85.3984	1.01998	1.05945e-13	up
ENSSSCT00000016906	RASAL2	RAS protein activator like 2	19.9725	152	26.6946	126	13.2503	1.01052	7.38948e-08	up
ENSSSCT00000016163	FOLR2	folate receptor 2 (fetal)	167.103	300	223.252	249	110.955	1.00869	8.94199e-15	up
ENSSSCT00000000759	CHD4	chromodomain helicase DNA binding protein 4	134.393	1577	179.546	1309	89.2401	1.00859	9.21153e-76	up
ENSSSCT00000014250	VEGFB	vascular endothelial growth factor B-like	120.547	279	160.953	232	80.1414	1.00602	9.92482e-14	up
ENSSSCT00000014100	F1RVN0_PIG	glutathione S-transferase P-like	776.828	971	1036.54	809	517.118	1.00321	2.58909e-46	up
ENSSSCT00000003623	TFPT	TCF3 fusion partner homolog	30.9428	66	41.2848	55	20.6008	1.00291	0.000798921	up
ENSSSCT00000010584	-	endonuclease	1307.15	1054	1743.59	879	870.701	1.00182	3.97586e-50	up
ENSSSCT00000006218	WDR34	WD repeat-containing protein 34-like	58.8528	181	78.4942	151	39.2113	1.00132	4.32832e-09	up
ENSSSCT00000007268	SCNM1	Sodium channel modifier 1	72.2102	115	96.2892	96	48.1312	1.0004	4.79921e-06	up
ENSSSCT00000004461	AGPAT4	1-acylglycerol-3-phosphate O-acyltransferase 4 (lysophosphatidic acid acyltransferase, delta)	31.1259	49	20.7222	164	41.5297	-1.00297	5.85721e-05	down
ENSSSCT00000006023	FKBP15	FK506 binding protein 15, 133kDa	19.2057	63	12.7805	211	25.6309	-1.00394	3.47409e-06	down
ENSSSCT00000010537	FAM160B2	protein FAM160B2-like	15.8858	40	10.5696	134	21.202	-1.00429	0.00034564	down
ENSSSCT00000011693	WDR11	WD repeat domain 11	13.0947	48	8.7053	161	17.4841	-1.00608	6.68651e-05	down
ENSSSCT00000017170	SPCS3	signal peptidase complex subunit 3-like	121.594	121	80.8156	406	162.372	-1.0066	2.47349e-11	down
ENSSSCT00000010525	ATP6V1B2	V-type proton ATPase subunit B, brain isoform-like	103.204	158	68.5198	531	137.889	-1.00891	1.06719e-14	down
ENSSSCT00000000281	SPRYD3	SPRY domain containing 3	34.4744	48	22.8238	162	46.1251	-1.01501	5.45896e-05	down
ENSSSCT00000008026	BLCAP	unnamed protein product	169.88	45	112.407	152	227.353	-1.0162	9.9706e-05	down
ENSSSCT00000019411	PAFAH1B1	platelet-activating factor acetylhydrolase 1b, regulatory subunit 1 (45kDa)	43.5531	94	28.7283	319	58.3779	-1.02295	2.88497e-09	down
ENSSSCT00000007421	CAPZA1	F-actin capping protein subunit alpha 1	27.0378	70	17.8121	238	36.2635	-1.02566	4.16095e-07	down
ENSSSCT00000008028	NNAT	neuronatin, isoform CRA_b	150.122	132	98.7209	450	201.522	-1.02951	6.16589e-13	down
ENSSSCT00000011231	PPA1	pyrophosphatase 1	63.8414	61	41.9764	208	85.7065	-1.02983	2.46141e-06	down
ENSSSCT00000006829	RAB2A	PREDICTED: ras-related protein Rab-2A	98.5153	148	64.7452	505	132.285	-1.03081	1.74243e-14	down
ENSSSCT00000003896	PINK1	PREDICTED: serine	24.7081	50	16.2134	171	33.2028	-1.03412	2.32381e-05	down
ENSSSCT00000004068	CAP1	CAP, adenylate cyclase-associated protein 1 (yeast)	86.3937	139	56.6417	476	116.146	-1.036	8.64968e-14	down
ENSSSCT00000003953	ARID1A	AT rich interactive domain 1A (SWI-like)	21.3507	96	13.9908	329	28.7106	-1.03711	9.84992e-10	down
ENSSSCT00000011218	LOC100151916	KIF1-binding protein-like	24.5033	41	16.0191	141	32.9874	-1.04212	0.000137	down
ENSSSCT00000014205	DPF2	D4, zinc and double PHD fingers family 2	30.4427	43	19.891	148	40.9944	-1.04331	8.64383e-05	down
ENSSSCT00000004009	MARCKSL1	MARCKS-related protein-like	36.9496	36	24.1303	124	49.7689	-1.0444	0.000390784	down
ENSSSCT00000000064	NHP2L1	NHP2 non-histone chromosome protein 2-like 1	129.226	103	84.3566	355	174.095	-1.0453	1.42205e-10	down
ENSSSCT00000012894	ABCC5	PREDICTED: multidrug resistance-associated protein 5-like	19.104	67	12.468	231	25.74	-1.04578	4.08527e-07	down
ENSSSCT00000012712	RAB7A	ras-related protein Rab-7a-like	92.3225	107	60.2433	369	124.402	-1.04613	5.53762e-11	down
ENSSSCT00000003854	PLEKHM2	pleckstrin homology domain-containing family M member 2-like	30.4517	89	19.8674	307	41.036	-1.04649	2.99074e-09	down
ENSSSCT00000014401	SERPING1	serpin peptidase inhibitor, clade G (C1 inhibitor), member 1	90.7081	141	59.1286	487	122.288	-1.04835	2.33753e-14	down
ENSSSCT00000000668	TCTP	translationally controlled tumor protein	158.519	71	103.113	246	213.926	-1.05289	1.32479e-07	down
ENSSSCT00000010429	FARP1	PREDICTED: FERM, RhoGEF and pleckstrin domain-containing protein 1-like	67.9452	64	44.1624	222	91.7279	-1.05454	6.02208e-07	down
ENSSSCT00000014755	SH3GL1	endophilin-A2-like	22.6279	34	14.7022	118	30.5535	-1.0553	0.000502347	down
ENSSSCT00000001994	ZFAND6	zinc finger, AN1-type domain 6	47.3601	51	30.7717	177	63.9484	-1.0553	1.10424e-05	down
ENSSSCT00000008652	TXNDC11	thioredoxin domain-containing protein 11	28.3454	53	18.4132	184	38.2777	-1.05577	6.95777e-06	down
ENSSSCT00000008560	XPO6	exportin 6	29.305	93	19.0313	323	39.5788	-1.05636	7.82069e-10	down
ENSSSCT00000008404	AGFG2	ArfGAP with FG repeats 2	23.8986	38	15.5185	132	32.2787	-1.05659	0.000201614	down
ENSSSCT00000010892	USP30	ubiquitin specific peptidase 30	28.5479	52	18.512	181	38.5838	-1.05953	7.91556e-06	down
ENSSSCT00000010783	CIT	citron (rho-interacting, serine/threonine kinase 21)	6.9406	33	4.49711	115	9.38409	-1.06122	0.0005718	down
ENSSSCT00000011068	MED15	PREDICTED: mediator of RNA polymerase II transcription subunit 15-like	21.2659	44	13.7387	154	28.7931	-1.06748	4.09241e-05	down
ENSSSCT00000001671	DST	PREDICTED: similar to dystonin isoform b isoform 1	20.2459	402	13.0734	1408	27.4184	-1.0685	5.36726e-42	down
ENSSSCT00000007487	LOC100626880	PREDICTED: UPF0577 protein KIAA1324-like isoform 1	256.634	736	165.579	2581	347.689	-1.07028	4.68897e-77	down
ENSSSCT00000015658	KDM3B	lysine-specific demethylase 3B-like	11.6186	59	7.49381	207	15.7433	-1.07097	1.13396e-06	down
ENSSSCT00000010428	STK24	serine/threonine kinase 24	33.7485	45	21.7562	158	45.7408	-1.07205	2.93673e-05	down
ENSSSCT00000011079	HIRA	Chria protein	13.3094	43	8.57918	151	18.0397	-1.07226	4.66026e-05	down
ENSSSCT00000006235	PPP2R4	PREDICTED: serine	28.7708	35	18.5359	123	39.0056	-1.07336	0.000296103	down
ENSSSCT00000005121	TRPM7	transient receptor potential cation channel, subfamily M, member 7	11.5541	60	7.44049	211	15.6678	-1.07433	8.15659e-07	down
ENSSSCT00000010282	INTS6	integrator complex subunit 6	17.5023	48	11.2618	169	23.7427	-1.07604	1.32081e-05	down
ENSSSCT00000008003	EPB41L1	erythrocyte membrane protein band 4.1-like 1	25.5426	65	16.4283	229	34.6568	-1.07696	2.30855e-07	down
ENSSSCT00000011900	HNRNPU	heterogeneous nuclear ribonucleoprotein U (scaffold attachment factor A)	156.216	325	100.474	1145	211.959	-1.07696	1.21068e-34	down
ENSSSCT00000014894	SLC44A2	choline transporter-like protein 2-like	33.7761	78	21.7131	275	45.8391	-1.07801	1.01231e-08	down
ENSSSCT00000010836	TRAFD1	TRAF-type zinc finger domain containing 1	19.4908	38	12.5282	134	26.4535	-1.07829	0.000133573	down
ENSSSCT00000007078	ARHGEF11	Rho guanine nucleotide exchange factor (GEF) 11	12.9381	55	8.3147	194	17.5615	-1.07868	2.33613e-06	down
ENSSSCT00000019401	SMG6	smg-6 homolog, nonsense mediated mRNA decay factor (C. elegans)	8.62049	34	5.5377	120	11.7033	-1.07955	0.000334741	down
ENSSSCT00000005700	DENND4C	PREDICTED: DENN domain-containing protein 4C	5.9787	32	3.83929	113	8.11811	-1.0803	0.000527371	down
ENSSSCT00000011082	UFD1L	ubiquitin fusion degradation protein 1 homolog	18.7842	32	12.0625	113	25.5059	-1.0803	0.000527559	down
ENSSSCT00000002091	RCN2	reticulocalbin 2, EF-hand calcium binding domain	111.599	175	71.6622	618	151.536	-1.08038	6.08285e-19	down
ENSSSCT00000012110	YME1L1	ATP-dependent zinc metalloprotease YME1L1-like	56.7576	124	36.4405	438	77.0748	-1.08072	1.38699e-13	down
ENSSSCT00000013376	DYNLT3	PREDICTED: dynein light chain Tctex-type 3-like	41.8936	30	26.8917	106	56.8955	-1.08115	0.000840199	down
ENSSSCT00000000658	ATF7IP	activating transcription factor 7 interacting protein	13.1314	37	8.41746	131	17.8454	-1.08409	0.000151122	down
ENSSSCT00000018386	PARP8	poly (ADP-ribose) polymerase family, member 8	14.5934	37	9.35463	131	19.8322	-1.08409	0.00015106	down
ENSSSCT00000014800	C3	complement C3	25.9353	110	16.6093	390	35.2613	-1.0861	3.05123e-12	down
ENSSSCT00000006542	FAM49B	family with sequence similarity 49, member B	18.1201	29	11.5904	103	24.6498	-1.08864	0.000955362	down
ENSSSCT00000019107	MYST2	K(lysine) acetyltransferase 7	26.1348	58	16.717	206	35.5527	-1.08864	8.47278e-07	down
ENSSSCT00000006679	SDC2	syndecan 2	93.5321	123	59.8143	437	127.25	-1.0891	1.02384e-13	down
ENSSSCT00000002060	POLG	polymerase (DNA directed), gamma	13.3719	47	8.55084	167	18.1929	-1.08924	1.21262e-05	down
ENSSSCT00000002615	PTGR2	Zinc binding alcohol dehydrogenase, domain containing 1	45.9195	61	29.3403	217	62.4986	-1.09094	3.80999e-07	down
ENSSSCT00000003665	PPP6R1	protein phosphatase 6, regulatory subunit 1	27.5957	71	17.6121	253	37.5792	-1.09337	3.04781e-08	down
ENSSSCT00000002534	PLEKHG3	pleckstrin homology domain containing, family G (with RhoGef domain) member 3	11.5918	39	7.39708	139	15.7865	-1.09366	7.69699e-05	down
ENSSSCT00000005768	KANK1	KN motif and ankyrin repeat domains 1	43.84	60	27.962	214	59.7181	-1.0947	4.30831e-07	down
ENSSSCT00000010911	ADRBK2	adrenergic, beta, receptor kinase 2	14.3439	31	9.12444	111	19.5633	-1.10034	0.000486485	down
ENSSSCT00000005723	MPDZ	PREDICTED: similar to multiple PDZ domain protein	16.1451	43	10.2688	154	22.0215	-1.10065	2.48162e-05	down
ENSSSCT00000015126	RAB8A	RAB8A, member RAS oncogene family	34.1914	36	21.7387	129	46.644	-1.10143	0.00013926	down
ENSSSCT00000011686	TIAL1	nucleolysin TIAR-like	51.7826	77	32.9164	276	70.6489	-1.10186	4.86177e-09	down
ENSSSCT00000017257	TMEM66	transmembrane protein 66	171.787	284	109.197	1018	234.377	-1.1019	5.69343e-32	down
ENSSSCT00000010762	F1RNN3_PIG	PREDICTED: sarcoplasmic	23.2346	56	14.7558	201	31.7135	-1.10382	8.80429e-07	down
ENSSSCT00000019278	AP2B1	AP-1 complex subunit beta-1-like	46.5796	138	29.5133	497	63.6459	-1.1087	5.9094e-16	down
ENSSSCT00000005017	NARS	asparaginyl-tRNA synthetase, cytoplasmic-like	49.8024	96	31.5391	346	68.0658	-1.10979	2.71105e-11	down
ENSSSCT00000014161	PACS1	phosphofurin acidic cluster sorting protein 1-like	12.0377	28	7.61898	101	16.4564	-1.11098	0.000877317	down
ENSSSCT00000010247	NBEA	neurobeachin	9.72406	44	6.14705	159	13.3011	-1.11358	1.42989e-05	down
ENSSSCT00000005415	LMAN1	protein ERGIC-53-like	56.6222	81	35.7689	293	77.4754	-1.11503	9.98073e-10	down
ENSSSCT00000000541	CNOT2	CCR4-NOT transcription complex, subunit 2	25.083	42	15.84	152	34.3261	-1.11573	2.26958e-05	down
ENSSSCT00000003811	PLOD1	procollagen-lysine, 2-oxoglutarate 5-dioxygenase 1	58.1511	129	36.7148	467	79.5874	-1.11618	3.5634e-15	down
ENSSSCT00000005381	CYB5A	cytochrome b5 type A (microsomal)	89.8017	135	56.6759	489	122.927	-1.117	6.89626e-16	down
ENSSSCT00000015621	PPP2CA	protein phosphatase 2, catalytic subunit, alpha isozyme	45.8577	32	28.9267	116	62.7887	-1.11811	0.0002826	down
ENSSSCT00000007385	ATP1A1	ATPase, Na+/K+ transporting, alpha 1 polypeptide	286.683	819	180.832	2969	392.533	-1.11817	4.78232e-95	down
ENSSSCT00000016738	AGR2	anterior gradient 2 homolog (Xenopus laevis)	89.2113	59	56.2513	214	122.171	-1.11895	2.58316e-07	down
ENSSSCT00000005080	CGNL1	PREDICTED: similar to Cingulin-like protein 1 (Paracingulin) (Junction-associated coiled-coil protein)	13.1766	43	8.30714	156	18.0461	-1.11926	1.61654e-05	down
ENSSSCT00000008276	SUN1	PREDICTED: SUN domain-containing protein 1-like	21.929	54	13.8206	196	30.0375	-1.11995	9.08585e-07	down
ENSSSCT00000004721	LMBRD1	LMBR1 domain containing 1	17.1204	30	10.7825	109	23.4584	-1.12142	0.00044714	down
ENSSSCT00000009220	-	PREDICTED: neurexin I-like isoform 3	39.3129	90	24.7593	327	53.8665	-1.12142	7.11443e-11	down
ENSSSCT00000005604	PPM1A	protein phosphatase 1A-like	22.9902	31	14.447	113	31.5334	-1.12611	0.00031959	down
ENSSSCT00000012360	HIGD1A	HIG1 domain family member 1A-like	58.1972	55	36.5066	201	79.8878	-1.12982	5.23301e-07	down
ENSSSCT00000008852	FAM120A	family with sequence similarity 120A	32.6244	85	20.4486	311	44.8003	-1.1315	1.65451e-10	down
ENSSSCT00000008853	PHF2	lysine-specific demethylase PHF2-like	16.7011	44	10.4675	161	22.9347	-1.13161	9.2706e-06	down
ENSSSCT00000014913	RAVER1	ribonucleoprotein PTB-binding 1	17.4217	33	10.9037	121	23.9398	-1.13459	0.000162817	down
ENSSSCT00000001480	MDC1	mediator of DNA-damage checkpoint 1	6.95684	36	4.35406	132	9.55962	-1.13459	7.29135e-05	down
ENSSSCT00000011275	USP54	ubiquitin specific peptidase 54	7.80263	33	4.88341	121	10.7219	-1.13459	0.000162884	down
ENSSSCT00000019572	NDEL1	PREDICTED: LOW QUALITY PROTEIN: nuclear distribution protein nudE-like 1-like	44.1771	61	27.6207	224	60.7335	-1.13674	8.50229e-08	down
ENSSSCT00000008820	RNPS1	PREDICTED: similar to RNA-binding protein S1, serine-rich domain isoform 3	61.6587	52	38.5438	191	84.7736	-1.13711	9.35921e-07	down
ENSSSCT00000019057	CDK12	cyclin-dependent kinase 12	9.11185	34	5.69235	125	12.5314	-1.13845	0.00011615	down
ENSSSCT00000017228	WHSC1L1	histone-lysine N-methyltransferase NSD3-like	10.5302	31	6.57724	114	14.4831	-1.13882	0.000257847	down
ENSSSCT00000019299	ZNF207	zinc finger protein 207	64.808	106	40.4658	390	89.1502	-1.13953	3.62197e-13	down
ENSSSCT00000019649	RASD1	PREDICTED: dexamethasone-induced Ras-related protein 1-like	82.5862	67	51.496	247	113.676	-1.1424	1.36157e-08	down
ENSSSCT00000011753	C10ORF137	erythroid differentiation-related factor 1-like	10.26	33	6.38512	122	14.1348	-1.14647	0.000131329	down
ENSSSCT00000004289	FAF1	Fas (TNFRSF6) associated factor 1	23.6337	41	14.6797	152	32.5876	-1.1505	1.33957e-05	down
ENSSSCT00000012715	GATA2	GATA binding protein 2	32.9106	65	20.4405	241	45.3807	-1.15065	1.73206e-08	down
ENSSSCT00000004225	DOCK7	dedicator of cytokinesis 7	7.59374	43	4.70483	160	10.4826	-1.15579	6.7735e-06	down
ENSSSCT00000000771	TNFRSF1A	tumor necrosis factor receptor superfamily, member 1A	20.8457	33	12.9001	123	28.7913	-1.15824	0.000105594	down
ENSSSCT00000017559	NDUFS1	NADH dehydrogenase (ubiquinone) Fe-S protein 1, 75kDa (NADH-coenzyme Q reductase)	39.3621	85	24.3492	317	54.3751	-1.15907	4.3438e-11	down
ENSSSCT00000018042	TNPO3	transportin 3	12.4822	26	7.71946	97	17.2449	-1.1596	0.000727885	down
ENSSSCT00000012529	GNL3	guanine nucleotide binding protein-like 3 (nucleolar)	19.6355	31	12.1183	116	27.1528	-1.16391	0.000166711	down
ENSSSCT00000013409	KDM6A	lysine-specific demethylase 6A-like	10.2448	35	6.32161	131	14.1679	-1.16426	5.2971e-05	down
ENSSSCT00000004202	DIRAS3	DIRAS family, GTP-binding RAS-like 3	417.951	594	257.6	2227	578.302	-1.16669	3.14768e-76	down
ENSSSCT00000003496	NUCB1	nucleobindin 1	116.09	120	71.54	450	160.641	-1.16702	1.14917e-15	down
ENSSSCT00000017486	MYO1B	myosin-Ib	8.25176	25	5.07573	94	11.4278	-1.17086	0.000822864	down
ENSSSCT00000018232	YKT6	YKT6 v-SNARE homolog (S. cerevisiae)	35.4566	50	21.8097	188	49.1036	-1.17086	6.18581e-07	down
ENSSSCT00000012910	DNAJB11	DnaJ (Hsp40) homolog, subfamily B, member 11	52.7205	72	32.4057	271	73.0354	-1.17235	9.92443e-10	down
ENSSSCT00000011574	PSD	pleckstrin and Sec7 domain containing	41.8596	72	25.7298	271	57.9895	-1.17235	9.91505e-10	down
ENSSSCT00000017441	FRZB	frizzled-related protein	24.4937	30	15.0478	113	33.9395	-1.17341	0.000187684	down
ENSSSCT00000011223	HK1	hexokinase 1	44.9048	115	27.5508	434	62.2589	-1.17619	2.6405e-15	down
ENSSSCT00000000203	TUBA1B	tubulin, alpha 1b	120.035	161	73.6122	608	166.457	-1.17714	2.76715e-21	down
ENSSSCT00000009663	OCIAD2	OCIA domain-containing protein 2-like	31.5502	27	19.3435	102	43.7569	-1.17766	0.000417568	down
ENSSSCT00000003039	IST1	IST1 homolog	67.1656	98	41.1195	371	93.2117	-1.18069	3.09168e-13	down
ENSSSCT00000019294	TMEM98	transmembrane protein 98-like	24.0667	24	14.7178	91	33.4155	-1.18296	0.000929373	down
ENSSSCT00000002639	DLST	dihydrolipoamide S-succinyltransferase (E2 component of 2-oxo-glutarate complex)	25.5327	53	15.6121	201	35.4533	-1.18326	1.77889e-07	down
ENSSSCT00000002696	EML5	echinoderm microtubule associated protein like 5	8.52415	40	5.20494	152	11.8434	-1.18612	7.74367e-06	down
ENSSSCT00000008321	TNRC18	trinucleotide repeat containing 18	8.92426	25	5.44925	95	12.3993	-1.18612	0.000659092	down
ENSSSCT00000019531	ACADVL	very long-chain specific acyl-CoA dehydrogenase, mitochondrial-like	39.1961	51	23.9164	194	54.4757	-1.18761	2.79741e-07	down
ENSSSCT00000012148	ITGB1	integrin, beta 1 (fibronectin receptor, beta polypeptide, antigen CD29 includes MDF2, MSK12)	94.4094	293	57.5541	1116	131.265	-1.18949	1.93438e-39	down
ENSSSCT00000017988	CREB3L2	cAMP responsive element binding protein 3-like 2	17.2512	27	10.5053	103	23.9971	-1.19174	0.000333997	down
ENSSSCT00000006328	CAMSAP1	calmodulin regulated spectrin-associated protein 1	21.2594	38	12.9439	145	29.5749	-1.19211	1.22277e-05	down
ENSSSCT00000012304	PDCD6IP	programmed cell death 6 interacting protein	53.8776	122	32.7804	466	74.9748	-1.19357	9.2675e-17	down
ENSSSCT00000002593	PCNX	pecanex-like protein 1	6.83202	39	4.15613	149	9.50792	-1.19389	8.68225e-06	down
ENSSSCT00000007397	CSDE1	PREDICTED: cold shock domain-containing protein E1-like isoform 1	98.0414	263	59.6331	1005	136.45	-1.19419	9.19273e-36	down
ENSSSCT00000000764	ZNF384	zinc finger protein 384	29.2087	46	17.7505	176	40.667	-1.19599	9.83955e-07	down
ENSSSCT00000016815	NAMPT	nicotinamide phosphoribosyltransferase	13.6687	24	8.29573	92	19.0417	-1.19872	0.000740197	down
ENSSSCT00000006626	OXR1	oxidation resistance 1	17.1322	42	10.3978	161	23.8667	-1.19872	3.10741e-06	down
ENSSSCT00000014483	DGKZ	PREDICTED: diacylglycerol kinase zeta-like	53.373	111	32.3663	426	74.3797	-1.20042	1.68349e-15	down
ENSSSCT00000000019	LOC100736589	PREDICTED: similar to Uncharacterized protein C22orf9 homolog	42.8654	50	25.9841	192	59.7467	-1.20123	2.51928e-07	down
ENSSSCT00000005452	RAB11A	unnamed protein product	60.5999	25	36.7344	96	84.4655	-1.20123	0.000524717	down
ENSSSCT00000000992	UBE2N	ubiquitin-conjugating enzyme E2 N-like	85.2904	76	51.6815	292	118.899	-1.20202	7.97818e-11	down
ENSSSCT00000018388	PELO	protein pelota homolog	27.8598	26	16.8692	100	38.8505	-1.20354	0.000375994	down
ENSSSCT00000001988	TMED3	PREDICTED: transmembrane emp24 domain-containing protein 3-like	55.7679	26	33.7676	100	77.7683	-1.20354	0.000375854	down
ENSSSCT00000013688	GPRASP1	G-protein coupled receptor-associated sorting protein 1-like	29.2793	98	17.7261	377	40.8324	-1.20384	7.76799e-14	down
ENSSSCT00000011784	KNDC1	PREDICTED: protein very KIND	12.5365	53	7.58686	204	17.486	-1.20463	9.02797e-08	down
ENSSSCT00000017865	DNAJB6	PREDICTED: dnaJ homolog subfamily B member 6-B-like	69.7986	93	42.2379	358	97.3593	-1.20478	3.52145e-13	down
ENSSSCT00000005453	DIS3L	PREDICTED: DIS3-like exonuclease 1-like	9.86442	27	5.96676	104	13.7621	-1.20568	0.000267517	down
ENSSSCT00000005979	ZNF462	PREDICTED: zinc finger protein 462-like	6.18934	34	3.74305	131	8.63562	-1.20608	3.07488e-05	down
ENSSSCT00000010304	SUCLA2	succinate-CoA ligase, ADP-forming, beta subunit	24.0927	41	14.5683	158	33.617	-1.20635	3.49797e-06	down
ENSSSCT00000007769	SEC23B	Sec23 homolog B (S. cerevisiae)	62.654	159	37.874	613	87.4339	-1.20698	2.7199e-22	down
ENSSSCT00000003226	CLIPR-59	CAP-GLY domain containing linker protein 3	94.9216	166	57.3788	640	132.464	-1.20701	2.92182e-23	down
ENSSSCT00000017250	PPP2CB	Serine/threonine-protein phosphatase	39.0014	49	23.5685	189	54.4343	-1.20766	2.81182e-07	down
ENSSSCT00000017361	TLK1	tousled-like kinase 1	20.3881	43	12.3131	166	28.4631	-1.2089	1.74372e-06	down
ENSSSCT00000010548	POLR3D	polymerase (RNA) III (DNA directed) polypeptide D, 44kDa	27.0292	43	16.3239	166	37.7345	-1.2089	1.74474e-06	down
ENSSSCT00000013823	STAG2	stromal antigen 2	21.8674	72	13.205	278	30.5298	-1.20914	2.02869e-10	down
ENSSSCT00000019185	VEZF1	vascular endothelial zinc finger 1	29.3144	36	17.7019	139	40.9268	-1.20914	1.55371e-05	down
ENSSSCT00000019179	SCPEP1	serine carboxypeptidase 1	25.6006	29	15.4567	112	35.7446	-1.2095	0.00013542	down
ENSSSCT00000013816	WDR44	PREDICTED: WD repeat-containing protein 44-like isoform 1	13.0495	37	7.87478	143	18.2242	-1.21054	1.09694e-05	down
ENSSSCT00000002093	TSPAN3	tetraspanin 3	183.165	224	110.508	866	255.822	-1.21099	1.53752e-31	down
ENSSSCT00000001504	DDR1	discoidin domain receptor tyrosine kinase 1	102.606	265	61.8841	1025	143.328	-1.21168	2.70434e-37	down
ENSSSCT00000013396	MED14	mediator complex subunit 14	11.7807	49	7.09285	190	16.4685	-1.21527	2.25169e-07	down
ENSSSCT00000018641	ORF	death-associated protein 1-like	146.152	25	87.9556	97	204.348	-1.21618	0.000421231	down
ENSSSCT00000002549	ATP6V1D	ATPase, H+ transporting, lysosomal 34kDa, V1 subunit D	43.0312	52	25.8751	202	60.1873	-1.2179	8.05027e-08	down
ENSSSCT00000012895	EIF2B5	eukaryotic translation initiation factor 2B, subunit 5 epsilon, 82kDa	19.2863	28	11.5798	109	26.9927	-1.22095	0.000151353	down
ENSSSCT00000000011	FBLN1	fibulin 1	47.1269	103	28.2941	401	65.9596	-1.22108	5.36278e-15	down
ENSSSCT00000019482	CAMTA2	calmodulin binding transcription activator 2	29.8801	88	17.9249	343	41.8353	-1.22276	6.26457e-13	down
ENSSSCT00000003072	FAM65A	protein FAM65A-like	21.4853	72	12.8772	281	30.0933	-1.22463	1.00589e-10	down
ENSSSCT00000009387	ADCY8	adenylate cyclase 8 (brain)	10.485	31	6.2837	121	14.6864	-1.22479	5.39382e-05	down
ENSSSCT00000017629	AAMP	PREDICTED: angio-associated migratory cell protein-like	37.2228	23	22.2684	90	52.1771	-1.22842	0.000663296	down
ENSSSCT00000005209	UBR1	ubiquitin protein ligase E3 component n-recognin 1	13.6016	35	8.13534	137	19.0679	-1.22887	1.38024e-05	down
ENSSSCT00000001711	SCUBE3	signal peptide, CUB domain, EGF-like 3	9.87549	25	5.90064	98	13.8503	-1.23098	0.000335392	down
ENSSSCT00000010812	MED13L	mediator complex subunit 13-like	10.0034	51	5.97537	200	14.0314	-1.23156	7.17995e-08	down
ENSSSCT00000014266	RTN3	reticulon-3	58.5219	68	34.9266	267	82.1172	-1.23336	2.54152e-10	down
ENSSSCT00000007708	PRNP	prion protein	152.234	307	90.8251	1206	213.644	-1.23404	4.24465e-45	down
ENSSSCT00000004265	SCP2	sterol carrier protein 2	31.6572	56	18.8863	220	44.428	-1.23413	1.27788e-08	down
ENSSSCT00000005904	TDRD7	tudor domain containing 7	9.97479	28	5.95084	110	13.9987	-1.23413	0.000120558	down
ENSSSCT00000013614	ITM2A	integral membrane protein 2A	33.0451	43	19.7085	169	46.3818	-1.23474	8.79436e-07	down
ENSSSCT00000014088	SUV420H1	histone-lysine N-methyltransferase SUV420H1-like	19.7042	43	11.7518	169	27.6565	-1.23474	8.78893e-07	down
ENSSSCT00000008866	SLC20A1	PREDICTED: sodium-dependent phosphate transporter 1-like	28.4218	47	16.9331	185	39.9104	-1.23692	2.24165e-07	down
ENSSSCT00000011123	IRF2BP2	interferon regulatory factor 2 binding protein 2-like	40.692	42	24.1736	166	57.2104	-1.24285	9.80887e-07	down
ENSSSCT00000003119	ARL2BP	ADP-ribosylation factor-like protein 2-binding protein-like	25.995	22	15.4367	87	36.5533	-1.24364	0.000741706	down
ENSSSCT00000018555	UBLCP1	ubiquitin-like domain-containing CTD phosphatase 1-like	16.8157	22	9.9857	87	23.6456	-1.24364	0.000741962	down
ENSSSCT00000009300	HEATR5B	HEAT repeat containing 5B	9.58248	50	5.68488	198	13.4801	-1.24562	6.3473e-08	down
ENSSSCT00000016218	PRKRIR	protein-kinase, interferon-inducible double stranded RNA dependent inhibitor, repressor of (P58 repressor)	15.4965	27	9.1886	107	21.8044	-1.2467	0.000135246	down
ENSSSCT00000016735	ANKMY2	PREDICTED: similar to ankyrin repeat and MYND domain containing 2 isoform 3	23.9462	27	14.1988	107	33.6936	-1.2467	0.000135191	down
ENSSSCT00000017658	DNAJB2	dnaJ homolog subfamily B member 2-like	36.8707	32	21.8399	127	51.9015	-1.24881	2.4356e-05	down
ENSSSCT00000018124	IFRD1	interferon-related developmental regulator 1	20.6569	34	12.2319	135	29.0819	-1.24948	1.22085e-05	down
ENSSSCT00000015542	SEMA6A	sema domain, transmembrane domain (TM), and cytoplasmic domain, (semaphorin) 6A	13.9115	34	8.23762	135	19.5854	-1.24948	1.22147e-05	down
ENSSSCT00000010463	COL4A2	collagen, type IV, alpha 2	87.0035	377	51.5166	1497	122.491	-1.24956	5.21248e-57	down
ENSSSCT00000018204	URGCP	up-regulator of cell proliferation-like	16.0858	35	9.52373	139	22.648	-1.24978	8.66252e-06	down
ENSSSCT00000008920	UXS1	UDP-glucuronate decarboxylase 1	58.9983	74	34.9208	294	83.0759	-1.25034	1.56796e-11	down
ENSSSCT00000014555	FSHB	follicle stimulating hormone, beta polypeptide	3311.77	2722	1957.6	10835	4665.94	-1.25308	0	down
ENSSSCT00000015477	ELL2	elongation factor, RNA polymerase II, 2	31.4236	52	18.5738	207	44.2734	-1.25317	2.50962e-08	down
ENSSSCT00000000151	MYH9	PREDICTED: LOW QUALITY PROTEIN: myosin-9	12.0598	61	7.12473	243	16.995	-1.2542	1.10957e-09	down
ENSSSCT00000008345	TMEM130	transmembrane protein 130	96.5261	119	56.9453	475	136.107	-1.25709	1.87686e-18	down
ENSSSCT00000009072	DCTN1	PREDICTED: dynactin subunit 1-like	7.17424	25	4.22615	100	10.1223	-1.26012	0.000211874	down
ENSSSCT00000006008	GNG10	guanine nucleotide-binding protein G(I)/G(S)/G(O) subunit gamma-10-like	85.7161	63	50.4931	252	120.939	-1.26012	4.40731e-10	down
ENSSSCT00000013861	GPC4	glypican 4	24.2745	32	14.2995	128	34.2496	-1.26012	1.9196e-05	down
ENSSSCT00000010443	NALCN	sodium leak channel non-selective protein	12.8156	34	7.54932	136	18.0819	-1.26012	9.68798e-06	down
ENSSSCT00000006492	GPAA1	glycosylphosphatidylinositol anchor attachment protein 1 homolog (yeast)	14.4919	23	8.53679	92	20.447	-1.26012	0.000420065	down
ENSSSCT00000005748	JAK2	Janus kinase 2	5.55172	21	3.27037	84	7.83307	-1.26012	0.000829732	down
ENSSSCT00000010673	P2RX2	P2X purinoceptor 2-like	52.8057	44	31.1064	176	74.5049	-1.26012	3.08713e-07	down
ENSSSCT00000015450	RASA1	RAS p21 protein activator (GTPase activating protein) 1	13.4644	27	7.93152	108	18.9973	-1.26012	0.000107201	down
ENSSSCT00000008869	ZC3H6	PREDICTED: zinc finger CCCH domain-containing protein 6-like	15.8226	35	9.32066	140	22.3245	-1.26012	6.87199e-06	down
ENSSSCT00000009178	USP34	ubiquitin carboxyl-terminal hydrolase 34-like	18.9464	147	11.1474	589	26.7454	-1.26258	6.05969e-23	down
ENSSSCT00000009212	PSME4	proteasome activator complex subunit 4-like	15.6195	68	9.15357	274	22.0855	-1.27069	4.795e-11	down
ENSSSCT00000019675	ATP8	ATP synthase F0 subunit 8	9376.66	1495	5491.79	6029	13261.5	-1.2719	1.69006e-236	down
ENSSSCT00000005724	LOC100153559	Uncharacterized protein C9orf150	30.2732	27	17.7174	109	42.8291	-1.27342	8.47584e-05	down
ENSSSCT00000005601	LOC100155212	pecanex-like protein C14orf135-like	7.64685	24	4.47169	97	10.822	-1.27507	0.000237089	down
ENSSSCT00000013781	C1GALT1C1	C1GALT1-specific chaperone 1-like	30.8083	23	18.0102	93	43.6063	-1.27572	0.000332389	down
ENSSSCT00000001709	ANKS1A	ankyrin repeat and SAM domain-containing protein 1A-like	8.03743	22	4.69698	89	11.3779	-1.27643	0.000466175	down
ENSSSCT00000015653	BRD8	bromodomain containing 8	29.9817	64	17.5166	259	42.4468	-1.27693	1.528e-10	down
ENSSSCT00000010300	RB1	retinoblastoma 1	7.71676	21	4.50788	85	10.9256	-1.2772	0.000658079	down
ENSSSCT00000017360	GORASP2	golgi reassembly stacking protein 2, 55kDa	109.771	137	64.0857	555	155.456	-1.27844	4.75338e-22	down
ENSSSCT00000009700	YBX1	PREDICTED: hypothetical protein LOC700140	67.5601	39	39.4411	158	95.6791	-1.2785	1.07397e-06	down
ENSSSCT00000016945	LAMC1	laminin B2-like	12.8135	48	7.46582	195	18.1613	-1.28249	3.88767e-08	down
ENSSSCT00000012961	TNK2	tyrosine kinase, non-receptor, 2	28.1957	78	16.4236	317	39.9677	-1.28306	7.32852e-13	down
ENSSSCT00000011279	SEC24C	SEC24 family, member C (S. cerevisiae)	24.18	73	14.0738	297	34.2863	-1.28462	4.14901e-12	down
ENSSSCT00000012485	HYAL2	hyaluronoglucosaminidase 2	21.4972	29	12.5113	118	30.4832	-1.28479	3.37594e-05	down
ENSSSCT00000018268	TRIO	PREDICTED: triple functional domain protein-like	7.05604	51	4.09981	208	10.0123	-1.28814	1.08085e-08	down
ENSSSCT00000019371	CPD	carboxypeptidase D	6.90559	23	4.00646	94	9.80473	-1.29115	0.00026326	down
ENSSSCT00000002105	SIN3A	paired amphipathic helix protein Sin3a-like	14.8684	44	8.62033	180	21.1164	-1.29255	1.2128e-07	down
ENSSSCT00000001767	GLX1	PREDICTED: lactoylglutathione lyase isoform 1	20.151	21	11.6743	86	28.6277	-1.29407	0.000517861	down
ENSSSCT00000000129	LOC100510904	unnamed protein product	119.139	42	69.022	172	169.255	-1.29407	2.39824e-07	down
ENSSSCT00000000410	SMARCC2	SWI/SNF complex subunit SMARCC2-like	50.0789	136	29.0111	557	71.1468	-1.2942	1.5535e-22	down
ENSSSCT00000016463	DDX6	DEAD (Asp-Glu-Ala-Asp) box helicase 6	26.17	51	15.154	209	37.186	-1.29506	8.43991e-09	down
ENSSSCT00000006069	GGTA1	glycoprotein, alpha-galactosyltransferase 1	10.1885	29	5.89424	119	14.4828	-1.29696	2.65964e-05	down
ENSSSCT00000013221	SLC37A1	solute carrier family 37 (glycerol-3-phosphate transporter), member 1	17.4493	27	10.0814	111	24.8173	-1.29965	5.24387e-05	down
ENSSSCT00000011339	WAPAL	wings apart-like protein homolog	10.7238	34	6.18872	140	15.259	-1.30194	3.75313e-06	down
ENSSSCT00000007701	PLAT	plasminogen activator, tissue	13.0375	25	7.52089	103	18.5542	-1.30277	0.0001051	down
ENSSSCT00000018917	DHX8	DEAH (Asp-Glu-Ala-His) box polypeptide 8	10.0449	32	5.78952	132	14.3002	-1.30452	7.44635e-06	down
ENSSSCT00000015983	FAM160A2	FTS and Hook-interacting protein-like	11.3926	24	6.56632	99	16.2189	-1.30452	0.000147423	down
ENSSSCT00000007494	STXBP3	syntaxin binding protein 3	15.6806	24	9.03777	99	22.3234	-1.30452	0.000147544	down
ENSSSCT00000013167	SYNJ1	synaptojanin 1	6.78946	24	3.91322	99	9.6657	-1.30452	0.000147484	down
ENSSSCT00000007256	POGZ	PREDICTED: pogo transposable element with ZNF domain isoform 1	12.0454	39	6.93872	161	17.152	-1.30564	5.26664e-07	down
ENSSSCT00000000817	WNK1	Serine/threonine-protein kinase WNK1	17.8432	100	10.2754	413	25.411	-1.30627	4.79573e-17	down
ENSSSCT00000007130	GON4L	gon-4-like (C. elegans)	15.2586	69	8.78629	285	21.7308	-1.30642	6.31029e-12	down
ENSSSCT00000006159	HSPA5	heat shock 70kDa protein 5 (glucose-regulated protein, 78kDa)	705.106	1107	405.854	4575	1004.36	-1.30724	5.47858e-187	down
ENSSSCT00000011129	KCNK1	Potassium channel, subfamily K, member 1	22.475	30	12.9352	124	32.0148	-1.30743	1.48611e-05	down
ENSSSCT00000018606	ANXA6	annexin A6-like	66.9911	81	38.5396	335	95.4426	-1.30829	5.90411e-14	down
ENSSSCT00000002237	TM9SF1	transmembrane 9 superfamily member 1	30.5328	42	17.544	174	43.5216	-1.31075	1.48449e-07	down
ENSSSCT00000009415	WDR35	WD repeat-containing protein 35-like	9.01438	28	5.17963	116	12.8491	-1.31075	2.95135e-05	down
ENSSSCT00000007751	KIF16B	kinesin family member 16B	5.78295	20	3.31878	83	8.24712	-1.31324	0.000574804	down
ENSSSCT00000018803	PSMD12	26S proteasome non-ATPase regulatory subunit 12-like	31.4967	44	18.0475	183	44.946	-1.31639	5.86785e-08	down
ENSSSCT00000018921	EZH1	enhancer of zeste homolog 1 (Drosophila)	11.6619	24	6.67353	100	16.6502	-1.31902	0.000116121	down
ENSSSCT00000011259	DDIT4	PREDICTED: DNA damage-inducible transcript 4 protein-like isoform 1	36.6381	35	20.9492	146	52.3271	-1.32067	1.62392e-06	down
ENSSSCT00000011842	RAB3GAP2	rab3 GTPase-activating protein non-catalytic subunit-like	24.8341	82	14.1719	343	35.4963	-1.32464	1.53762e-14	down
ENSSSCT00000009167	EHBP1	PREDICTED: EH domain-binding protein 1-like	20.6285	48	11.7627	201	29.4942	-1.32621	9.00471e-09	down
ENSSSCT00000005607	SIX1	SIX homeobox 1	55.4005	36	31.5529	151	79.2481	-1.3286	9.05793e-07	down
ENSSSCT00000016232	PAK1	serine/threonine-protein kinase PAK 1-like	26.7038	46	15.2058	193	38.2018	-1.32902	1.79833e-08	down
ENSSSCT00000012820	EIF2A	eukaryotic translation initiation factor 2A, 65kDa	47.5036	51	27.0477	214	67.9594	-1.32917	2.47422e-09	down
ENSSSCT00000012767	COPB2	coatomer protein complex, subunit beta 2 (beta prime)	87.9633	200	50.0088	841	125.918	-1.33223	2.17512e-35	down
ENSSSCT00000000728	CLSTN3	calsyntenin-3-like	69.3468	183	39.4071	770	99.2864	-1.33314	1.82467e-32	down
ENSSSCT00000012228	ZMYND11	zinc finger, MYND-type containing 11	39.8889	74	22.6344	312	57.1435	-1.33607	1.95743e-13	down
ENSSSCT00000017177	RWDD4	RWD domain-containing protein 4-like	18.0409	18	10.2266	76	25.8551	-1.33813	0.000901671	down
ENSSSCT00000016202	SPCS2	signal peptidase complex subunit 2-like	156.26	131	88.3609	555	224.159	-1.34305	1.00735e-23	down
ENSSSCT00000009492	LETM1	leucine zipper-EF-hand containing transmembrane protein 1	11.279	21	6.37642	89	16.1817	-1.34354	0.000254353	down
ENSSSCT00000000101	GTPBP1	GTP binding protein 1	23.9914	46	13.5608	195	34.4221	-1.34389	1.10243e-08	down
ENSSSCT00000008346	TRRAP	transformation/transcription domain-associated protein	11.4174	104	6.45216	441	16.3827	-1.34432	5.92894e-19	down
ENSSSCT00000009153	RAB1B	ras-related protein Rab-1A	70.7863	78	39.9807	331	101.592	-1.34541	2.28551e-14	down
ENSSSCT00000008142	NCOA5	nuclear receptor coactivator 5	20.8	28	11.7353	119	29.8647	-1.34759	1.42508e-05	down
ENSSSCT00000016835	PDIA4	protein disulfide isomerase family A, member 4	165.122	296	93.1612	1258	237.082	-1.34759	9.88898e-54	down
ENSSSCT00000012497	VPRBP	Vpr (HIV-1) binding protein	8.82962	28	4.98164	119	12.6776	-1.34759	1.42436e-05	down
ENSSSCT00000016768	DMTF1	cyclin D binding myb-like transcription factor 1	16.8805	39	9.51363	166	24.2474	-1.34976	1.57013e-07	down
ENSSSCT00000000718	M6PR	mannose-6-phosphate receptor (cation dependent)	34.1882	42	19.2502	179	49.1262	-1.35162	4.39541e-08	down
ENSSSCT00000012095	HSPA14	heat shock 70 kDa protein 14	13.4606	19	7.57757	81	19.3436	-1.35205	0.000499365	down
ENSSSCT00000018489	-	neuron-specific protein family member 2-like	75.3943	45	42.4178	192	108.371	-1.35323	1.21625e-08	down
ENSSSCT00000001743	SRSF3	serine/arginine-rich splicing factor 3-like	69.291	66	38.9442	282	99.6377	-1.35528	1.93699e-12	down
ENSSSCT00000019028	CASC3	protein CASC3-like	32.354	73	18.1804	312	46.5276	-1.3557	1.01397e-13	down
ENSSSCT00000004648	LAMA2	laminin subunit alpha-2-like	11.8942	36	6.67931	154	17.109	-1.35699	4.34153e-07	down
ENSSSCT00000008529	SETD1A	SET domain containing 1A	8.6448	35	4.84812	150	12.4415	-1.35966	6.16319e-07	down
ENSSSCT00000014535	CD59	CD59 glycoprotein precursor	84.4128	108	47.3294	463	121.496	-1.36011	3.13646e-20	down
ENSSSCT00000004568	FUCA2	fucosidase, alpha-L- 2, plasma	32.7168	38	18.3364	163	47.0971	-1.36093	1.73042e-07	down
ENSSSCT00000000141	KCTD17	BTB/POZ domain-containing protein KCTD17-like	31.4635	17	17.6203	73	45.3067	-1.36249	0.000986793	down
ENSSSCT00000005802	ANXA1	annexin A1	19.4002	27	10.8606	116	27.9398	-1.36322	1.57157e-05	down
ENSSSCT00000005093	RAB27A	RAB27A, member RAS oncogene family	69.8689	111	39.1074	477	100.63	-1.36355	6.61213e-21	down
ENSSSCT00000008073	SERINC3	MGC139788 protein	94.057	106	52.6056	456	135.508	-1.36509	4.91513e-20	down
ENSSSCT00000010109	WDFY3	PREDICTED: lysosomal trafficking regulator-like	7.79004	62	4.3536	267	11.2265	-1.36662	5.97869e-12	down
ENSSSCT00000008564	GTF3C1	general transcription factor IIIC, polypeptide 1, alpha 220kDa	21.2982	104	11.9004	448	30.696	-1.36704	9.98369e-20	down
ENSSSCT00000019480	KIF1C	kinesin family member 1C	12.9686	32	7.2404	138	18.6968	-1.36865	1.70691e-06	down
ENSSSCT00000004660	RNF146	ring finger protein 146	39.6602	32	22.1424	138	57.178	-1.36865	1.70591e-06	down
ENSSSCT00000000766	TAPBPL	tapasin-related protein-like	15.4751	22	8.63162	95	22.3187	-1.37055	0.000111194	down
ENSSSCT00000012151	CUL2	cullin 2	29.183	49	16.2548	212	42.1112	-1.37334	1.11434e-09	down
ENSSSCT00000019459	MYBBP1A	MYB binding protein (P160) 1a	28.2433	85	15.7239	368	40.7628	-1.3743	2.0733e-16	down
ENSSSCT00000004867	WASF1	wiskott-Aldrich syndrome protein family member 1-like	20.8153	24	11.5809	104	30.0497	-1.3756	4.37857e-05	down
ENSSSCT00000011589	INA	internexin neuronal intermediate filament protein, alpha	55.1346	62	30.6475	269	79.6217	-1.37739	3.61732e-12	down
ENSSSCT00000011871	WDR26	WD repeat domain 26	27.636	55	15.3447	239	39.9273	-1.37963	6.64018e-11	down
ENSSSCT00000012118	ARHGAP21	Rho GTPase activating protein 21	18.5577	79	10.2887	344	26.8267	-1.38261	1.67e-15	down
ENSSSCT00000019143	PPP1R9B	neurabin-2-like	15.4104	28	8.53996	122	22.2809	-1.38351	6.77367e-06	down
ENSSSCT00000013703	MORF4L2	mortality factor 4-like protein 2-like	282.399	181	156.445	789	408.353	-1.38416	3.69682e-35	down
ENSSSCT00000013765	ALG13	UDP-N-acetylglucosamine transferase subunit ALG13 homolog isoform 1	19.0819	50	10.5696	218	27.5942	-1.38445	4.78734e-10	down
ENSSSCT00000018622	NSUN2	NOP2/Sun RNA methyltransferase family, member 2	18.2996	36	10.1344	157	26.4649	-1.38482	2.07005e-07	down
ENSSSCT00000004067	unknownR7	palmitoyl-protein thioesterase 1-like	46.7534	44	25.8813	192	67.6254	-1.38566	6.24991e-09	down
ENSSSCT00000002150	NEO1	neogenin-like	18.1149	68	10.0212	297	26.2086	-1.38698	1.62187e-13	down
ENSSSCT00000018132	THAP5	PREDICTED: THAP domain-containing protein 5-like	20.8768	19	11.5476	83	30.206	-1.38724	0.000308317	down
ENSSSCT00000019027	MSL1	male-specific lethal 1 homolog (Drosophila)	17.6235	24	9.73749	105	25.5094	-1.38941	3.41814e-05	down
ENSSSCT00000017440	DNAJC10	DnaJ (Hsp40) homolog, subfamily C, member 10	52.7277	107	29.0943	469	76.361	-1.3921	3.42914e-21	down
ENSSSCT00000001825	UBR2	ubiquitin protein ligase E3 component n-recognin 2	7.22989	31	3.98676	136	10.473	-1.39339	1.45697e-06	down
ENSSSCT00000007547	DNTTIP2	deoxynucleotidyltransferase, terminal, interacting protein 2	28.3753	54	15.6423	237	41.1084	-1.39398	5.61093e-11	down
ENSSSCT00000008761	RAB11FIP3	rab11 family-interacting protein 3-like	31.6904	23	17.4628	101	45.9179	-1.39477	4.79931e-05	down
ENSSSCT00000018744	C17ORF28	UPF0663 transmembrane protein C17orf28-like	44.5954	91	24.5566	400	64.6342	-1.39619	3.33436e-18	down
ENSSSCT00000009835	SCARB2	scavenger receptor class B, member 2	50.3158	75	27.6865	330	72.9451	-1.39763	3.99117e-15	down
ENSSSCT00000010107	MAPK10	mitogen-activated protein kinase 10	24.4065	25	13.4298	110	35.3832	-1.39763	1.87803e-05	down
ENSSSCT00000011812	UBFD1	ubiquitin domain-containing protein UBFD1-like	19.3339	22	10.6227	97	28.0452	-1.40061	6.70298e-05	down
ENSSSCT00000000915	APLP2	amyloid beta (A4) precursor-like protein 2	23.039	46	12.6501	203	33.4278	-1.4019	1.46446e-09	down
ENSSSCT00000016959	RNF2	E3 ubiquitin-protein ligase RING2-like	18.8156	19	10.3176	84	27.3136	-1.40451	0.000239791	down
ENSSSCT00000006573	DERL1	PREDICTED: derlin-1-like	20.8057	19	11.4089	84	30.2025	-1.40451	0.000239884	down
ENSSSCT00000004994	ME2	malic enzyme 2, NAD(+)-dependent, mitochondrial	74.8581	138	41.005	611	108.711	-1.40663	6.16987e-28	down
ENSSSCT00000019622	FAM18B2	protein FAM18B1-like	47.7523	53	26.1297	235	69.3749	-1.40872	4.75171e-11	down
ENSSSCT00000001691	ITPR3	inositol 1,4,5-trisphosphate receptor, type 3	3.92975	25	2.14821	111	5.7113	-1.41068	1.47022e-05	down
ENSSSCT00000012042	DNAJA1	DnaJ (Hsp40) homolog, subfamily A, member 1	165.212	211	90.3024	937	240.122	-1.41093	6.82467e-43	down
ENSSSCT00000006759	SEC31B	SEC31 homolog B (S. cerevisiae)	12.6009	38	6.88004	169	18.3219	-1.41308	3.83323e-08	down
ENSSSCT00000005141	EID1	EP300-interacting inhibitor of differentiation 1-like	52.4837	22	28.6222	98	76.3452	-1.4154	5.21085e-05	down
ENSSSCT00000016205	GDPD5	glycerophosphodiester phosphodiesterase domain containing 5	19.9874	24	10.8935	107	29.0814	-1.41663	2.05922e-05	down
ENSSSCT00000012297	OSBPL10	oxysterol binding protein-like 10	19.6504	30	10.6953	134	28.6055	-1.41932	1.23435e-06	down
ENSSSCT00000008684	PPL	periplakin	23.6164	30	12.8539	134	34.379	-1.41932	1.23361e-06	down
ENSSSCT00000014893	ILF3	interleukin enhancer binding factor 3, 90kDa	56.6995	113	30.804	506	82.595	-1.42294	1.43923e-23	down
ENSSSCT00000009698	KLHL2	kelch-like 2, Mayven (Drosophila)	14.278	25	7.75436	112	20.8017	-1.42362	1.13718e-05	down
ENSSSCT00000005098	FAM214A	PREDICTED: uncharacterized protein KIAA1370-like	24.5273	64	13.3112	287	35.7434	-1.42503	1.36942e-13	down
ENSSSCT00000007936	MAPRE1	microtubule-associated protein, RP/EB family, member 1	25.0678	47	13.5936	211	36.5421	-1.42663	3.74501e-10	down
ENSSSCT00000002830	C14ORF153	kinesin light chain 1-like	48.5506	63	26.3161	283	70.7852	-1.4275	1.93963e-13	down
ENSSSCT00000018023	COPG2	coatomer protein complex, subunit gamma 2	28.0132	36	15.1645	162	40.8618	-1.43005	5.8583e-08	down
ENSSSCT00000013169	GCFC1	GC-rich sequence DNA-binding factor 1	19.105	24	10.3422	108	27.8678	-1.43005	1.60223e-05	down
ENSSSCT00000016821	HBP1	PREDICTED: HMG box-containing protein 1-like	28.372	48	15.3588	216	41.3852	-1.43005	2.05604e-10	down
ENSSSCT00000011469	LGI1	leucine-rich glioma-inactivated protein 1-like	31.2756	42	16.9306	189	45.6206	-1.43005	3.42723e-09	down
ENSSSCT00000014691	REXO1	PREDICTED: RNA exonuclease 1 homolog	8.37596	22	4.53421	99	12.2177	-1.43005	4.06467e-05	down
ENSSSCT00000004275	ZFYVE9	zinc finger, FYVE domain containing 9	15.6314	50	8.46185	225	22.801	-1.43005	7.9397e-11	down
ENSSSCT00000016979	RPS6KC1	ribosomal protein S6 kinase, 52kDa, polypeptide 1	8.0836	16	4.37595	72	11.7913	-1.43005	0.000663342	down
ENSSSCT00000004960	EEF1A1	elongation factor 1-alpha 1	3112.01	2615	1682.09	11792	4541.92	-1.43305	0	down
ENSSSCT00000007433	RAP1A	PREDICTED: similar to RAP1A, member of RAS oncogene family	41.0839	45	22.2002	203	59.9676	-1.43361	7.39278e-10	down
ENSSSCT00000004106	NPC1	Niemann-Pick disease, type C1	8.61305	29	4.64956	131	12.5765	-1.43557	1.34109e-06	down
ENSSSCT00000003910	CDC42	cell division cycle 42 (GTP binding protein, 25kDa)	78.2517	85	42.2397	384	114.264	-1.4357	3.31248e-18	down
ENSSSCT00000002187	SRP54	signal recognition particle 54kDa	31.5582	57	17.011	258	46.1053	-1.43846	1.99673e-12	down
ENSSSCT00000009334	YWHAE	PREDICTED: 14-3-3 protein epsilon-like isoform 2	115.852	19	62.4484	86	169.255	-1.43846	0.000145375	down
ENSSSCT00000017097	CCNT2	PREDICTED: similar to cyclin T2 isoform b isoform 1	11.1958	17	6.03195	77	16.3597	-1.43945	0.000367662	down
ENSSSCT00000019321	WSB1	WD repeat and SOCS box containing 1	55.9255	77	30.1161	349	81.735	-1.44042	1.14108e-16	down
ENSSSCT00000004111	OSBPL1A	oxysterol binding protein-like 1A	6.00948	15	3.23567	68	8.78329	-1.4407	0.000933513	down
ENSSSCT00000008874	FBLN7	fibulin-7-like	38.2506	43	20.59	195	55.9112	-1.44119	1.46119e-09	down
ENSSSCT00000010671	GOLGA3	golgin A3	7.92418	24	4.26087	109	11.5875	-1.44335	1.23413e-05	down
ENSSSCT00000011546	SCD	stearoyl-CoA desaturase (delta-9-desaturase)	9.01097	33	4.84229	150	13.1796	-1.44455	1.62259e-07	down
ENSSSCT00000002563	ZFP36L1	PREDICTED: zinc finger protein 36, C3H1 type-like 1-like	32.2601	22	17.3358	100	47.1843	-1.44455	3.16473e-05	down
ENSSSCT00000000960	SCYL2	SCY1-like 2 (S. cerevisiae)	13.5027	27	7.24429	123	19.7612	-1.44775	2.67073e-06	down
ENSSSCT00000015787	CSF1R	colony stimulating factor 1 receptor	10.9923	25	5.89322	114	16.0914	-1.44916	6.8228e-06	down
ENSSSCT00000012106	ABI1	PREDICTED: abl interactor 2 isoform 1	18.8604	23	10.103	105	27.6178	-1.45081	1.73405e-05	down
ENSSSCT00000001962	IREB2	Iron-responsive element-binding protein 2	11.282	26	6.03217	119	16.5319	-1.4545	3.75311e-06	down
ENSSSCT00000015888	LOC780412	N-acetylglucosaminyltransferase I	27.1138	26	14.497	119	39.7307	-1.4545	3.75102e-06	down
ENSSSCT00000011099	ZDHHC8	zinc finger, DHHC-type containing 8	11.6072	19	6.20403	87	17.0104	-1.45514	0.000112803	down
ENSSSCT00000016766	CROT	carnitine O-octanoyltransferase	10.8901	24	5.81667	110	15.9636	-1.45652	9.56779e-06	down
ENSSSCT00000005980	RAD23B	RAD23 homolog B (S. cerevisiae)	70.2295	101	37.5062	463	102.953	-1.45678	2.43573e-22	down
ENSSSCT00000012581	MAGI1	membrane associated guanylate kinase, WW and PDZ domain containing 1	10.2354	29	5.46444	133	15.0063	-1.45743	8.09821e-07	down
ENSSSCT00000012453	LAMC1	laminin, gamma 1 (formerly LAMB2)	20.6891	63	11.0435	289	30.3347	-1.45777	3.99734e-14	down
ENSSSCT00000010926	XBP1	hypothetical protein PANDA_003658	205.348	32	109.499	147	301.198	-1.4598	1.75581e-07	down
ENSSSCT00000002072	ANPEP	alanyl (membrane) aminopeptidase	10.4081	25	5.5444	115	15.2717	-1.46176	5.24824e-06	down
ENSSSCT00000018267	CTNND2	catenin delta-2-like	13.0134	30	6.9323	138	19.0946	-1.46176	4.41739e-07	down
ENSSSCT00000005781	TJP2	tight junction protein 2	6.44413	20	3.43281	92	9.45545	-1.46176	6.16581e-05	down
ENSSSCT00000018381	NNT	NAD(P) transhydrogenase, mitochondrial-like	13.9048	28	7.39869	129	20.4109	-1.464	1.12729e-06	down
ENSSSCT00000010462	COL4A1	collagen alpha-1(IV) chain-like	114.382	437	60.8472	2014	167.917	-1.46448	2.78796e-97	down
ENSSSCT00000016440	SIDT2	SID1 transmembrane family, member 2	13.3555	31	7.09988	143	19.6111	-1.4658	2.45311e-07	down
ENSSSCT00000015664	ETF1	eukaryotic peptide chain release factor subunit 1-like	28.2626	37	15.0038	171	41.5214	-1.46852	1.13357e-08	down
ENSSSCT00000004499	SCAF8	SR-related CTD-associated factor 8	13.8173	37	7.33521	171	20.2994	-1.46852	1.13263e-08	down
ENSSSCT00000009959	BBS7	Bardet-Biedl syndrome 7	7.91794	16	4.20116	74	11.6347	-1.46958	0.000399515	down
ENSSSCT00000012624	BHLHE40	basic helix-loop-helix family, member e40	18.2387	16	9.67724	74	26.8002	-1.46958	0.000399367	down
ENSSSCT00000010344	KBTBD7	kelch repeat and BTB domain-containing protein 7-like	11.0611	16	5.86887	74	16.2533	-1.46958	0.000399219	down
ENSSSCT00000002540	MAX	protein max isoform a	38.129	24	20.2308	111	56.0273	-1.46958	7.37159e-06	down
ENSSSCT00000015628	SEC24A	SEC24 family, member A (S. cerevisiae)	9.16622	24	4.86348	111	13.469	-1.46958	7.36769e-06	down
ENSSSCT00000009943	HSPA4L	heat shock 70kDa protein 4-like	9.43221	19	4.99938	88	13.865	-1.47163	8.70128e-05	down
ENSSSCT00000006908	DCAF6	PREDICTED: DDB1- and CUL4-associated factor 6-like	21.5792	44	11.429	204	31.7295	-1.47312	2.83664e-10	down
ENSSSCT00000000716	A2M	alpha-2-macroglobulin	10.9139	36	5.77805	167	16.0498	-1.4739	1.58629e-08	down
ENSSSCT00000003106	MMP15	matrix metallopeptidase 15 (membrane-inserted)	19.4896	25	10.3164	116	28.6629	-1.47425	4.05695e-06	down
ENSSSCT00000000950	ARL1	ADP-ribosylation factor-like 1	42.1545	39	22.3098	181	61.9991	-1.47457	3.35603e-09	down
ENSSSCT00000000038	PACSIN2	protein kinase C and casein kinase substrate in neurons protein 2-like	25.9657	42	13.7381	195	38.1933	-1.47514	7.21762e-10	down
ENSSSCT00000007000	PEX19	PREDICTED: peroxisomal biogenesis factor 19 isoform 1	52.9837	56	28.033	260	77.9345	-1.47514	5.7468e-13	down
ENSSSCT00000000036	TTLL12	tubulin tyrosine ligase-like family, member 12	27.6046	48	14.5983	223	40.6109	-1.47606	3.27468e-11	down
ENSSSCT00000002945	FBXO31	PREDICTED: f-box only protein 31-like	12.5165	17	6.61791	79	18.4151	-1.47644	0.000220965	down
ENSSSCT00000004683	HSF2	heat shock transcription factor 2	24.7774	37	13.0974	172	36.4574	-1.47694	8.6598e-09	down
ENSSSCT00000011155	NUP133	nucleoporin 133kDa	7.14703	20	3.77712	93	10.5169	-1.47736	4.79851e-05	down
ENSSSCT00000007261	ZNF687	zinc finger protein 687-like	7.62965	20	4.03218	93	11.2271	-1.47736	4.79633e-05	down
ENSSSCT00000016437	SIK3	SIK family kinase 3	28.6846	82	15.139	382	42.2301	-1.48	6.45817e-19	down
ENSSSCT00000013878	DDX26B	DEAD/H (Asp-Glu-Ala-Asp/His) box polypeptide 26B	24.3597	47	12.8544	219	35.8651	-1.48032	4.57697e-11	down
ENSSSCT00000004023	ZMYM4	zinc finger, MYM-type 4	7.78512	21	4.10352	98	11.4667	-1.48252	2.6398e-05	down
ENSSSCT00000013128	CHMP2B	charged multivesicular body protein 2B	34.3627	37	18.0868	173	50.6387	-1.4853	6.64912e-09	down
ENSSSCT00000003097	GOT2	glutamic-oxaloacetic transaminase 2, mitochondrial (aspartate aminotransferase 2)	72.2079	71	38.0043	332	106.411	-1.48542	1.38941e-16	down
ENSSSCT00000008053	CHD6	chromodomain-helicase-DNA-binding protein 6-like	10.6331	41	5.59036	192	15.6759	-1.48754	7.76538e-10	down
ENSSSCT00000002982	CMIP	PREDICTED: c-Maf-inducing protein	43.9729	57	23.114	267	64.8317	-1.48793	1.82594e-13	down
ENSSSCT00000011094	ARVCF	armadillo repeat gene deleted in velocardiofacial syndrome	7.44849	16	3.91322	75	10.9838	-1.48894	0.00030872	down
ENSSSCT00000003981	EPB41	erythrocyte membrane protein band 4.1 (elliptocytosis 1, RH-linked)	13.7649	16	7.23167	75	20.2981	-1.48894	0.000308838	down
ENSSSCT00000011504	RRP12	ribosomal RNA processing 12 homolog (S. cerevisiae)	6.15484	16	3.23358	75	9.07611	-1.48894	0.000308603	down
ENSSSCT00000012622	SUMF1	sulfatase modifying factor 1	26.5993	32	13.9745	150	39.224	-1.48894	8.00466e-08	down
ENSSSCT00000002975	MBTPS1	membrane-bound transcription factor peptidase, site 1	37.7464	101	19.8135	474	55.6792	-1.49066	1.26276e-23	down
ENSSSCT00000015139	CHERP	PREDICTED: calcium homeostasis endoplasmic reticulum protein-like	15.0754	33	7.90841	155	22.2424	-1.49185	4.40447e-08	down
ENSSSCT00000004926	IBTK	inhibitor of Bruton agammaglobulinemia tyrosine kinase	6.38459	20	3.34769	94	9.42148	-1.49279	3.69695e-05	down
ENSSSCT00000016145	NUP98	nuclear pore complex protein Nup98-Nup96-like	16.2228	64	8.50211	301	23.9436	-1.49374	3.39231e-15	down
ENSSSCT00000005011	TXNL1	thioredoxin-like 1	42.7746	58	22.4042	273	63.145	-1.4949	7.60867e-14	down
ENSSSCT00000016637	FMO1	flavin containing monooxygenase 1	14.2224	21	7.44067	99	21.004	-1.49716	2.02494e-05	down
ENSSSCT00000018366	OXCT1	3-oxoacid CoA transferase 1	12.9855	18	6.78514	85	19.1858	-1.49959	9.37934e-05	down
ENSSSCT00000009844	CCNI	cyclin I	94.3821	126	49.2551	596	139.509	-1.50201	5.67513e-30	down
ENSSSCT00000016501	SORL1	sortilin-related receptor-like	18.1979	89	9.49665	421	26.8991	-1.50207	2.97047e-21	down
ENSSSCT00000014091	CHKA	choline kinase alpha-like	15.6783	19	8.17351	90	23.1832	-1.50405	5.1547e-05	down
ENSSSCT00000017459	COL3A1	collagen, type III, alpha 1	35.0016	97	18.2318	460	51.7714	-1.5057	2.85242e-23	down
ENSSSCT00000012922	BCL6	B-cell CLL/lymphoma 6	10.6746	16	5.55354	76	15.7957	-1.50805	0.000238426	down
ENSSSCT00000001143	HIVEP1	human immunodeficiency virus type I enhancer binding protein 1	3.60598	20	1.87603	95	5.33592	-1.50805	2.8409e-05	down
ENSSSCT00000002146	CD276	CD276 antigen	16.5328	21	8.58538	100	24.4802	-1.51166	1.56375e-05	down
ENSSSCT00000017244	HNRNPA2B1	heterogeneous nuclear ribonucleoprotein A2/B1	46.2204	34	23.9915	162	68.4493	-1.51251	1.40927e-08	down
ENSSSCT00000015724	DIAPH1	PREDICTED: LOW QUALITY PROTEIN: protein diaphanous homolog 1-like	17.7447	48	9.20192	229	26.2874	-1.51437	6.61721e-12	down
ENSSSCT00000016366	ELMOD1	ELMO domain-containing protein 1-like	76.226	31	39.5082	148	112.944	-1.51538	6.60295e-08	down
ENSSSCT00000007119	UBQLN4	ubiquilin 4	12.489	18	6.46948	86	18.5085	-1.51646	7.18937e-05	down
ENSSSCT00000003178	UBA2	SUMO-activating enzyme subunit 2-like	25.5068	42	13.1967	201	37.8169	-1.51886	1.46492e-10	down
ENSSSCT00000016579	EI24	etoposide induced 2.4 mRNA	28.5002	28	14.7454	134	42.255	-1.51886	3.02181e-07	down
ENSSSCT00000001179	NRSN1	PREDICTED: neurensin-1-like	53.966	33	27.9115	158	80.0206	-1.51951	1.96763e-08	down
ENSSSCT00000013186	DOPEY2	dopey family member 2	4.07131	20	2.10176	96	6.04086	-1.52316	2.17624e-05	down
ENSSSCT00000015346	UNC5A	netrin receptor UNC5A-like	7.39368	15	3.81688	72	10.9705	-1.52316	0.000331982	down
ENSSSCT00000014398	ZDHHC5	zinc finger, DHHC-type containing 5	21.2304	40	10.9599	192	31.5008	-1.52316	3.74873e-10	down
ENSSSCT00000011425	PTEN	phosphatase and tensin homolog	17.5555	21	9.04946	101	26.0615	-1.52602	1.19429e-05	down
ENSSSCT00000013133	ROBO2	PREDICTED: roundabout, axon guidance receptor, homolog 2	7.02786	21	3.6227	101	10.433	-1.52602	1.1949e-05	down
ENSSSCT00000006875	CEBPD	CCAAT/enhancer-binding protein delta-like	41.5376	22	21.3831	106	61.6921	-1.52861	6.55994e-06	down
ENSSSCT00000007196	DENND4B	DENN domain-containing protein 4B-like	9.62498	33	4.95484	159	14.2951	-1.52861	1.50166e-08	down
ENSSSCT00000009572	SLIT2	slit homolog 2 (Drosophila)	14.7706	39	7.60101	188	21.9402	-1.52931	5.20009e-10	down
ENSSSCT00000012451	QRICH1	glutamine-rich 1	31.7931	67	16.3599	323	47.2263	-1.52943	8.15854e-17	down
ENSSSCT00000009007	PTCD3	pentatricopeptide repeat domain 3	15.9609	28	8.2124	135	23.7094	-1.52959	2.33464e-07	down
ENSSSCT00000018802	HELZ	helicase with zinc finger	11.2354	45	5.78028	217	16.6906	-1.52982	1.80756e-11	down
ENSSSCT00000004640	EPB41L2	erythrocyte membrane protein band 4.1-like 2	11.454	29	5.88785	140	17.0201	-1.53143	1.28728e-07	down
ENSSSCT00000015159	LOC100520722	myosin-IXb-like	13.1457	29	6.75748	140	19.534	-1.53143	1.2882e-07	down
ENSSSCT00000005256	VPS18	vacuolar protein sorting 18 homolog (S. cerevisiae)	8.08368	18	4.1517	87	12.0157	-1.53314	5.48122e-05	down
ENSSSCT00000017980	LOC100519232	PREDICTED: UPF0606 protein KIAA1549-like	6.22486	25	3.19375	121	9.25596	-1.53513	1.07371e-06	down
ENSSSCT00000013733	unknownR24	Ribose-phosphate pyrophosphokinase	53.1201	44	27.2502	213	78.9901	-1.5354	2.53599e-11	down
ENSSSCT00000010984	PATZ1	POZ-, AT hook-, and zinc finger-containing protein 1-like	13.4694	19	6.90842	92	20.0303	-1.53576	3.04589e-05	down
ENSSSCT00000012925	LEPREL1	leprecan-like 1	26.005	38	13.3379	184	38.6721	-1.53576	7.29139e-10	down
ENSSSCT00000011687	BAG3	BCL2-associated athanogene 3	22.8685	32	11.7263	155	34.0108	-1.53625	2.10407e-08	down
ENSSSCT00000016213	MAP6	microtubule-associated protein 6	7.86011	13	4.02893	63	11.6913	-1.53696	0.00083949	down
ENSSSCT00000004594	IFNGR1	interferon gamma receptor 1	19.1848	20	9.82795	97	28.5417	-1.53811	1.66425e-05	down
ENSSSCT00000016699	COL1A2	collagen, type I, alpha 2	34.2919	112	17.5477	544	51.036	-1.54023	2.23205e-28	down
ENSSSCT00000003019	SF3B3	splicing factor 3B subunit 3-like	24.4657	14	12.5195	68	36.4119	-1.54023	0.000461169	down
ENSSSCT00000007490	TAF13	transcription initiation factor TFIID subunit 13-like	22.0217	14	11.2689	68	32.7746	-1.54023	0.000461337	down
ENSSSCT00000003952	RPS6KA1	ribosomal protein S6 kinase, 90kDa, polypeptide 1	11.3756	22	5.81531	107	16.9359	-1.54216	5.00024e-06	down
ENSSSCT00000012032	AQP3	aquaporin 3 (Gill blood group)	25.2714	30	12.9129	146	37.6298	-1.54306	5.40428e-08	down
ENSSSCT00000010808	FBXW8	F-box/WD repeat-containing protein 8-like	12.2556	15	6.26224	73	18.2489	-1.54306	0.000255151	down
ENSSSCT00000014632	BTBD10	BTB (POZ) domain containing 10	14.2828	16	7.28882	78	21.2768	-1.54553	0.00014054	down
ENSSSCT00000009516	RGS12	regulator of G-protein signaling 12	5.86209	16	2.99154	78	8.73263	-1.54553	0.000140656	down
ENSSSCT00000015474	TTC37	PREDICTED: similar to Tetratricopeptide repeat protein 37 (TPR repeat protein 37)	14.6206	16	7.46117	78	21.78	-1.54553	0.000140598	down
ENSSSCT00000016700	CASD1	CAS1 domain containing 1	17.5637	31	8.92463	152	26.2028	-1.55386	2.23835e-08	down
ENSSSCT00000011383	NCOA4	nuclear receptor coactivator 4	19.1551	33	9.72457	162	28.5856	-1.55558	6.64913e-09	down
ENSSSCT00000011187	LOC100622353	heterogeneous nuclear ribonucleoprotein K-like	238.105	224	120.851	1100	355.36	-1.55606	5.50679e-58	down
ENSSSCT00000013109	CLDND1	claudin domain containing 1	44.3169	38	22.4578	187	66.176	-1.55909	3.24649e-10	down
ENSSSCT00000011854	AIDA	axin interactor, dorsalization-associated protein-like	21.619	26	10.9522	128	32.2858	-1.55968	3.44099e-07	down
ENSSSCT00000004082	SOGA2	Uncharacterized protein KIAA0802-like	4.62819	13	2.34463	64	6.91174	-1.55968	0.000645272	down
ENSSSCT00000005811	RFK	riboflavin kinase-like	13.5423	13	6.86053	64	20.2241	-1.55968	0.000645045	down
ENSSSCT00000003137	SALL1	sal-like 1 (Drosophila)	9.63191	26	4.87952	128	14.3843	-1.55968	3.43872e-07	down
ENSSSCT00000005990	EPB41L4B	band 4.1-like protein 4B-like	13.618	14	6.89313	69	20.3429	-1.56129	0.000353995	down
ENSSSCT00000010039	UBE2D2	ubiquitin-conjugating enzyme E2 D2	127.764	107	64.6123	528	190.915	-1.56305	3.98891e-28	down
ENSSSCT00000008481	C7ORF42	UPF0458 protein C7orf42-like	33.0048	31	16.6888	153	49.3208	-1.56332	1.70109e-08	down
ENSSSCT00000003221	APLP1	amyloid-like protein 1-like	231.115	65	116.81	321	345.42	-1.56419	3.06498e-17	down
ENSSSCT00000002057	ABHD2	abhydrolase domain containing 2	14.0167	17	7.08142	84	20.952	-1.56498	5.8608e-05	down
ENSSSCT00000007162	PYGO2	pygopus homolog 2 (Drosophila)	17.8838	17	9.03509	84	26.7324	-1.56498	5.85821e-05	down
ENSSSCT00000007475	GNAI3	guanine nucleotide binding protein (G protein), alpha inhibiting activity polypeptide 3	26.4403	35	13.3546	173	39.526	-1.56547	1.50057e-09	down
ENSSSCT00000019242	APPBP2	amyloid beta precursor protein (cytoplasmic tail) binding protein 2	12.6246	20	6.36958	99	18.8795	-1.56755	9.7338e-06	down
ENSSSCT00000005070	RNF111	ring finger protein 111	8.14745	20	4.1107	99	12.1842	-1.56755	9.73885e-06	down
ENSSSCT00000007115	LMNA	lamin A/C	76.1175	139	38.2815	691	113.954	-1.57373	4.43894e-37	down
ENSSSCT00000017503	SF3B1	splicing factor 3b, subunit 1, 155kDa	123.162	355	61.7526	1772	184.572	-1.57961	1.92509e-95	down
ENSSSCT00000008101	SDC4	syndecan 4	21.9535	12	10.9934	60	32.9137	-1.58205	0.000898116	down
ENSSSCT00000017089	DARS	aspartyl-tRNA synthetase, cytoplasmic-like	24.6225	36	12.3299	180	36.915	-1.58205	4.74644e-10	down
ENSSSCT00000018134	ELMO1	engulfment and cell motility 1	10.6758	17	5.34599	85	16.0056	-1.58205	4.51155e-05	down
ENSSSCT00000004487	EZR	ezrin	159.161	164	79.7007	820	238.62	-1.58205	2.65251e-44	down
ENSSSCT00000003173	LOC100511994	PREDICTED: uncharacterized protein KIAA0355-like	8.81658	19	4.41496	95	13.2182	-1.58205	1.35686e-05	down
ENSSSCT00000006158	PPP6C	protein phosphatase 6, catalytic subunit	29.0817	24	14.5629	120	43.6006	-1.58205	6.65884e-07	down
ENSSSCT00000006873	PRKDC	DNA-dependent protein kinase catalytic subunit-like isoform 1	1.56866	13	0.785515	65	2.3518	-1.58205	0.000491749	down
ENSSSCT00000018524	SLIT3	PREDICTED: slit homolog 3 protein-like, partial	4.49295	13	2.24987	65	6.73602	-1.58205	0.000491571	down
ENSSSCT00000000994	SOCS2	suppressor of cytokine signaling 2	35.7778	29	17.916	145	53.6396	-1.58205	3.31403e-08	down
ENSSSCT00000006750	TPD52	tumor protein D52	26.4867	18	13.2634	90	39.71	-1.58205	2.47408e-05	down
ENSSSCT00000003245	ZNF567	PREDICTED: zinc finger protein 567-like	25.2337	36	12.6359	180	37.8314	-1.58205	4.75113e-10	down
ENSSSCT00000012246	ATP2C1	ATPase, Ca++ transporting, type 2C, member 1	84.7496	185	42.3703	927	127.129	-1.58517	3.44472e-50	down
ENSSSCT00000000039	ARFGAP3	ADP-ribosylation factor GTPase-activating protein 3-like	46.2536	71	23.113	356	69.3942	-1.58611	1.88464e-19	down
ENSSSCT00000012329	WDR48	WD repeat domain 48	27.9221	52	13.942	261	41.9022	-1.58759	2.1121e-14	down
ENSSSCT00000014052	NAP1L4	nucleosome assembly protein 1-like 4-like	49.9486	38	24.9138	191	74.9834	-1.58963	1.06824e-10	down
ENSSSCT00000009281	DHX57	DEAH (Asp-Glu-Ala-Asp/His) box polypeptide 57	11.7266	29	5.84195	146	17.6112	-1.59197	2.50733e-08	down
ENSSSCT00000013087	TFG	TRK-fused gene	69.5738	29	34.6604	146	104.487	-1.59197	2.50932e-08	down
ENSSSCT00000007262	PIP5K1A	phosphatidylinositol-4-phosphate 5-kinase, type I, alpha	15.5047	28	7.72274	141	23.2867	-1.59232	4.61662e-08	down
ENSSSCT00000017454	FAM171B	PREDICTED: protein FAM171B-like	16.6387	25	8.28229	126	24.9952	-1.59355	2.77724e-07	down
ENSSSCT00000013905	LDOC1	protein LDOC1-like	85.3442	25	42.4819	126	128.207	-1.59355	2.77911e-07	down
ENSSSCT00000004681	unknownR9	cAMP-dependent protein kinase inhibitor beta-like	36.187	22	17.9982	111	54.3758	-1.59511	1.68047e-06	down
ENSSSCT00000004562	PLAGL1	pleiomorphic adenoma gene-like 1	55.9011	83	27.7921	419	84.0102	-1.59589	4.98061e-23	down
ENSSSCT00000008493	CCT6A	chaperonin containing TCP1, subunit 6A (zeta 1)	65.1018	95	32.3449	480	97.8587	-1.59716	2.30369e-26	down
ENSSSCT00000007337	BCL9	B-cell CLL/lymphoma 9	12.2763	36	6.09666	182	18.4559	-1.59799	2.74858e-10	down
ENSSSCT00000009280	SOS1	son of sevenless homolog 1 (Drosophila), isoform CRA_d	12.891	36	6.40193	182	19.3801	-1.59799	2.75139e-10	down
ENSSSCT00000013687	ARMCX5	PREDICTED: LOW QUALITY PROTEIN: armadillo repeat-containing X-linked protein 5-like	34.1254	35	16.9434	177	51.3075	-1.59845	4.9991e-10	down
ENSSSCT00000013729	NUP62CL	PREDICTED: nuclear pore glycoprotein p62-like	20.2564	17	10.0548	86	30.4579	-1.59893	3.44128e-05	down
ENSSSCT00000001196	LRRC16A	leucine rich repeat containing 16A	5.39035	15	2.67254	76	8.10816	-1.60116	0.000113975	down
ENSSSCT00000006925	TADA1	SPT3-associated factor 42	13.7324	14	6.80372	71	20.661	-1.60252	0.000207377	down
ENSSSCT00000018767	TTYH2	tweety homolog 2 (Drosophila)	10.1804	14	5.04391	71	15.317	-1.60252	0.000207295	down
ENSSSCT00000007882	CSNK2A1	casein kinase II subunit alpha-like	25.8571	27	12.8059	137	38.9082	-1.60327	6.37906e-08	down
ENSSSCT00000011169	HNRNPF	heterogeneous nuclear ribonucleoprotein F	111.846	92	55.376	467	168.316	-1.60384	8.33302e-26	down
ENSSSCT00000000551	TBC1D15	TBC1 domain family, member 15	18.1707	26	8.99534	132	27.346	-1.60408	1.16745e-07	down
ENSSSCT00000014932	OLFM2	noelin-2-like	12.0015	12	5.93569	61	18.0674	-1.6059	0.000681523	down
ENSSSCT00000011477	LOC100154385	ATM interactor-like	14.1914	23	7.01497	117	21.3678	-1.60693	7.02066e-07	down
ENSSSCT00000008586	SCNN1G	amiloride-sensitive sodium channel subunit gamma-like	15.5661	23	7.69454	117	23.4378	-1.60693	7.02507e-07	down
ENSSSCT00000009511	NOP14	nucleolar protein 14-like	17.7698	22	8.7787	112	26.7609	-1.60805	1.27551e-06	down
ENSSSCT00000016291	CHORDC1	cysteine and histidine-rich domain (CHORD) containing 1	31.948	32	15.7765	163	48.1196	-1.60885	2.30994e-09	down
ENSSSCT00000012598	FRMD4B	FERM domain containing 4B	7.86847	21	3.88472	107	11.8522	-1.60927	2.34334e-06	down
ENSSSCT00000015048	LPHN1	latrophilin-1-like	12.765	31	6.30074	158	19.2292	-1.60971	4.25742e-09	down
ENSSSCT00000016942	DHX9	PREDICTED: ATP-dependent RNA helicase A-like	85.2738	55	42.0142	281	128.533	-1.61319	8.28317e-16	down
ENSSSCT00000000613	LOC100521725	PREDICTED: ATP-binding cassette sub-family C member 9-like	27.9446	36	13.7641	184	42.125	-1.61376	1.56842e-10	down
ENSSSCT00000008466	GTF2I	general transcription factor II-I-like	73.5537	185	36.2162	946	110.891	-1.61444	1.49452e-52	down
ENSSSCT00000015579	ISOC1	isochorismatase domain-containing protein 1-like	57.7187	58	28.3894	297	87.0481	-1.61646	1.0092e-16	down
ENSSSCT00000015930	RIC3	protein RIC-3-like	21.2002	15	10.4081	77	31.9923	-1.62002	8.67976e-05	down
ENSSSCT00000017863	ESYT2	extended synaptotagmin-like protein 2	24.9847	47	12.238	242	37.7314	-1.6244	8.29595e-14	down
ENSSSCT00000007124	LOC100157149	UPF0469 protein KIAA0907-like	33.1669	47	16.2458	242	50.0881	-1.6244	8.30817e-14	down
ENSSSCT00000018024	MEST	mesoderm specific transcript homolog (mouse)	91.8892	130	44.9767	670	138.802	-1.62577	1.22483e-37	down
ENSSSCT00000013678	ARMCX3	armadillo repeat containing, X-linked 3	51.1988	38	25.0453	196	77.3524	-1.62691	2.64472e-11	down
ENSSSCT00000017475	INPP1	inositol polyphosphate 1-phosphatase-like	44.9647	50	21.9889	258	67.9404	-1.6275	1.00754e-14	down
ENSSSCT00000005114	DMXL2	PREDICTED: KIAA0856 protein	2.53536	12	1.23865	62	3.83207	-1.62936	0.000519007	down
ENSSSCT00000012492	CACNA2D2	calcium channel, voltage-dependent, alpha 2/delta subunit 2	9.04951	18	4.42113	93	13.6779	-1.62936	1.08445e-05	down
ENSSSCT00000017335	STK39	PREDICTED: STE20	28.8506	12	14.0949	62	43.6063	-1.62936	0.000518821	down
ENSSSCT00000000100	SUN2	SUN domain-containing protein 2-like	26.2578	47	12.8216	243	39.6941	-1.63035	6.25971e-14	down
ENSSSCT00000005437	CLPX	ATP-dependent Clp protease ATP-binding subunit clpX-like, mitochondrial-like	13.737	22	6.69634	114	20.7776	-1.63358	7.37806e-07	down
ENSSSCT00000013571	PHKA1	phosphorylase b kinase regulatory subunit alpha, skeletal muscle isoform-like	5.17606	11	2.52317	57	7.82896	-1.63358	0.000948832	down
ENSSSCT00000017677	LOC100622580	cullin-3-like	24.2849	27	11.8323	140	36.7375	-1.63452	2.76521e-08	down
ENSSSCT00000005812	GCNT1	beta-1,3-galactosyl-O-glycosyl-glycoprotein beta-1,6-N-acetylglucosaminyltransferase-like	19.1275	16	9.31632	83	28.9386	-1.63516	3.62025e-05	down
ENSSSCT00000006057	PSMD5	26S proteasome non-ATPase regulatory subunit 5	24.2056	32	11.7897	166	36.6214	-1.63516	9.99872e-10	down
ENSSSCT00000013899	ATP11C	probable phospholipid-transporting ATPase IG-like	5.78592	15	2.81299	78	8.75885	-1.63864	6.55009e-05	down
ENSSSCT00000017047	MAPKAPK2	MAP kinase-activated protein kinase 2-like	25.3015	25	12.3011	130	38.302	-1.63864	9.2262e-08	down
ENSSSCT00000002648	NEK9	NIMA (never in mitosis gene a)- related kinase 9	7.82421	15	3.80397	78	11.8445	-1.63864	6.54722e-05	down
ENSSSCT00000011422	PAPSS2	bifunctional 3'-phosphoadenosine 5'-phosphosulfate synthase 2-like	56.2886	60	27.3663	312	85.2109	-1.63864	7.20796e-18	down
ENSSSCT00000009224	KLRAQ1	protein phosphatase 1, regulatory subunit 21	12.4664	24	6.05357	125	18.8793	-1.64095	1.68936e-07	down
ENSSSCT00000001188	TDP2	tyrosyl-DNA phosphodiesterase 2	19.476	19	9.45435	99	29.4977	-1.64155	4.51793e-06	down
ENSSSCT00000014289	FADS2	fatty acid desaturase 2	28.3876	23	13.7666	120	43.0086	-1.64345	3.03994e-07	down
ENSSSCT00000010596	PTK2B	PTK2B protein tyrosine kinase 2 beta	14.826	31	7.18109	162	22.4708	-1.64578	1.38545e-09	down
ENSSSCT00000012547	ARF4	ADP-ribosylation factor 4	166.209	177	80.4369	926	251.981	-1.64739	6.51069e-53	down
ENSSSCT00000018836	MRC2	mannose receptor, C type 2	6.07564	17	2.93875	89	9.21253	-1.6484	1.50246e-05	down
ENSSSCT00000002206	SCFD1	sec1 family domain containing 1	35.495	38	17.1649	199	53.8251	-1.64882	1.14205e-11	down
ENSSSCT00000009132	GFPT1	glutamine--fructose-6-phosphate transaminase 1	16.6985	29	8.06983	152	25.3271	-1.65007	4.65129e-09	down
ENSSSCT00000018057	IMPDH1	inosine-5'-monophosphate dehydrogenase 1-like	25.2894	28	12.2063	147	38.3725	-1.65244	8.53095e-09	down
ENSSSCT00000000592	PPFIBP1	PTPRF interacting protein, binding protein 1 (liprin beta 1)	11.3604	24	5.48328	126	17.2375	-1.65244	1.27812e-07	down
ENSSSCT00000019212	TRIM37	E3 ubiquitin-protein ligase TRIM37-like	10.5112	24	5.07339	126	15.949	-1.65244	1.27904e-07	down
ENSSSCT00000019030	WIPF2	WAS/WASL interacting protein family, member 2	8.67772	12	4.18844	63	13.167	-1.65244	0.000396586	down
ENSSSCT00000008537	SRCAP	Snf2-related CREBBP activator protein	16.5039	103	7.9631	541	25.0448	-1.65311	3.69155e-31	down
ENSSSCT00000003016	DDX19B	DEAD (Asp-Glu-Ala-Asp) box polypeptide 19B	17.1689	22	8.25971	116	26.0781	-1.65867	4.20548e-07	down
ENSSSCT00000007929	KIF3B	kinesin family member 3B	15.07	22	7.24995	116	22.89	-1.65867	4.21096e-07	down
ENSSSCT00000006558	MTSS1	metastasis suppressor 1	18.8499	22	9.06842	116	28.6314	-1.65867	4.20822e-07	down
ENSSSCT00000018556	RNF145	ring finger protein 145	17.0493	22	8.20218	116	25.8964	-1.65867	4.20274e-07	down
ENSSSCT00000003995	TINAGL1	tubulointerstitial nephritis antigen-like 1	9.27697	11	4.46302	58	14.0909	-1.65867	0.000719602	down
ENSSSCT00000008786	MAPK8IP3	mitogen-activated protein kinase 8 interacting protein 3	20.07	57	9.64433	301	30.4957	-1.66085	1.43666e-17	down
ENSSSCT00000003289	ACTN4	alpha-actinin-4-like	50.905	74	24.4507	391	77.3592	-1.6617	9.70675e-23	down
ENSSSCT00000017006	IRF6	interferon regulatory factor 6	29.4612	38	14.1393	201	44.7832	-1.66325	6.42368e-12	down
ENSSSCT00000010266	COG6	conserved oligomeric Golgi complex subunit 6-like	18.6965	24	8.97015	127	28.4228	-1.66385	9.57856e-08	down
ENSSSCT00000012366	ANO10	anoctamin 10	20.2691	27	9.7182	143	30.8201	-1.66511	1.18456e-08	down
ENSSSCT00000008812	PKD1	polycystic kidney disease 1 (autosomal dominant)	6.00217	50	2.87626	265	9.12808	-1.66612	1.35221e-15	down
ENSSSCT00000018723	ACOX1	acyl-CoA oxidase 1, palmitoyl	40.9552	60	19.6259	318	62.2845	-1.66612	1.26303e-18	down
ENSSSCT00000005336	NDN	necdin	52.9518	33	25.3637	175	80.54	-1.66694	1.76968e-10	down
ENSSSCT00000009532	LOC100521462	PREDICTED: LOW QUALITY PROTEIN: uncharacterized protein KIAA0232-like	5.96378	16	2.85275	85	9.07481	-1.66952	2.06357e-05	down
ENSSSCT00000007571	ZNF644	zinc finger protein 644-like	8.97809	25	4.29002	133	13.6662	-1.67155	3.978e-08	down
ENSSSCT00000006718	DECR1	2,4-dienoyl CoA reductase 1, mitochondrial	31.7175	34	15.148	181	48.2871	-1.67251	7.20981e-11	down
ENSSSCT00000004194	ANKRD13C	ankyrin repeat domain 13C	14.1841	18	6.76473	96	21.6035	-1.67516	4.70803e-06	down
ENSSSCT00000001830	LOC100156331	PREDICTED: uncharacterized protein KIAA0240-like	5.81419	12	2.77292	64	8.85546	-1.67516	0.00030147	down
ENSSSCT00000007815	MAVS	mitochondrial antiviral signaling protein	18.8705	15	8.99978	80	28.7413	-1.67516	3.77598e-05	down
ENSSSCT00000003871	RCC2	regulator of chromosome condensation 2	20.0103	21	9.54337	112	30.4772	-1.67516	5.81741e-07	down
ENSSSCT00000009251	SLC3A1	solute carrier family 3 (cystine, dibasic and neutral amino acid transporters, activator of cystine, dibasic and neutral amino acid transport), member 1	15.8823	15	7.57461	80	24.1899	-1.67516	3.77423e-05	down
ENSSSCT00000019681	ND4L	NADH dehydrogenase subunit 4L	2653.57	501	1264.11	2676	4043.04	-1.67732	4.02598e-157	down
ENSSSCT00000002153	BBS4	Bardet-Biedl syndrome 4 protein-like	43.5467	31	20.7048	166	66.3886	-1.68097	4.4603e-10	down
ENSSSCT00000000523	-	Ras-related protein Rap-1b-like protein	48.2094	36	22.9013	193	73.5174	-1.68266	1.22345e-11	down
ENSSSCT00000012610	CNTN3	contactin-3-like	6.18195	11	2.93561	59	9.42829	-1.68334	0.000542967	down
ENSSSCT00000002274	SLC7A8	large neutral amino acids transporter small subunit 2-like	89.5105	147	42.4832	789	136.538	-1.68433	1.63645e-46	down
ENSSSCT00000003874	UBR4	ubiquitin protein ligase E3 component n-recognin 4	12.287	46	5.82979	247	18.7442	-1.68493	8.73125e-15	down
ENSSSCT00000019393	SERPINF1	pigment epithelium-derived factor	96.1937	91	45.6145	489	146.773	-1.68602	5.83569e-29	down
ENSSSCT00000004548	STXBP5	syntaxin binding protein 5 (tomosyn)	7.31775	16	3.46936	86	11.1661	-1.68639	1.56447e-05	down
ENSSSCT00000012055	WAC	WW domain-containing adapter protein with coiled-coil-like	69.5493	96	32.9248	517	106.174	-1.68918	1.10872e-30	down
ENSSSCT00000003767	CLSTN1	calsyntenin 1	84.1158	166	39.8199	894	128.412	-1.68922	6.77475e-53	down
ENSSSCT00000008693	GLYR1	glyoxylate reductase 1 homolog (Arabidopsis)	25.0045	31	11.8343	167	38.1746	-1.68963	3.36308e-10	down
ENSSSCT00000019454	ANKFY1	ankyrin repeat and FYVE domain containing 1	4.31513	10	2.03858	54	6.59169	-1.69308	0.000985891	down
ENSSSCT00000000439	PTGES3	unactive progesterone receptor, 23 kD	87.7763	70	41.4677	378	134.085	-1.69308	1.46397e-22	down
ENSSSCT00000012568	PTPRG	protein tyrosine phosphatase, receptor type, G	6.29961	15	2.9761	81	9.62313	-1.69308	2.84375e-05	down
ENSSSCT00000002825	PPP1R13B	PREDICTED: apoptosis-stimulating of p53 protein 1-like, partial	13.4729	29	6.35255	157	20.5932	-1.69676	1.11448e-09	down
ENSSSCT00000009263	ZFP36L2	zinc finger protein 36, C3H1 type-like 2-like	10.6949	12	5.04068	65	16.3492	-1.69753	0.000227827	down
ENSSSCT00000006771	UBE2W	ubiquitin-conjugating enzyme E2W (putative)	18.5655	14	8.7355	76	28.3955	-1.7007	5.16637e-05	down
ENSSSCT00000008868	-	hypothetical protein PANDA_002954	387.034	121	182.079	657	591.99	-1.70101	2.74963e-39	down
ENSSSCT00000012036	CHMP5	chromatin modifying protein 5, isoform CRA_b	64.0963	23	30.1325	125	98.0601	-1.70235	7.4805e-08	down
ENSSSCT00000000570	PKP2	plakophilin 2	11.706	23	5.50312	125	17.9088	-1.70235	7.47496e-08	down
ENSSSCT00000002683	SEL1L	protein sel-1 homolog 1-like	11.2895	20	5.29598	109	17.283	-1.70638	6.00382e-07	down
ENSSSCT00000018144	BMPER	BMP binding endothelial regulator	8.22417	11	3.85556	60	12.5928	-1.70758	0.000413556	down
ENSSSCT00000009454	ASAP2	PREDICTED: arf-GAP with SH3 domain, ANK repeat and PH domain-containing protein 2-like	6.7602	11	3.16924	60	10.3512	-1.70758	0.000413709	down
ENSSSCT00000019535	ATP1B2	sodium/potassium-transporting ATPase subunit beta-2-like	20.1412	11	9.44238	60	30.8401	-1.70758	0.000413862	down
ENSSSCT00000006344	IER3IP1	immediate early response 3-interacting protein 1-like	25.934	11	12.1581	60	39.71	-1.70758	0.000413403	down
ENSSSCT00000004887	WISP3	WNT1 inducible signaling pathway protein 3	16.5101	11	7.74009	60	25.2802	-1.70758	0.000414015	down
ENSSSCT00000015780	CSNK1A1	casein kinase 1, alpha 1	60.2675	77	28.2025	421	92.3325	-1.71101	1.86857e-25	down
ENSSSCT00000019230	CLTC	clathrin, heavy chain (Hc)	99.4856	357	46.5349	1953	152.436	-1.71182	8.28367e-118	down
ENSSSCT00000009773	GNRHR	gonadotropin-releasing hormone receptor	24.8045	17	11.6024	93	38.0066	-1.71182	4.8546e-06	down
ENSSSCT00000010253	RFXAP	PREDICTED: regulatory factor X-associated protein-like	26.0504	23	12.1722	126	39.9287	-1.71384	5.63394e-08	down
ENSSSCT00000019345	SUPT6H	PREDICTED: transcription elongation factor SPT6-like	18.9684	37	8.85285	203	29.0839	-1.71601	1.57508e-12	down
ENSSSCT00000016777	CACNA2D1	calcium channel, voltage-dependent, alpha 2/delta subunit 1	11.0076	14	5.12773	77	16.8874	-1.71956	3.89431e-05	down
ENSSSCT00000011246	SGPL1	sphingosine-1-phosphate lyase 1	15.1263	20	7.04637	110	23.2062	-1.71956	4.47022e-07	down
ENSSSCT00000007856	SIRPA	tyrosine-protein phosphatase non-receptor type substrate 1-like	12.035	12	5.60634	66	18.4637	-1.71956	0.000171394	down
ENSSSCT00000010666	ZNF570	zinc finger protein 570-like	18.815	16	8.76469	88	28.8652	-1.71956	8.79748e-06	down
ENSSSCT00000016510	GRAMD1B	GRAM domain containing 1B	9.0122	10	4.19822	55	13.8262	-1.71956	0.000747933	down
ENSSSCT00000011827	KCTD3	BTB/POZ domain-containing protein KCTD3-like	18.7727	26	8.74503	143	28.8004	-1.71956	5.10538e-09	down
ENSSSCT00000002232	TINF2	TERF1 (TRF1)-interacting nuclear factor 2	8.70497	10	4.05509	55	13.3548	-1.71956	0.000748191	down
ENSSSCT00000016143	STIM1	stromal interaction molecule 1	15.4346	21	7.16622	116	23.703	-1.72579	1.85923e-07	down
ENSSSCT00000010885	UBE3B	ubiquitin protein ligase E3B	8.53326	19	3.96057	105	13.106	-1.72644	8.19809e-07	down
ENSSSCT00000014844	ELAVL1	ELAV (embryonic lethal, abnormal vision, Drosophila)-like 1 (Hu antigen R)	31.0005	30	14.3743	166	47.6266	-1.72827	1.92699e-10	down
ENSSSCT00000004642	TMEM200A	transmembrane protein 200A	14.2446	13	6.60024	72	21.8889	-1.72961	7.06713e-05	down
ENSSSCT00000019229	DHX40	probable ATP-dependent RNA helicase DHX40-like	21.0324	35	9.73945	194	32.3254	-1.73075	3.92655e-12	down
ENSSSCT00000004988	MBD1	PREDICTED: methyl-CpG-binding domain protein 1	7.71896	11	3.57312	61	11.8648	-1.73143	0.000311386	down
ENSSSCT00000002711	SMEK1	SMEK homolog 1, suppressor of mek1 (Dictyostelium)	28.9203	44	13.3872	244	44.4533	-1.73143	3.79713e-15	down
ENSSSCT00000012355	ZBTB47	PREDICTED: hypothetical protein LOC100523512	10.7729	11	4.98681	61	16.559	-1.73143	0.000311267	down
ENSSSCT00000007928	TM9SF4	transmembrane 9 superfamily protein member 4	20.6391	23	9.52779	128	31.7504	-1.73656	3.14495e-08	down
ENSSSCT00000015687	UBE2D2	PREDICTED: ubiquitin-conjugating enzyme E2 D2	80.6591	21	37.2033	117	124.115	-1.73817	1.39636e-07	down
ENSSSCT00000016769	LOC100523199	UPF0577 protein KIAA1324-like	11.8714	24	5.46661	134	18.2763	-1.74125	1.28868e-08	down
ENSSSCT00000019313	UTP6	UTP6, small subunit (SSU) processome component, homolog (yeast)	6.65489	10	3.05745	56	10.2523	-1.74555	0.000561943	down
ENSSSCT00000012467	GMPPB	GDP-mannose pyrophosphorylase B	22.192	20	10.1957	112	34.1884	-1.74555	2.53015e-07	down
ENSSSCT00000010896	CORO1C	coronin, actin binding protein, 1C	35.6959	41	16.3777	230	55.014	-1.74806	1.72876e-14	down
ENSSSCT00000003536	PRR12	PREDICTED: proline-rich protein 12-like	9.62802	21	4.41183	118	14.8442	-1.75045	1.04118e-07	down
ENSSSCT00000016950	ARPC5	actin related protein 2/3 complex, subunit 5, 16kDa	19.129	16	8.75829	90	29.4997	-1.75198	4.9506e-06	down
ENSSSCT00000019125	LRRC59	leucine-rich repeat-containing protein 59-like	17.4235	16	7.97745	90	26.8696	-1.75198	4.9533e-06	down
ENSSSCT00000014670	MUM1	PWWP domain-containing protein MUM1-like	33.7407	38	15.4344	214	52.047	-1.75366	1.43914e-13	down
ENSSSCT00000018090	FAM3C	protein FAM3C-like	34.4484	30	15.7543	169	53.1424	-1.75411	7.93305e-11	down
ENSSSCT00000015308	TBC1D9B	TBC1 domain family, member 9B (with GRAM domain)	9.54327	22	4.36263	124	14.7239	-1.75489	4.30025e-08	down
ENSSSCT00000007541	CNN3	calponin 3, acidic	97.4899	84	44.4548	475	150.525	-1.75959	8.3016e-30	down
ENSSSCT00000005931	INVS	inversin-like	6.86579	12	3.12568	68	10.6059	-1.76262	9.68957e-05	down
ENSSSCT00000015734	LOC100626594	death ligand signal enhancer-like	16.1909	18	7.37096	102	25.0108	-1.76262	8.35021e-07	down
ENSSSCT00000017095	RAB3GAP1	RAB3 GTPase-activating protein	31.215	45	14.2108	255	48.2193	-1.76262	3.44229e-16	down
ENSSSCT00000013586	UPRT	uracil phosphoribosyltransferase (FUR1) homolog (S. cerevisiae)	13.9498	12	6.35069	68	21.5488	-1.76262	9.69371e-05	down
ENSSSCT00000012836	VEPH1	ventricular zone expressed PH domain homolog 1 (zebrafish)	7.47931	12	3.40499	68	11.5536	-1.76262	9.68544e-05	down
ENSSSCT00000015529	YTHDC2	probable ATP-dependent RNA helicase YTHDC2-like	8.00143	18	3.64269	102	12.3602	-1.76262	8.35541e-07	down
ENSSSCT00000013672	NAP1L3	nucleosome assembly protein 1-like 3-like	21.7709	19	9.88767	108	33.6542	-1.76708	3.41926e-07	down
ENSSSCT00000018491	CPEB4	cytoplasmic polyadenylation element binding protein 4	9.77856	13	4.43623	74	15.1209	-1.76914	3.98162e-05	down
ENSSSCT00000010835	LOC100151787	probable E3 ubiquitin-protein ligase C12orf51-like	10.1336	40	4.5925	228	15.6747	-1.77109	1.30945e-14	down
ENSSSCT00000018736	GGA3	golgi-associated, gamma adaptin ear containing, ARF binding protein 3	13.0819	20	5.92865	114	20.2351	-1.77109	1.41436e-07	down
ENSSSCT00000005446	PTPLAD1	protein tyrosine phosphatase-like A domain containing 1	36.2621	30	16.4338	171	56.0904	-1.77109	4.39771e-11	down
ENSSSCT00000013411	ZNF674	zinc finger protein 674-like	17.6936	17	8.01225	97	27.3749	-1.77257	1.50186e-06	down
ENSSSCT00000016021	TRIM5	tripartite motif protein TRIM5	14.5615	17	6.59394	97	22.529	-1.77257	1.50275e-06	down
ENSSSCT00000014523	CD44	CD44 antigen-like	15.1665	21	6.86007	120	23.4729	-1.7747	5.83413e-08	down
ENSSSCT00000003290	-	PREDICTED: alpha-actinin-4-like isoform 5	75.0634	14	33.9526	80	116.174	-1.7747	1.63635e-05	down
ENSSSCT00000017703	DNER	delta and Notch-like epidermal growth factor-related receptor-like	40.9076	28	18.5032	160	63.3119	-1.7747	1.98211e-10	down
ENSSSCT00000000855	CNTN1	contactin-1-like	16.6687	36	7.53147	206	25.8059	-1.7767	2.67415e-13	down
ENSSSCT00000008192	ZNF217	zinc finger protein 217	5.2933	19	2.38697	109	8.19963	-1.78038	2.56733e-07	down
ENSSSCT00000017482	STAT1	signal transducer and activator of transcription 1, 91kDa	49.5634	89	22.3359	511	76.7908	-1.78157	1.36784e-32	down
ENSSSCT00000002660	IRF2BPL	interferon regulatory factor 2-binding protein-like	21.9183	31	9.87705	178	33.9595	-1.78166	1.34597e-11	down
ENSSSCT00000015536	TMED7	transmembrane emp24 protein transport domain containing 7	69.1792	59	31.1582	339	107.2	-1.78262	1.02969e-21	down
ENSSSCT00000006796	ARFGEF1	guanine nucleotide-exchange protein	17.7309	64	7.98143	368	27.4804	-1.78369	1.46357e-23	down
ENSSSCT00000009580	DHX15	DEAH (Asp-Glu-Ala-His) box polypeptide 15	35.2799	64	15.8809	368	54.6788	-1.78369	1.45931e-23	down
ENSSSCT00000001095	PXDC1	PREDICTED: PX domain-containing protein C6orf145-like	15.0772	12	6.78685	69	23.3675	-1.78369	7.21423e-05	down
ENSSSCT00000006834	SDCBP	syndecan binding protein (syntenin)	36.6331	36	16.4901	207	56.7761	-1.78369	1.97512e-13	down
ENSSSCT00000018284	LOC100522108	brain acid soluble protein 1-like	89.7417	37	40.3597	213	139.124	-1.78538	8.01044e-14	down
ENSSSCT00000017522	BZW1	basic leucine zipper and W2 domains 1	26.0704	30	11.7091	173	40.4318	-1.78786	2.45194e-11	down
ENSSSCT00000013441	SYP	synaptophysin	68.5925	39	30.7965	225	106.388	-1.7885	1.31444e-14	down
ENSSSCT00000014345	OSBP	oxysterol binding protein	15.8263	23	7.09291	133	24.5597	-1.79185	7.15086e-09	down
ENSSSCT00000010082	HERC3	HECT and RLD domain containing E3 ubiquitin protein ligase 3	15.4695	29	6.92324	168	24.0158	-1.79446	4.41555e-11	down
ENSSSCT00000014469	CKAP5	PREDICTED: similar to colonic and hepatic tumor over-expressed protein isoform a isoform 1	5.01793	20	2.24366	116	7.79219	-1.79618	7.88224e-08	down
ENSSSCT00000015615	HSPA4	heat shock 70kDa protein 4	61.2257	115	27.3757	667	95.0757	-1.79618	6.27685e-43	down
ENSSSCT00000004494	TIAM2	T-cell lymphoma invasion and metastasis 2	3.29206	10	1.47197	58	5.11214	-1.79618	0.000317828	down
ENSSSCT00000009254	LRPPRC	leucine-rich pentatricopeptide repeat containing	13.9543	36	6.23474	209	21.6739	-1.79756	1.07862e-13	down
ENSSSCT00000003964	WDTC1	WD and tetratricopeptide repeats 1	20.3764	31	9.10299	180	31.6497	-1.79778	7.37528e-12	down
ENSSSCT00000004144	GALNT1	polypeptide N-acetylgalactosaminyltransferase 1-like	27.2421	32	12.1603	186	42.3238	-1.79928	3.02204e-12	down
ENSSSCT00000011375	ERCC6	DNA excision repair protein ERCC-6-like	6.2941	17	2.80544	99	9.78277	-1.80202	8.41172e-07	down
ENSSSCT00000018788	PRKAR1A	protein kinase, cAMP-dependent, regulatory, type I, alpha	184.329	167	82.0634	974	286.594	-1.8042	4.94156e-63	down
ENSSSCT00000008616	GPRC5B	G-protein coupled receptor family C group 5 member B-like	12.8591	12	5.72411	70	19.994	-1.80445	5.37064e-05	down
ENSSSCT00000015531	KCNN2	small conductance calcium-activated potassium channel protein 2-like	23.6276	24	10.5176	140	36.7375	-1.80445	2.16637e-09	down
ENSSSCT00000019410	LOC100624163	protein KIAA0664-like	8.36492	20	3.71533	117	13.0145	-1.80856	5.86043e-08	down
ENSSSCT00000008178	ADNP	activity-dependent neuroprotector homeobox	30.1989	90	13.4031	527	46.9946	-1.80993	2.53194e-34	down
ENSSSCT00000011931	NEK7	Chain A, Structure Of Apo Human Nek7	15.6578	14	6.94791	82	24.3677	-1.81032	9.11219e-06	down
ENSSSCT00000009510	ADD1	adducin 1 (alpha)	38.8723	30	17.2272	176	60.5174	-1.81267	9.98683e-12	down
ENSSSCT00000008452	TBL2	transducin beta-like protein 2-like	19.0204	16	8.42002	94	29.6208	-1.81471	1.5139e-06	down
ENSSSCT00000013889	RBMX	RNA binding motif protein, X-linked	56.2455	62	24.8591	365	87.6318	-1.81768	5.84437e-24	down
ENSSSCT00000007550	DR1	PREDICTED: protein Dr1-like	11.9901	9	5.29806	53	18.6821	-1.81812	0.000572816	down
ENSSSCT00000011991	GOLM1	PREDICTED: Golgi membrane protein 1-like	41.912	47	18.5081	277	65.3159	-1.81928	2.79272e-18	down
ENSSSCT00000000524	NUP107	PREDICTED: LOW QUALITY PROTEIN: nuclear pore complex protein Nup107-like	11.259	20	4.96773	118	17.5503	-1.82084	4.3639e-08	down
ENSSSCT00000009530	WFS1	Wolfram syndrome 1 protein homolog	35.4823	32	15.6427	189	55.322	-1.82237	1.22736e-12	down
ENSSSCT00000015169	GLT25D1	procollagen galactosyltransferase 1-like	8.86497	11	3.90673	65	13.8232	-1.82306	9.81493e-05	down
ENSSSCT00000013743	PSMD10	26S proteasome non-ATPase regulatory subunit 10-like	18.3024	11	8.06575	65	28.5391	-1.82306	9.81075e-05	down
ENSSSCT00000011202	SIRT1	sirtuin 1	9.80351	11	4.32033	65	15.2867	-1.82306	9.80657e-05	down
ENSSSCT00000002147	NPTN	neuroplastin	99.6925	86	43.8116	510	155.574	-1.82821	1.13862e-33	down
ENSSSCT00000011588	NT5C2	cytosolic IMP-GMP specific 5-nucleotidase	28.1502	30	12.366	178	43.9344	-1.82897	5.45375e-12	down
ENSSSCT00000009587	STIM2	stromal interaction molecule 2	17.5335	19	7.68804	113	27.3789	-1.83238	7.88272e-08	down
ENSSSCT00000016782	GNAI1	guanine nucleotide binding protein, alpha inhibiting 1	27.2073	21	11.922	125	42.4927	-1.83359	1.31546e-08	down
ENSSSCT00000008021	RPN2	dolichyl-diphosphooligosaccharide--protein glycosyltransferase subunit 2-like	124.924	65	54.7301	387	195.119	-1.83395	1.0972e-25	down
ENSSSCT00000006173	FAM129B	PREDICTED: niban-like protein 1-like	17.6323	23	7.72212	137	27.5426	-1.83459	2.16297e-09	down
ENSSSCT00000012899	MAGEF1	melanoma-associated antigen F1-like	43.3294	24	18.9717	143	67.6871	-1.83503	8.80046e-10	down
ENSSSCT00000005825	TLE4	transducin-like enhancer protein 4	20.8002	27	9.1018	161	32.4986	-1.83615	5.93106e-11	down
ENSSSCT00000012552	ABHD6	abhydrolase domain containing 6	14.056	14	6.12097	84	21.9911	-1.84509	5.0129e-06	down
ENSSSCT00000012625	ARL8B	ADP-ribosylation factor-like protein 8B-like	17.3532	12	7.55679	72	27.1496	-1.84509	3.00139e-05	down
ENSSSCT00000017178	C4ORF41	UPF0636 protein C4orf41 homolog	11.8359	28	5.15418	168	18.5177	-1.84509	1.79371e-11	down
ENSSSCT00000017776	COPS8	COP9 signalosome complex subunit 8-like	15.2154	10	6.62583	60	23.8049	-1.84509	0.000177257	down
ENSSSCT00000010249	DCLK1	PREDICTED: doublecortin and CaM kinase-like 1	12.1677	14	5.29866	84	19.0367	-1.84509	5.01563e-06	down
ENSSSCT00000010234	FRY	PREDICTED: furry homolog (Drosophila)	8.1452	22	3.54699	132	12.7434	-1.84509	3.9174e-09	down
ENSSSCT00000012495	MAPKAPK3	mitogen-activated protein kinase-activated protein kinase 3	21.596	19	9.40439	114	33.7876	-1.84509	5.8527e-08	down
ENSSSCT00000012907	RFC4	replication factor C (activator 1) 4, 37kDa	10.1227	11	4.40813	66	15.8373	-1.84509	7.2691e-05	down
ENSSSCT00000005243	TYRO3	TYRO3 protein tyrosine kinase	8.23378	14	3.58556	84	12.882	-1.84509	5.01018e-06	down
ENSSSCT00000013143	CAR	coxsackie-adenovirus-receptor homolog	16.1205	12	7.01997	72	25.221	-1.84509	2.99997e-05	down
ENSSSCT00000015759	DPYSL3	dihydropyrimidinase-like 3	9.21889	9	4.01454	54	14.4232	-1.84509	0.000427932	down
ENSSSCT00000002557	RDH11	retinol dehydrogenase 11	15.8324	13	6.89452	78	24.7703	-1.84509	1.22521e-05	down
ENSSSCT00000000984	VEZT	vezatin, adherens junctions transmembrane protein	10.8839	9	4.73959	54	17.0281	-1.84509	0.000428089	down
ENSSSCT00000013979	L1CAM	L1 cell adhesion molecule	43.0942	92	18.7396	553	67.4487	-1.8477	5.50244e-37	down
ENSSSCT00000014085	PPP6R3	protein phosphatase 6, regulatory subunit 3	18.5453	39	8.04899	235	29.0416	-1.85124	6.26921e-16	down
ENSSSCT00000005707	SH3GL2	PREDICTED: endophilin-A1-like	33.0495	32	14.3337	193	51.7654	-1.85258	3.57344e-13	down
ENSSSCT00000004920	ME1	malic enzyme 1, NADP(+)-dependent, cytosolic	16.5134	21	7.14669	127	25.88	-1.85649	7.11266e-09	down
ENSSSCT00000002033	IQGAP1	IQ motif containing GTPase activating protein 1	49.0793	75	21.2249	454	76.9336	-1.85785	1.23855e-30	down
ENSSSCT00000006585	ENPP2	ectonucleotide pyrophosphatase/phosphodiesterase 2	52.6156	93	22.753	563	82.4783	-1.85796	6.29003e-38	down
ENSSSCT00000012455	LAMB2	PREDICTED: laminin, beta 2 (laminin S)	16.9566	50	7.32676	303	26.5864	-1.85944	1.50955e-20	down
ENSSSCT00000004577	CITED2	cbp/p300-interacting transactivator 2-like	33.769	16	14.5865	97	52.9515	-1.86004	6.26178e-07	down
ENSSSCT00000012303	CLASP2	cytoplasmic linker associated protein 2	18.5517	47	8.01204	285	29.0915	-1.86035	2.3699e-19	down
ENSSSCT00000015425	-	zinc finger, FYVE domain containing 9-like	9.65739	29	4.16802	176	15.1468	-1.86158	3.98489e-12	down
ENSSSCT00000010229	HSPH1	heat shock 105kDa/110kDa protein 1	84.9562	176	36.6161	1070	133.296	-1.86409	2.48566e-72	down
ENSSSCT00000010060	EIF4E	PREDICTED: eukaryotic translation initiation factor 4E	47.487	37	20.4628	225	74.5112	-1.86445	2.08808e-15	down
ENSSSCT00000003017	AARS	alanyl-tRNA synthetase	35.9591	50	15.4575	305	56.4606	-1.86893	8.11568e-21	down
ENSSSCT00000019115	ANKRD40	ankyrin repeat domain 40	12.7434	10	5.47793	61	20.0088	-1.86893	0.000132005	down
ENSSSCT00000013520	HEPH	hephaestin-like	9.88823	20	4.2506	122	15.5259	-1.86893	1.30278e-08	down
ENSSSCT00000009889	PRMT10	protein arginine methyltransferase 10 (putative)	7.29777	9	3.13257	55	11.463	-1.87156	0.000319545	down
ENSSSCT00000016211	SERPINH1	serpin peptidase inhibitor, clade H (heat shock protein 47), member 1, (collagen binding protein 1)	169.472	61	72.5592	374	266.385	-1.87628	1.39214e-25	down
ENSSSCT00000017285	ACVR1	activin A receptor, type I	12.0653	14	5.15798	86	18.9725	-1.87903	2.75224e-06	down
ENSSSCT00000006321	BRD3	bromodomain containing 3	16.2629	14	6.95251	86	25.5733	-1.87903	2.75068e-06	down
ENSSSCT00000007482	SORT1	sortilin 1	12.5721	14	5.37466	86	19.7696	-1.87903	2.75381e-06	down
ENSSSCT00000011919	TP53BP2	tumor protein p53 binding protein, 2	20.2997	41	8.67438	252	31.9249	-1.87985	2.2243e-17	down
ENSSSCT00000004668	HEY2	hairy/enhancer-of-split related with YRPW motif 2	19.6893	13	8.40549	80	30.9731	-1.88161	6.75537e-06	down
ENSSSCT00000009246	PRKCE	protein kinase C epsilon type-like	11.7022	12	4.98756	74	18.4168	-1.88462	1.64117e-05	down
ENSSSCT00000018222	-	PREDICTED: zinc finger MIZ domain-containing protein 2-like	10.2972	12	4.38876	74	16.2057	-1.88462	1.64199e-05	down
ENSSSCT00000008989	EIF2AK3	eukaryotic translation initiation factor 2-alpha kinase 3	12.8337	29	5.46581	179	20.2016	-1.88596	1.5892e-12	down
ENSSSCT00000005105	GNB5	guanine nucleotide-binding protein subunit beta-5-like	17.646	17	7.51149	105	27.7806	-1.88691	1.4053e-07	down
ENSSSCT00000016946	LAMC2	laminin subunit gamma-2-like	16.0194	33	6.81444	204	25.2244	-1.88816	3.0783e-14	down
ENSSSCT00000009134	ANTXR1	anthrax toxin receptor 1	8.65979	10	3.67524	62	13.6443	-1.89239	9.79064e-05	down
ENSSSCT00000007255	CGN	cingulin-like	29.7878	65	12.642	403	46.9336	-1.89239	7.17746e-28	down
ENSSSCT00000004493	ARID1B	AT rich interactive domain 1B (SWI1-like)	10.0349	23	4.24945	143	15.8204	-1.89643	3.5058e-10	down
ENSSSCT00000009270	PKDCC	protein kinase domain-containing protein, cytoplasmic-like	10.1961	9	4.31506	56	16.0771	-1.89755	0.000238179	down
ENSSSCT00000009457	KIDINS220	kinase D-interacting substrate, 220kDa	16.9187	22	7.15555	137	26.6819	-1.89873	8.562e-10	down
ENSSSCT00000010245	STARD13	stAR-related lipid transfer protein 13-like	10.1966	13	4.3106	81	16.0825	-1.89953	4.96314e-06	down
ENSSSCT00000002787	CCNK	cyclin K	12.5309	13	5.29742	81	19.7643	-1.89953	4.96584e-06	down
ENSSSCT00000017192	SNX25	sorting nexin 25	12.3705	21	5.22477	131	19.5162	-1.90123	2.09669e-09	down
ENSSSCT00000017719	ARMC9	PREDICTED: lisH domain-containing protein ARMC9-like	8.82408	8	3.72132	50	13.9268	-1.90398	0.00057304	down
ENSSSCT00000013196	DYRK1A	PREDICTED: dual specificity tyrosine-phosphorylation-regulated kinase 1A-like	12.3883	16	5.22445	100	19.5522	-1.90398	2.52851e-07	down
ENSSSCT00000001800	FOXP4	PREDICTED: forkhead box protein P4 isoform 2	9.88567	12	4.16902	75	15.6023	-1.90398	1.21483e-05	down
ENSSSCT00000012031	NOL6	nucleolar protein family 6 (RNA-associated)	3.46722	8	1.46221	50	5.47223	-1.90398	0.000572837	down
ENSSSCT00000007109	SMG5	smg-5 homolog, nonsense mediated mRNA decay factor (C. elegans)	13.8322	28	5.83338	175	21.8311	-1.90398	2.10723e-12	down
ENSSSCT00000002281	MMP14	matrix metallopeptidase 14 (membrane-inserted)	16.8887	31	7.11511	194	26.6622	-1.90584	1.01154e-13	down
ENSSSCT00000006954	ATF6	PREDICTED: cyclic AMP-dependent transcription factor ATF-6 alpha-like	13.9189	15	5.85759	94	21.9802	-1.90782	6.16358e-07	down
ENSSSCT00000013727	MORC4	PREDICTED: MORC family CW-type zinc finger protein 4-like	12.0807	15	5.084	94	19.0773	-1.90782	6.16751e-07	down
ENSSSCT00000019686	ND5	NADH dehydrogenase subunit 5	3729.6	3795	1561.73	23933	5897.47	-1.91695	0	down
ENSSSCT00000010395	NDFIP2	NEDD4 family-interacting protein 2-like	15.7968	13	6.61369	82	24.9798	-1.91724	3.67861e-06	down
ENSSSCT00000009036	CTNNA2	catenin (cadherin-associated protein), alpha 2	14.9325	16	6.2481	101	23.617	-1.91834	1.86423e-07	down
ENSSSCT00000003444	SLC1A5	neutral amino acid transporter B(0)-like	27.1617	32	11.365	202	42.9583	-1.91834	2.18191e-14	down
ENSSSCT00000012347	TRAK1	PREDICTED: trafficking kinesin-binding protein 1-like	8.32603	9	3.47472	57	13.1773	-1.92309	0.000175864	down
ENSSSCT00000011047	CCDC116	PREDICTED: coiled-coil domain-containing protein 116-like	7.40303	9	3.08952	57	11.7165	-1.92309	0.000175935	down
ENSSSCT00000019386	VPS53	vacuolar protein sorting-associated protein 53 homolog	8.36806	12	3.49226	76	13.2439	-1.92309	8.95574e-06	down
ENSSSCT00000000914	LOC100520136	WASH complex subunit 7-like	7.63874	17	3.1801	108	12.0974	-1.92755	5.64672e-08	down
ENSSSCT00000010006	CFI	complement factor I-like	14.0499	17	5.84917	108	22.2507	-1.92755	5.651e-08	down
ENSSSCT00000018031	KLHDC10	kelch domain-containing protein 10-like	30.4331	28	12.6631	178	48.2032	-1.9285	8.29231e-13	down
ENSSSCT00000012500	RBM15B	putative RNA-binding protein 15B-like	9.5507	14	3.97399	89	15.1274	-1.9285	1.10007e-06	down
ENSSSCT00000013598	MAGT1	magnesium transporter 1	36.4407	25	15.1574	159	57.7241	-1.92915	1.68455e-11	down
ENSSSCT00000004310	ATPAF1	PREDICTED: ATP synthase mitochondrial F1 complex assembly factor 1-like isoform 1	26.0537	22	10.8321	140	41.2754	-1.92998	3.4084e-10	down
ENSSSCT00000010470	ARHGEF7	PREDICTED: rho guanine nucleotide exchange factor 7-like	12.4607	19	5.17754	121	19.7438	-1.93106	6.81755e-09	down
ENSSSCT00000018906	MPP2	MAGUK p55 subfamily member 2-like	9.13343	8	3.79194	51	14.4749	-1.93255	0.000425344	down
ENSSSCT00000002553	PLEKHH1	pleckstrin homology domain containing, family H (with MyTH4 domain) member 1	6.83063	16	2.83588	102	10.8254	-1.93255	1.37637e-07	down
ENSSSCT00000019026	RARA	retinoic acid receptor alpha	8.36614	8	3.47338	51	13.2589	-1.93255	0.0004255	down
ENSSSCT00000017292	TANC1	tetratricopeptide repeat, ankyrin repeat and coiled-coil containing 1	2.71071	8	1.12541	51	4.29601	-1.93255	0.000425032	down
ENSSSCT00000007738	JAG1	jagged 1	3.42017	8	1.41996	51	5.42039	-1.93255	0.000425188	down
ENSSSCT00000010479	MCF2L2	MCF.2 cell line derived transforming sequence-like isoform 2	31.6036	45	13.1164	287	50.0908	-1.93318	1.77962e-20	down
ENSSSCT00000015497	PAM	peptidylglycine alpha-amidating monooxygenase	95.0096	184	39.4186	1174	150.601	-1.93378	2.8016e-83	down
ENSSSCT00000002780	ATG2B	autophagy related 2B	3.35422	13	1.39091	83	5.31753	-1.93472	2.69821e-06	down
ENSSSCT00000017613	MARCH4	membrane-associated ring finger (C3HC4) 4, E3 ubiquitin protein ligase	32.7657	13	13.5871	83	51.9442	-1.93472	2.69513e-06	down
ENSSSCT00000006360	PCSK6	proprotein convertase subtilisin/kexin type 6-like	23.1458	13	9.59799	83	36.6936	-1.93472	2.69667e-06	down
ENSSSCT00000000493	USP15	Ubiquitin carboxyl-terminal hydrolase	9.78874	13	4.05915	83	15.5183	-1.93472	2.69975e-06	down
ENSSSCT00000004725	FAM135A	protein FAM135A-like	4.13663	10	1.71209	64	6.56118	-1.9382	5.30058e-05	down
ENSSSCT00000005729	LOC100622077	lysine-specific demethylase 4C-like	13.0919	10	5.41852	64	20.7652	-1.9382	5.30295e-05	down
ENSSSCT00000019359	GIT1	G protein-coupled receptor kinase interacting ArfGAP 1	20.8434	26	8.60217	167	33.0846	-1.94339	3.67463e-12	down
ENSSSCT00000009310	FAM98A	protein FAM98A-like	33.544	30	13.8262	193	53.2617	-1.94569	5.23722e-14	down
ENSSSCT00000015269	SH3BP5L	PREDICTED: SH3 domain-binding protein 5-like	14.1496	9	5.82421	58	22.4749	-1.94818	0.000130111	down
ENSSSCT00000013657	TMEM35	transmembrane protein 35-like	19.7889	9	8.14545	58	31.4323	-1.94818	0.000130057	down
ENSSSCT00000009865	TRIM2	PREDICTED: tripartite motif-containing protein 2-like	12.4697	9	5.13275	58	19.8066	-1.94818	0.000130003	down
ENSSSCT00000012664	SEC13	protein SEC13 homolog	66.9787	20	27.5508	129	106.407	-1.94942	1.49125e-09	down
ENSSSCT00000001670	BEND6	BEN domain-containing protein 6-like	13.9633	11	5.74039	71	22.1862	-1.95044	1.61393e-05	down
ENSSSCT00000004767	PNRC1	proline-rich nuclear receptor coactivator 1	36.9268	11	15.1808	71	58.6728	-1.95044	1.61313e-05	down
ENSSSCT00000009020	RETSAT	retinol saturase (all-trans-retinol 13,14-reductase)	9.3395	15	3.83381	97	14.8452	-1.95315	2.4568e-07	down
ENSSSCT00000006840	IMPAD1	inositol monophosphatase domain containing 1	24.6827	21	10.1203	136	39.2452	-1.95527	4.46602e-10	down
ENSSSCT00000014307	SYT7	PREDICTED: synaptotagmin-7-like, partial	44.4232	21	18.2141	136	70.6323	-1.95527	4.46159e-10	down
ENSSSCT00000008914	LIMS1	LIM and senescent cell antigen-like domains 1	12.3354	10	5.04294	65	19.6279	-1.96056	3.92829e-05	down
ENSSSCT00000010186	CDK8	PREDICTED: cell division protein kinase 8-like	11.4351	10	4.67487	65	18.1953	-1.96056	3.92647e-05	down
ENSSSCT00000017847	FAM123C	protein FAM123C-like	5.74396	8	2.34824	52	9.13967	-1.96056	0.000315248	down
ENSSSCT00000013298	PHKA2	phosphorylase kinase, alpha 2 (liver)	3.56536	8	1.45759	52	5.67313	-1.96056	0.000315368	down
ENSSSCT00000008672	PMM2	phosphomannomutase 2	26.6624	8	10.9001	52	42.4247	-1.96056	0.000315488	down
ENSSSCT00000014142	RBM14	PREDICTED: LOW QUALITY PROTEIN: RNA-binding protein 14-like	32.8796	12	13.4418	78	52.3175	-1.96056	4.8656e-06	down
ENSSSCT00000010250	SPG20	spastic paraplegia 20 (Troyer syndrome)	24.0399	24	9.82795	156	38.2518	-1.96056	1.61897e-11	down
ENSSSCT00000019188	SRSF1	serine/arginine-rich splicing factor 1	32.3077	17	13.1606	111	51.4548	-1.96708	2.21629e-08	down
ENSSSCT00000012863	FNDC3B	fibronectin type III domain containing 3B	14.0639	30	5.70305	197	22.4248	-1.97529	1.46269e-14	down
ENSSSCT00000010849	PXN4	PREDICTED: paxillin isoform 4	7.50346	7	3.04097	46	11.9659	-1.97633	0.000763963	down
ENSSSCT00000009936	PHF17	PHD finger protein 17	4.85866	7	1.9691	46	7.74822	-1.97633	0.000763173	down
ENSSSCT00000006064	RAB14	RAB14, member RAS oncogene family	37.714	35	15.2846	230	60.1435	-1.97633	6.19891e-17	down
ENSSSCT00000015487	RIOK2	RIO kinase 2 (yeast)	8.07452	7	3.27241	46	12.8766	-1.97633	0.000763437	down
ENSSSCT00000006514	TRAPPC9	PREDICTED: trafficking protein particle complex subunit 9	4.41004	7	1.78728	46	7.03279	-1.97633	0.0007637	down
ENSSSCT00000013553	NLGN3	neuroligin-3-like	13.3198	19	5.39328	125	21.2463	-1.97798	1.952e-09	down
ENSSSCT00000011483	ALDH18A1	aldehyde dehydrogenase 18 family, member A1	36.3539	57	14.6887	376	58.0192	-1.98182	1.335e-27	down
ENSSSCT00000014229	CDC42BPG	CDC42 binding protein kinase gamma (DMPK-like)	9.95641	25	4.02115	165	15.8917	-1.98259	2.57736e-12	down
ENSSSCT00000011007	GNAZ	guanine nucleotide-binding protein G(z) subunit alpha-like	15.4109	10	6.2241	66	24.5978	-1.98259	2.88857e-05	down
ENSSSCT00000015359	LOC100513199	PREDICTED: UPF0498 protein KIAA1191 homolog	33.3	25	13.4491	165	53.1509	-1.98259	2.58071e-12	down
ENSSSCT00000013041	NAA50	N(alpha)-acetyltransferase 50, NatE catalytic subunit	13.2534	10	5.35272	66	21.1541	-1.98259	2.88995e-05	down
ENSSSCT00000000111	KDELR3	KDEL (Lys-Asp-Glu-Leu) endoplasmic reticulum protein retention receptor 3	25.7455	18	10.384	119	41.107	-1.98502	4.79518e-09	down
ENSSSCT00000004309	KIAA0494	EF-hand domain-containing protein KIAA0494-like	19.6312	13	7.91386	86	31.3486	-1.98595	1.06179e-06	down
ENSSSCT00000000596	TM7SF3	transmembrane 7 superfamily member 3	6.62013	8	2.66565	53	10.5746	-1.98805	0.000233057	down
ENSSSCT00000019404	SGSM2	PREDICTED: small G protein signaling modulator 2-like isoform 2	17.3352	30	6.97315	199	27.6972	-1.98986	7.8679e-15	down
ENSSSCT00000016277	PRSS23	serine protease 23-like	18.0299	11	7.24995	73	28.8098	-1.99052	8.66581e-06	down
ENSSSCT00000000184	ADCY6	adenylate cyclase 6	13.1819	25	5.29823	166	21.0656	-1.99131	1.87172e-12	down
ENSSSCT00000004070	CEP192	centrosomal protein of 192 kDa-like	6.04666	12	2.42257	80	9.67075	-1.99709	2.60596e-06	down
ENSSSCT00000003773	KIF1B	kinesin family member 1B	7.4045	13	2.95749	87	11.8515	-2.00263	7.81953e-07	down
ENSSSCT00000012259	ANKRD28	ankyrin repeat domain 28	5.05631	10	2.01772	67	8.09489	-2.00429	2.11263e-05	down
ENSSSCT00000003974	AHDC1	AT hook, DNA binding motif, containing 1	13.278	34	5.29488	228	21.2612	-2.00555	4.28219e-17	down
ENSSSCT00000005821	GNAQ	guanine nucleotide-binding protein G(q) subunit alpha-like	10.9732	7	4.37139	47	17.575	-2.00736	0.000560402	down
ENSSSCT00000018644	NARF	nuclear prelamin A recognition factor	15.4643	14	6.1605	94	24.768	-2.00736	2.35041e-07	down
ENSSSCT00000012064	SVIL	supervillin-like	1.91671	7	0.763562	47	3.06987	-2.00736	0.000560601	down
ENSSSCT00000012487	RASSF1	Ras association (RalGDS/AF-6) domain family member 1	14.1948	11	5.64602	74	22.7435	-2.01015	6.35664e-06	down
ENSSSCT00000008064	TOX2	hypothetical protein PANDA_005620	30.1226	11	11.9814	74	48.2638	-2.01015	6.36005e-06	down
ENSSSCT00000003816	VPS13D	vacuolar protein sorting-associated protein 13D-like	3.85641	22	1.5339	148	6.17892	-2.01015	2.73227e-11	down
ENSSSCT00000016765	ABCB1	multidrug resistance protein 1-like	3.78868	8	1.5029	54	6.07446	-2.01501	0.000170814	down
ENSSSCT00000009411	PUM2	pumilio homolog 2 (Drosophila)	12.2164	21	4.83918	142	19.5937	-2.01755	6.69694e-11	down
ENSSSCT00000005843	UNC13B	protein unc-13 homolog B	13.3301	30	5.27733	203	21.3828	-2.01857	2.16786e-15	down
ENSSSCT00000004556	FBXO30	F-box protein 30	6.70003	9	2.64903	61	10.751	-2.02094	5.14706e-05	down
ENSSSCT00000018424	MAP3K1	mitogen-activated protein kinase kinase kinase 1, E3 ubiquitin protein ligase	3.76812	9	1.48982	61	6.04641	-2.02094	5.1517e-05	down
ENSSSCT00000010923	PITPNB	phosphatidylinositol transfer protein, beta	13.1318	9	5.19202	61	21.0717	-2.02094	5.14938e-05	down
ENSSSCT00000007277	PRUNE	prune homolog (Drosophila)	11.4026	9	4.50831	61	18.2969	-2.02094	5.14474e-05	down
ENSSSCT00000008953	CHST10	carbohydrate sulfotransferase 10	19.7472	14	7.80025	95	31.6942	-2.02263	1.72761e-07	down
ENSSSCT00000010800	WSB2	WD repeat and SOCS box containing 2	51.4312	47	20.312	319	82.5505	-2.02295	4.73701e-24	down
ENSSSCT00000004536	LRP11	low density lipoprotein receptor-related protein 11	33.9348	30	13.3818	204	54.4878	-2.02566	1.57067e-15	down
ENSSSCT00000004601	MAP7	PREDICTED: ensconsin-like	23.2886	10	9.1836	68	37.3936	-2.02566	1.55494e-05	down
ENSSSCT00000007491	WDR47	WD repeat domain 47	6.32606	10	2.49461	68	10.1575	-2.02566	1.55416e-05	down
ENSSSCT00000007161	SHC1	SHC (Src homology 2 domain containing) transforming protein 1	11.957	11	4.70502	75	19.209	-2.02951	4.67166e-06	down
ENSSSCT00000010066	SMARCAD1	SWI/SNF-related, matrix-associated actin-dependent regulator of chromatin, subfamily a, containing DEAD/H box 1	11.804	24	4.63654	164	18.9715	-2.03271	1.28602e-12	down
ENSSSCT00000012518	BAP1	BRCA1 associated protein-1 (ubiquitin carboxy-terminal hydrolase)	24.0569	31	9.44342	212	38.6704	-2.03385	3.30131e-16	down
ENSSSCT00000012945	DLG1	discs, large homolog 1 (Drosophila)	14.2742	25	5.60243	171	22.9461	-2.03412	3.73146e-13	down
ENSSSCT00000016269	PICALM	PREDICTED: phosphatidylinositol-binding clathrin assembly protein-like	32.9648	50	12.9382	342	52.9914	-2.03412	6.06478e-26	down
ENSSSCT00000016948	SMG7	Smg-7 homolog, nonsense mediated mRNA decay factor (C. elegans), isoform CRA_e	12.476	25	4.89664	171	20.0553	-2.03412	3.72628e-13	down
ENSSSCT00000002103	PTPN9	tyrosine-protein phosphatase non-receptor type 9-like	10.9472	13	4.2935	89	17.6009	-2.03542	4.16307e-07	down
ENSSSCT00000010324	TSC22D1	TSC22 domain family protein 1-like	9.0357	13	3.54382	89	14.5276	-2.03542	4.16579e-07	down
ENSSSCT00000011689	MCMBP	minichromosome maintenance complex binding protein	5.40007	7	2.11519	48	8.68496	-2.03773	0.000414109	down
ENSSSCT00000000876	SLC38A1	solute carrier family 38, member 1	6.16583	7	2.41513	48	9.91653	-2.03773	0.000413956	down
ENSSSCT00000003407	ZNF45	zinc finger protein 45	5.77747	7	2.26302	48	9.29193	-2.03773	0.000414262	down
ENSSSCT00000016932	CACNA1E	PREDICTED: LOW QUALITY PROTEIN: voltage-dependent R-type calcium channel subunit alpha-1E-like	4.99298	15	1.95355	103	8.0324	-2.03973	3.77423e-08	down
ENSSSCT00000013532	DLG3	discs, large homolog 3	5.97251	8	2.33452	55	9.6105	-2.04148	0.000125349	down
ENSSSCT00000004174	ZZZ3	zinc finger, ZZ-type containing 3	11.5184	17	4.49841	117	18.5383	-2.04303	3.28739e-09	down
ENSSSCT00000004127	TRAPPC8	trafficking protein particle complex subunit 8-like	19.0752	10	7.43434	69	30.7161	-2.04672	1.13025e-05	down
ENSSSCT00000003122	AMFR	E3 ubiquitin-protein ligase AMFR-like	52.4952	33	20.4377	228	84.5527	-2.04862	1.52739e-17	down
ENSSSCT00000014076	IGHMBP2	immunoglobulin mu binding protein 2	6.84106	11	2.66339	76	11.0187	-2.04862	3.3907e-06	down
ENSSSCT00000014443	NUP160	nucleoporin 160kDa	5.25771	13	2.04362	90	8.4718	-2.05154	3.01968e-07	down
ENSSSCT00000010515	ROR2	receptor tyrosine kinase-like orphan receptor 2	9.11226	14	3.53959	97	14.6849	-2.05268	9.13888e-08	down
ENSSSCT00000016472	HYOU1	hypoxia up-regulated 1	118.969	235	46.149	1631	191.789	-2.05515	3.41192e-125	down
ENSSSCT00000004896	MARCKS	PREDICTED: hypothetical protein	31.7289	23	12.2849	160	51.173	-2.05849	1.64459e-12	down
ENSSSCT00000002621	ALDH6A1	aldehyde dehydrogenase 6 family, member A1	7.0394	6	2.71187	42	11.3669	-2.06748	0.000994929	down
ENSSSCT00000009566	BST1	ADP-ribosyl cyclase 2-like	30.259	7	11.657	49	48.8609	-2.06748	0.000303224	down
ENSSSCT00000003861	C1ORF144	PREDICTED: UPF0485 protein C1orf144 homolog, partial	18.2222	8	7.01997	56	29.4245	-2.06748	9.13022e-05	down
ENSSSCT00000005739	ERMP1	endoplasmic reticulum metallopeptidase 1	6.44113	9	2.4814	63	10.4009	-2.06748	2.75342e-05	down
ENSSSCT00000009101	EXOC6B	exocyst complex component 6B	5.50534	6	2.12089	42	8.88979	-2.06748	0.00099526	down
ENSSSCT00000018935	FAM134C	protein FAM134C-like	12.2856	9	4.73294	63	19.8383	-2.06748	2.75211e-05	down
ENSSSCT00000002935	GALNS	galactosamine (N-acetyl)-6-sulfate sulfatase	18.1044	9	6.97459	63	29.2343	-2.06748	2.75474e-05	down
ENSSSCT00000008969	INPP4A	inositol polyphosphate-4-phosphatase, type I, 107kDa	4.38536	7	1.68943	49	7.08129	-2.06748	0.000303456	down
ENSSSCT00000004094	LPIN	phosphatidate phosphatase LPIN2	11.8824	17	4.57761	119	19.1872	-2.06748	1.73087e-09	down
ENSSSCT00000002038	MAN2A2	mannosidase, alpha, class 2A, member 2	20.613	38	7.94102	266	33.2851	-2.06748	1.18465e-20	down
ENSSSCT00000013306	MBTPS2	PREDICTED: membrane-bound transcription factor site-2 protease-like	10.1314	7	3.90303	49	16.3597	-2.06748	0.00030334	down
ENSSSCT00000004637	MED23	mediator of RNA polymerase II transcription subunit 23-like	10.8646	24	4.18551	168	17.5437	-2.06748	3.48355e-13	down
ENSSSCT00000009319	MEMO1	mediator of cell motility 1	11.7375	11	4.52177	77	18.9532	-2.06748	2.46101e-06	down
ENSSSCT00000009902	OTUD4	PREDICTED: OTU domain-containing protein 4-like, partial	5.99821	10	2.31077	70	9.68566	-2.06748	8.23587e-06	down
ENSSSCT00000013607	TAF9B	PREDICTED: transcription initiation factor TFIID subunit 9B-like	17.5245	7	6.75118	49	28.2978	-2.06748	0.000303572	down
ENSSSCT00000003600	ZNF614	PREDICTED: similar to Zinc finger protein 208	9.13249	8	3.51822	56	14.7468	-2.06748	9.12632e-05	down
ENSSSCT00000011178	ANK3	ankyrin 3, node of Ranvier (ankyrin G)	26.5991	84	10.2471	588	42.9512	-2.06748	2.03049e-45	down
ENSSSCT00000015928	DENND5A	DENN domain-containing protein 5A-like	18.1108	35	6.93138	247	29.2903	-2.07921	2.49767e-19	down
ENSSSCT00000008978	SEMA4C	sema domain, immunoglobulin domain (Ig), transmembrane domain (TM) and short cytoplasmic domain, (semaphorin) 4C	12.9646	17	4.96086	120	20.9684	-2.07955	1.25706e-09	down
ENSSSCT00000008904	DUSP2	dual specificity protein phosphatase 2-like	26.3229	15	10.0633	106	42.5825	-2.08115	1.43509e-08	down
ENSSSCT00000013387	BCOR	BCL6 corepressor	5.35178	15	2.046	106	8.65756	-2.08115	1.43391e-08	down
ENSSSCT00000012342	CTNNB1	catenin (cadherin-associated protein), beta 1, 88kDa	56.1943	91	21.4581	644	90.9306	-2.08325	3.43374e-50	down
ENSSSCT00000019546	KDM6B	PREDICTED: similar to jumonji domain containing 3	9.57457	25	3.65481	177	15.4943	-2.08387	5.30026e-14	down
ENSSSCT00000007282	ARNT	aryl hydrocarbon receptor nuclear translocator	9.94389	12	3.79434	85	16.0934	-2.08455	5.35554e-07	down
ENSSSCT00000011882	PSEN2	presenilin 2 (Alzheimer disease 4)	11.2204	11	4.27773	78	18.1631	-2.0861	1.77707e-06	down
ENSSSCT00000015355	RNF44	ring finger protein 44	13.0017	11	4.95682	78	21.0465	-2.0861	1.77603e-06	down
ENSSSCT00000012371	EXOSC7	exosome component 7	15.2988	9	5.81918	64	24.7785	-2.0902	1.99922e-05	down
ENSSSCT00000010472	TUBGCP3	tubulin, gamma complex associated protein 3	5.82119	9	2.21419	64	9.42819	-2.0902	1.99824e-05	down
ENSSSCT00000016321	AMOTL1	angiomotin like 1	15.9765	25	6.07081	178	25.8823	-2.092	3.82354e-14	down
ENSSSCT00000004741	MRAP2	PREDICTED: similar to Protein C6orf117	32.2825	8	12.2598	57	52.3051	-2.09301	6.63313e-05	down
ENSSSCT00000011423	ATAD1	ATPase family, AAA domain containing 1	11.7021	8	4.44407	57	18.9601	-2.09301	6.63604e-05	down
ENSSSCT00000018560	CLINT1	clathrin interactor 1	34.6606	38	13.1531	271	56.1681	-2.09435	2.27964e-21	down
ENSSSCT00000010903	SGSM1	small G protein signaling modulator 1	17.1751	30	6.51636	214	27.8338	-2.0947	6.05491e-17	down
ENSSSCT00000013200	ETS2	PREDICTED: protein C-ets-2	32.5989	29	12.3618	207	52.836	-2.09563	2.05421e-16	down
ENSSSCT00000005286	GPR176	G protein-coupled receptor 176	10.0515	7	3.80949	50	16.2935	-2.09663	0.00022169	down
ENSSSCT00000006859	LOC100152491	Lysophospholipase I	11.4011	7	4.32098	50	18.4812	-2.09663	0.000221777	down
ENSSSCT00000012220	PFKP2	phosphofructokinase, platelet isoform 2	29.996	13	11.3543	93	48.6378	-2.09884	1.17484e-07	down
ENSSSCT00000011578	ACTR1A	ARP1 actin-related protein 1 homolog A, centractin alpha (yeast)	22.2349	18	8.40428	129	36.0656	-2.10143	1.96781e-10	down
ENSSSCT00000018119	LOC100519283	putative transmembrane protein LOC401397-like	67.2073	6	25.4028	43	109.012	-2.10143	0.00073133	down
ENSSSCT00000007621	ZC3H3	zinc finger CCCH domain-containing protein 3-like	7.72949	6	2.92156	43	12.5374	-2.10143	0.000731077	down
ENSSSCT00000011518	ZFYVE27	zinc finger, FYVE domain containing 27	13.5255	12	5.11232	86	21.9387	-2.10143	3.88443e-07	down
ENSSSCT00000018618	MTRR	5-methyltetrahydrofolate-homocysteine methyltransferase reductase	8.76651	11	3.30786	79	14.2252	-2.10447	1.28862e-06	down
ENSSSCT00000013720	MUM1L1	PWWP domain-containing protein MUM1L1-like	10.508	11	3.96498	79	17.051	-2.10447	1.28939e-06	down
ENSSSCT00000005359	ZO1	PREDICTED: tight junction protein ZO-1-like	13.8336	41	5.21198	295	22.4552	-2.10714	2.07914e-23	down
ENSSSCT00000011350	GLUD1	glutamate dehydrogenase 1, mitochondrial	26.0286	29	9.79363	209	42.2637	-2.1095	1.06417e-16	down
ENSSSCT00000014508	TTC17	tetratricopeptide repeat protein 17-like	17.0588	31	6.40497	224	27.7127	-2.11328	6.68048e-18	down
ENSSSCT00000015510	MAN2A1	mannosidase, alpha, class 2A, member 1	12.2188	21	4.58137	152	19.8562	-2.11573	2.68017e-12	down
ENSSSCT00000004650	PTPRK	protein tyrosine phosphatase, receptor type, K	21.3473	48	7.9934	348	34.7012	-2.11811	9.20767e-28	down
ENSSSCT00000002668	SAMD15	sterile alpha motif domain-containing protein 15-like	10.2434	8	3.83561	58	16.6513	-2.11811	4.85008e-05	down
ENSSSCT00000018726	UNK	RING finger protein unkempt homolog	9.84655	12	3.68699	87	16.0061	-2.11811	2.81326e-07	down
ENSSSCT00000006651	YWHAZ	tyrosine 3-monooxygenase/tryptophan 5-monooxygenase activation protein, zeta polypeptide	55.2857	50	20.6783	363	89.8932	-2.12009	5.47404e-29	down
ENSSSCT00000019302	RHOT1	ras homolog family member T1	10.0184	11	3.7418	80	16.295	-2.12262	9.37034e-07	down
ENSSSCT00000002118	SCAMP2	secretory carrier membrane protein 2	30.7817	22	11.4968	160	50.0667	-2.12262	5.64043e-13	down
ENSSSCT00000004917	PRSS35	inactive serine protease 35-like	11.3797	7	4.24407	51	18.5153	-2.12519	0.000161322	down
ENSSSCT00000004629	STX7	syntaxin-7-like	19.7131	14	7.35202	102	32.0741	-2.12519	1.82152e-08	down
ENSSSCT00000009122	PCYOX1	PREDICTED: prenylcysteine oxidase-like	50.4794	27	18.8042	197	82.1547	-2.12729	6.33632e-16	down
ENSSSCT00000017834	HDLBP	high density lipoprotein binding protein	119.202	192	44.2984	1405	194.106	-2.13152	8.20881e-113	down
ENSSSCT00000017477	MFSD6	major facilitator superfamily domain containing 6	51.5949	75	19.169	549	84.0208	-2.13197	4.71876e-44	down
ENSSSCT00000012114	MPP7	MAGUK p55 subfamily member 7-like	6.80902	6	2.526	44	11.092	-2.13459	0.000531014	down
ENSSSCT00000000414	ANKRD52	serine/threonine-protein phosphatase 6 regulatory ankyrin repeat subunit C-like	4.09323	6	1.5185	44	6.66795	-2.13459	0.000530636	down
ENSSSCT00000001996	ARNT2	PREDICTED: aryl hydrocarbon receptor nuclear translocator 2-like	5.69819	6	2.11391	44	9.28247	-2.13459	0.000530447	down
ENSSSCT00000015573	PRRC1	protein PRRC1-like	11.8824	9	4.40813	66	19.3567	-2.13459	1.05535e-05	down
ENSSSCT00000015576	SLC12A2	solute carrier family 12 (sodium/potassium/chloride transporters), member 2	2.89745	6	1.0749	44	4.72001	-2.13459	0.000530825	down
ENSSSCT00000008408	GIGYF1	PERQ amino acid-rich with GYF domain-containing protein 1-like	10.7	14	3.959	103	17.4409	-2.13927	1.32123e-08	down
ENSSSCT00000007702	AP3M2	adaptor-related protein complex 3, mu 2 subunit	12.1156	8	4.47392	59	19.7572	-2.14277	3.52737e-05	down
ENSSSCT00000016725	TMEM106B	transmembrane protein 106B-like	22.1192	15	8.14545	111	36.0929	-2.14765	2.78537e-09	down
ENSSSCT00000018892	GPATCH8	PREDICTED: G patch domain containing 8 isoform 2	56.0009	42	20.6117	311	91.3902	-2.14858	2.95384e-25	down
ENSSSCT00000006757	PKIA	protein kinase (cAMP-dependent, catalytic) inhibitor alpha	20.2689	19	7.44678	141	33.091	-2.15175	1.13788e-11	down
ENSSSCT00000011896	ADSS	adenylosuccinate synthase	7.60896	7	2.79322	52	12.4247	-2.15321	0.000117164	down
ENSSSCT00000010652	SH3RF1	SH3RF1 protein	6.61557	7	2.42855	52	10.8026	-2.15321	0.000117213	down
ENSSSCT00000004853	SESN1	sestrin-1-like	25.4103	23	9.32167	171	41.499	-2.15442	4.38686e-14	down
ENSSSCT00000011502	SLIT1	hypothetical protein PANDA_005198	9.87892	9	3.6202	67	16.1376	-2.15629	7.63123e-06	down
ENSSSCT00000000110	DDX17	probable ATP-dependent RNA helicase DDX17-like	107.129	125	39.2428	931	175.015	-2.15698	9.14475e-76	down
ENSSSCT00000015559	CEP120	centrosomal protein of 120 kDa-like	6.73422	11	2.46507	82	11.0034	-2.15824	4.91679e-07	down
ENSSSCT00000005016	FECH	ferrochelatase	17.7457	11	6.49582	82	28.9955	-2.15824	4.91363e-07	down
ENSSSCT00000018457	C5ORF44	chromosome 5 open reading frame 44 ortholog	8.15216	8	2.96932	60	13.335	-2.16702	2.5509e-05	down
ENSSSCT00000005910	C9ORF156	chromosome 9 open reading frame 156 homolog	8.95171	6	3.26054	45	14.6429	-2.16702	0.000389459	down
ENSSSCT00000005740	LOC100154060	protein RIC1 homolog	2.89164	6	1.05324	45	4.73004	-2.16702	0.000388881	down
ENSSSCT00000017487	OBFC2A	nucleic acid binding protein 1	9.71236	6	3.5376	45	15.8871	-2.16702	0.000389025	down
ENSSSCT00000008913	RANBP2	RAN binding protein 2	8.99645	42	3.27684	315	14.7161	-2.16702	7.75769e-26	down
ENSSSCT00000015292	TRIM17	E3 ubiquitin-protein ligase TRIM17-like	4.70263	6	1.71287	45	7.69239	-2.16702	0.000389604	down
ENSSSCT00000007525	AGL	glycogen debranching enzyme	2.84171	6	1.03506	45	4.64837	-2.16702	0.000388736	down
ENSSSCT00000007427	CTTNBP2NL	CTTNBP2 N-terminal like	5.02418	6	1.82999	45	8.21837	-2.16702	0.000389314	down
ENSSSCT00000017320	GALNT3	UDP-N-acetyl-alpha-D-galactosamine:polypeptide N-acetylgalactosaminyltransferase 3 (GalNAc-T3)	11.3848	14	4.14677	105	18.6229	-2.16702	6.79455e-09	down
ENSSSCT00000005703	HAUS6	HAUS augmin-like complex, subunit 6	3.92135	6	1.4283	45	6.4144	-2.16702	0.00038917	down
ENSSSCT00000001114	RREB1	ras responsive element binding protein 1	2.38632	6	0.869184	45	3.90345	-2.16702	0.000388592	down
ENSSSCT00000012420	MAP4	Microtubule-associated protein	32.2721	56	11.7091	422	52.8351	-2.17387	1.03174e-34	down
ENSSSCT00000005220	SNAP23	synaptosomal-associated protein, 23kDa	15.1085	9	5.46994	68	24.7471	-2.17766	5.5128e-06	down
ENSSSCT00000003985	PTPRU	PREDICTED: receptor-type tyrosine-protein phosphatase U-like	3.07957	7	1.11302	53	5.04611	-2.18069	8.50033e-05	down
ENSSSCT00000012871	TBL1XR1	F-box-like/WD repeat-containing protein TBL1XR1-like	7.39378	7	2.67227	53	12.1153	-2.18069	8.49666e-05	down
ENSSSCT00000004522	AKAP12	A kinase (PRKA) anchor protein 12	10.0524	26	3.63099	197	16.4738	-2.18174	2.09373e-16	down
ENSSSCT00000010779	BRAP	PREDICTED: BRCA1-associated protein	11.0431	12	3.98607	91	18.1001	-2.18296	7.73449e-08	down
ENSSSCT00000013932	MTMR1	myotubularin related protein 1	9.71983	11	3.48844	84	15.9512	-2.19301	2.56959e-07	down
ENSSSCT00000014453	CELF1	CUGBP, Elav-like family member 1	20.2853	15	7.25676	115	33.3138	-2.19872	7.49729e-10	down
ENSSSCT00000000941	GNPTAB	N-acetylglucosamine-1-phosphate transferase, alpha and beta subunits	11.0136	15	3.93997	115	18.0873	-2.19872	7.49009e-10	down
ENSSSCT00000012224	LARP4B	La ribonucleoprotein domain family, member 4B	9.17428	9	3.28196	69	15.0666	-2.19872	3.9789e-06	down
ENSSSCT00000004239	MYSM1	Myb-like, SWIRM and MPN domains 1	4.54731	6	1.62673	46	7.46789	-2.19872	0.000282129	down
ENSSSCT00000007918	PDRG1	p53 and DNA damage-regulated protein 1-like	13.4569	6	4.81401	46	22.0998	-2.19872	0.000282345	down
ENSSSCT00000008477	SBDS	Shwachman-Bodian-Diamond syndrome	36.7815	21	13.158	161	60.405	-2.19872	1.32622e-13	down
ENSSSCT00000009845	CCNG2	cyclin-G2-like	7.72512	6	2.76355	46	12.6867	-2.19872	0.000282237	down
ENSSSCT00000009499	WHSC1	Wolf-Hirschhorn syndrome candidate 1	8.94965	10	3.19021	77	14.7091	-2.20498	8.53054e-07	down
ENSSSCT00000007778	INSM1	insulinoma-associated protein 1-like	35.5499	19	12.6226	147	58.4772	-2.21187	1.55142e-12	down
ENSSSCT00000017442	NCKAP1	NCK-associated protein 1	29.6015	55	10.5009	426	48.7022	-2.21347	8.61857e-36	down
ENSSSCT00000004816	LOC100517018	activating signal cointegrator 1 complex subunit 3-like	9.22922	8	3.27241	62	15.186	-2.21432	1.33071e-05	down
ENSSSCT00000004918	SNAP91	synaptosomal-associated protein, 91kDa homolog (mouse)	9.56331	12	3.39087	93	15.7358	-2.21432	4.00037e-08	down
ENSSSCT00000003172	-	PREDICTED: similar to LSM14A, SCD6 homolog A (S. cerevisiae)	39.1387	8	13.8774	62	64.4	-2.21432	1.33003e-05	down
ENSSSCT00000001764	ZFAND3	hypothetical protein PANDA_016517	44.2625	17	15.6697	132	72.8554	-2.21706	2.44994e-11	down
ENSSSCT00000009929	ELF2	PREDICTED: ETS-related transcription factor Elf-2-like	38.894	18	13.7501	140	64.0379	-2.21948	5.19858e-12	down
ENSSSCT00000010687	RIMBP2	PREDICTED: similar to RIM binding protein 2 (RIM-BP2) isoform 1	4.62149	9	1.63383	70	7.60916	-2.21948	2.85317e-06	down
ENSSSCT00000015381	HMGCR	3-hydroxy-3-methylglutaryl-CoA reductase	11.6985	19	4.13062	148	19.2663	-2.22165	1.10692e-12	down
ENSSSCT00000018162	C7orf41	UPF0452 protein C7orf41	9.67536	5	3.41248	39	15.9382	-2.2236	0.000936525	down
ENSSSCT00000000526	MDM2	Mdm2, p53 E3 ubiquitin protein ligase homolog (mouse)	5.59134	5	1.97206	39	9.21063	-2.2236	0.000937159	down
ENSSSCT00000002608	MINA	PREDICTED: lysine-specific demethylase NO66-like	5.30117	5	1.86971	39	8.73263	-2.2236	0.000935892	down
ENSSSCT00000018852	NSF	N-ethylmaleimide-sensitive factor	33.917	45	11.9625	351	55.8715	-2.2236	1.08766e-29	down
ENSSSCT00000010210	PAN3	PAB-dependent poly(A)-specific ribonuclease subunit 3-like	4.30277	5	1.51758	39	7.08797	-2.2236	0.000936842	down
ENSSSCT00000012937	ATP13A3	probable cation-transporting ATPase 13A3-like	2.42768	5	0.85624	39	3.99913	-2.2236	0.000936208	down
ENSSSCT00000013399	CASK	calcium/calmodulin-dependent serine protein kinase (MAGUK family)	14.1884	20	5.00422	156	23.3725	-2.2236	2.30107e-13	down
ENSSSCT00000006504	LOC100625101	HEAT repeat-containing protein 7A-like	3.5554	5	1.25398	39	5.85682	-2.2236	0.000937477	down
ENSSSCT00000007253	SNX27	sorting nexin-27-like	7.86785	6	2.76524	47	12.9705	-2.22975	0.000203989	down
ENSSSCT00000007692	KAT6A	MYST histone acetyltransferase (monocytic leukemia) 3	4.67439	7	1.63876	55	7.71001	-2.23413	4.43385e-05	down
ENSSSCT00000018730	SAP30BP	SAP30-binding protein-like	13.6397	7	4.78183	55	22.4975	-2.23413	4.43791e-05	down
ENSSSCT00000011292	ADK	adenosine kinase	9.45212	7	3.31375	55	15.5905	-2.23413	4.43588e-05	down
ENSSSCT00000001158	MYLIP	myosin regulatory light chain interacting protein	10.1954	10	3.55832	79	16.8324	-2.24198	4.40266e-07	down
ENSSSCT00000004168	DNAJB4	dnaJ homolog subfamily B member 4-like	33.0059	24	11.4995	190	54.5124	-2.24502	2.2657e-16	down
ENSSSCT00000016162	INPPL1	inositol polyphosphate phosphatase-like 1	20.7261	26	7.21627	206	34.2359	-2.24619	1.02101e-17	down
ENSSSCT00000001968	IDH3A	isocitrate dehydrogenase 3 (NAD+) alpha	19.6518	16	6.83197	127	32.4717	-2.24881	4.1766e-11	down
ENSSSCT00000001094	PRPF4B	PRP4 pre-mRNA processing factor 4 homolog B (yeast)	22.5577	22	7.8283	175	37.287	-2.2519	3.69076e-15	down
ENSSSCT00000014031	AP2A2	AP-2 complex subunit alpha-2-like	23.8794	25	8.28229	199	39.4765	-2.25289	3.4248e-17	down
ENSSSCT00000015203	UPF1	KIAA0221	19.7051	33	6.82761	263	32.5826	-2.25465	1.18954e-22	down
ENSSSCT00000018465	MAST4	microtubule-associated serine/threonine-protein kinase 4-like	6.40805	21	2.21336	168	10.6027	-2.26012	1.24832e-14	down
ENSSSCT00000004465	-	PREDICTED: mitogen-activated protein kinase kinase kinase 4-like	3.72598	7	1.28697	56	6.16499	-2.26012	3.19781e-05	down
ENSSSCT00000003320	AKT2	PREDICTED: RAC-beta serine	19.5665	17	6.75835	136	32.3747	-2.26012	6.35407e-12	down
ENSSSCT00000000173	CRY1	cryptochrome 1 (photolyase-like)	6.96216	8	2.40475	64	11.5196	-2.26012	6.8741e-06	down
ENSSSCT00000004048	LOC100627121	mighty	35.2778	18	12.1851	144	58.3705	-2.26012	1.36085e-12	down
ENSSSCT00000018945	PTRF	PREDICTED: polymerase I and transcript release factor-like	11.0131	6	3.80397	48	18.2222	-2.26012	0.000147463	down
ENSSSCT00000016500	SC5DL	PREDICTED: lathosterol oxidase-like	12.0532	5	4.16323	40	19.9432	-2.26012	0.000672814	down
ENSSSCT00000019352	SEZ6	PREDICTED: seizure protein 6 homolog, partial	14.61	20	5.04634	160	24.1736	-2.26012	5.91502e-14	down
ENSSSCT00000008252	SLMO2	Protein slowmo homolog 2	11.7593	6	4.06169	48	19.4568	-2.26012	0.000147524	down
ENSSSCT00000006554	ZNF572	zinc finger protein 572-like	6.84843	5	2.36547	40	11.3314	-2.26012	0.000673048	down
ENSSSCT00000006177	STXBP1	syntaxin-binding protein 1-like	60.1236	50	20.724	401	99.5232	-2.26373	1.25607e-34	down
ENSSSCT00000014665	PTBP1	polypyrimidine tract binding protein 1	86.5183	89	29.8145	714	143.222	-2.26417	1.38471e-61	down
ENSSSCT00000012833	MME	membrane metallo-endopeptidase	20.988	25	7.21947	201	34.7566	-2.26732	1.7334e-17	down
ENSSSCT00000012623	-	PREDICTED: LOW QUALITY PROTEIN: inositol 1,4,5-trisphosphate receptor type 1-like	38.5812	40	13.2575	322	63.9048	-2.26911	6.59493e-28	down
ENSSSCT00000006309	RALGDS	ral guanine nucleotide dissociation stimulator	35.7236	16	12.2598	129	59.1874	-2.27135	2.13348e-11	down
ENSSSCT00000014501	TP53I11	tumor protein p53-inducible protein 11-like	53.6816	14	18.4059	113	88.9573	-2.27295	4.72642e-10	down
ENSSSCT00000001155	JARID2	jumonji, AT rich interactive domain 2	7.11791	13	2.43915	105	11.7967	-2.27393	2.19981e-09	down
ENSSSCT00000017377	RAPGEF4	rap guanine nucleotide exchange factor 4-like	8.01389	11	2.74225	89	13.2855	-2.27643	4.9341e-08	down
ENSSSCT00000011538	ERLIN1	ER lipid raft associated 1	20.2589	20	6.92589	162	33.592	-2.27805	2.98101e-14	down
ENSSSCT00000006577	SNTB1	syntrophin, beta 1 (dystrophin-associated protein A1, 59kDa, basic component 1)	14.3645	10	4.91076	81	23.8182	-2.27805	2.28265e-07	down
ENSSSCT00000007405	HIPK1	homeodomain interacting protein kinase 1	7.70906	9	2.63249	73	12.7856	-2.28002	1.05155e-06	down
ENSSSCT00000012437	CELSR3	cadherin EGF LAG seven-pass G-type receptor 3-like	12.0697	17	4.11881	138	20.0206	-2.28119	3.2547e-12	down
ENSSSCT00000014649	SBF2	SET binding factor 2	3.16946	8	1.08077	65	5.25816	-2.28249	4.93549e-06	down
ENSSSCT00000014645	EIF4G2	eukaryotic translation initiation factor 4 gamma 2-like	225.14	360	76.6848	2929	373.596	-2.28446	2.63112e-256	down
ENSSSCT00000003170	LSM14A	protein LSM14 homolog A-like	47.7555	13	16.2366	106	79.2744	-2.28761	1.57655e-09	down
ENSSSCT00000014769	SAFB	scaffold attachment factor B1-like	35.406	12	12.0222	98	58.7899	-2.28987	7.40012e-09	down
ENSSSCT00000005201	ZSCAN29	zinc finger and SCAN domain containing 29	5.20513	6	1.76741	49	8.64285	-2.28987	0.0001062	down
ENSSSCT00000012468	IP6K1	inositol hexakisphosphate kinase 1	17.5048	11	5.93463	90	29.0749	-2.29255	3.51756e-08	down
ENSSSCT00000016657	DSTYK	dual serine/threonine and tyrosine protein kinase	9.56872	11	3.24408	90	15.8934	-2.29255	3.52031e-08	down
ENSSSCT00000009127	GMCL1	germ cell-less protein-like 1-like	9.97952	10	3.37711	82	16.5819	-2.29575	1.63794e-07	down
ENSSSCT00000005199	TP53BP1	PREDICTED: hypothetical protein LOC100152579	3.84054	5	1.29966	41	6.38142	-2.29575	0.000485784	down
ENSSSCT00000016630	VPS26B	vacuolar protein sorting-associated protein 26B	10.3479	5	3.50178	41	17.1941	-2.29575	0.000485959	down
ENSSSCT00000010669	ZNF605	zinc finger protein 605	5.11421	5	1.73067	41	8.49775	-2.29575	0.000485609	down
ENSSSCT00000003631	LENG8	PREDICTED: leukocyte receptor cluster member 8 homolog	54.3	58	18.3625	476	90.2375	-2.29696	8.96286e-42	down
ENSSSCT00000005617	HIF1A	hypoxia-inducible factor 1-alpha	6.33925	9	2.14041	74	10.5381	-2.29965	7.5554e-07	down
ENSSSCT00000004682	SERINC1	KIAA1253 protein	86.7628	77	29.2608	634	144.265	-2.30168	9.45038e-56	down
ENSSSCT00000000549	TMEM19	transmembrane protein 19	19.7691	12	6.65624	99	32.882	-2.30452	5.27423e-09	down
ENSSSCT00000003692	PEG3	paternally expressed 3	27.7044	53	9.2971	439	46.1117	-2.31028	8.74401e-39	down
ENSSSCT00000008997	RMND5A	required for meiotic nuclear division 5 homolog A (S. cerevisiae)	10.4239	7	3.49711	58	17.3506	-2.31075	1.63831e-05	down
ENSSSCT00000011782	TTC40	rCG64403	4.6466	7	1.55889	58	7.7343	-2.31075	1.6375e-05	down
ENSSSCT00000011342	BMPR1A	bone morphogenetic protein receptor, type IA	8.50696	7	2.85401	58	14.1599	-2.31075	1.63669e-05	down
ENSSSCT00000018364	C6	complement component 6	6.19976	7	2.07996	58	10.3196	-2.31075	1.63913e-05	down
ENSSSCT00000005449	DENND4A	PREDICTED: LOW QUALITY PROTEIN: c-myc promoter-binding protein	7.78782	19	2.60487	158	12.9708	-2.31598	3.59644e-14	down
ENSSSCT00000002840	JAG2	jagged 2	11.1771	15	3.73198	125	18.6223	-2.31902	2.57401e-11	down
ENSSSCT00000010865	UNC119B	PREDICTED: protein unc-119 homolog B-like	11.2218	6	3.74691	50	18.6968	-2.31902	7.57533e-05	down
ENSSSCT00000004284	EPS15	epidermal growth factor receptor pathway substrate 15	13.771	20	4.59039	167	22.9515	-2.3219	5.36453e-15	down
ENSSSCT00000009772	UBA6	ubiquitin-like modifier activating enzyme 6	59.9091	67	19.924	561	99.8943	-2.32589	6.08694e-50	down
ENSSSCT00000010442	TMTC4	transmembrane and tetratricopeptide repeat containing 4	7.05941	8	2.34732	67	11.7715	-2.32621	2.51106e-06	down
ENSSSCT00000018131	DNAJB9	dnaJ homolog subfamily B member 9-like	70.8711	34	23.548	285	118.194	-2.32748	1.88859e-25	down
ENSSSCT00000001166	KIF13A	kinesin family member 13A	7.50108	5	2.48799	42	12.5142	-2.33051	0.000349782	down
ENSSSCT00000010369	MZT1	mitotic-spindle organizing protein 1-like	13.0748	5	4.3367	42	21.8129	-2.33051	0.000349913	down
ENSSSCT00000011191	NRBF2	PREDICTED: nuclear receptor-binding factor 2-like	11.3877	5	3.77712	42	18.9983	-2.33051	0.000349651	down
ENSSSCT00000014481	ATG13	autophagy related 13	28.0453	25	9.30215	210	46.7884	-2.33051	7.65153e-19	down
ENSSSCT00000016718	GLCCI1	glucocorticoid induced transcript 1	6.85892	5	2.27499	42	11.4428	-2.33051	0.000350044	down
ENSSSCT00000000923	HCFC2	host cell factor C2	6.35423	7	2.10163	59	10.6068	-2.33541	1.17333e-05	down
ENSSSCT00000018449	RNF180	ring finger protein 180	7.15388	7	2.36611	59	11.9417	-2.33541	1.17273e-05	down
ENSSSCT00000015523	REEP5	PREDICTED: receptor expression-enhancing protein 5-like	45.9993	27	15.1902	228	76.8084	-2.33813	1.60574e-20	down
ENSSSCT00000015000	TNPO2	transportin 2	16.6097	20	5.48194	169	27.7374	-2.33908	2.69089e-15	down
ENSSSCT00000014629	COPB1	coatomer protein complex, subunit beta 1	26.192	22	8.64067	186	43.7434	-2.33985	8.41183e-17	down
ENSSSCT00000005522	MGAT2	mannosyl (alpha-1,6-)-glycoprotein beta-1,2-N-acetylglucosaminyltransferase	16.1833	13	5.33514	110	27.0315	-2.34104	4.07022e-10	down
ENSSSCT00000012844	IFT80	intraflagellar transport 80 homolog (Chlamydomonas)	17.2339	10	5.65998	85	28.8077	-2.34759	5.92642e-08	down
ENSSSCT00000007634	C8ORF79	putative methyltransferase KIAA1456 homolog	9.98583	6	3.27957	51	16.6921	-2.34759	5.39443e-05	down
ENSSSCT00000002710	CCDC88C	coiled-coil domain containing 88C	6.06953	16	1.99337	136	10.1457	-2.34759	1.9588e-12	down
ENSSSCT00000008982	CNNM3	cyclin M3	5.25147	6	1.7247	51	8.77824	-2.34759	5.39924e-05	down
ENSSSCT00000009909	GAB1	GRB2-associated binding protein 1	7.09724	6	2.33089	51	11.8636	-2.34759	5.40164e-05	down
ENSSSCT00000015314	MAML1	mastermind-like 1 (Drosophila)	4.49608	6	1.47661	51	7.51556	-2.34759	5.39683e-05	down
ENSSSCT00000015528	P311	PREDICTED: neuronal protein 3.1	46.252	12	15.1902	102	77.3137	-2.34759	1.89229e-09	down
ENSSSCT00000007378	PTGFRN	prostaglandin F2 receptor negative regulator	5.66898	8	1.86182	68	9.47614	-2.34759	1.7777e-06	down
ENSSSCT00000007666	FAT1	FAT tumor suppressor homolog 1 (Drosophila)	7.97189	48	2.61279	409	13.331	-2.35112	6.79632e-37	down
ENSSSCT00000015618	C5ORF15	keratinocyte-associated transmembrane protein 2-like	30.148	15	9.86894	128	50.4272	-2.35323	9.24455e-12	down
ENSSSCT00000010592	DPYSL3	dihydropyrimidinase-related protein 3-like	17.7003	15	5.79419	128	29.6065	-2.35323	9.2558e-12	down
ENSSSCT00000005647	TEK	TEK tyrosine kinase, endothelial	6.82602	13	2.23337	111	11.4187	-2.3541	2.89645e-10	down
ENSSSCT00000000175	C12ORF23	UPF0444 transmembrane protein C12orf23 homolog	32.7747	9	10.7054	77	54.8439	-2.35699	2.74615e-07	down
ENSSSCT00000006222	ZER1	zer-1 homolog (C. elegans)	11.5481	9	3.77205	77	19.3242	-2.35699	2.7443e-07	down
ENSSSCT00000000971	TMPO	thymopoietin	7.88457	7	2.57141	60	13.1977	-2.35966	8.36176e-06	down
ENSSSCT00000000411	RNF41	E3 ubiquitin-protein ligase NRDP1	18.6398	12	6.07196	103	31.2076	-2.36166	1.34671e-09	down
ENSSSCT00000016562	SIAE	sialic acid acetylesterase	17.0721	12	5.56127	103	28.5828	-2.36166	1.34546e-09	down
ENSSSCT00000017233	GPR124	G protein-coupled receptor 124	2.8702	5	0.93346	43	4.80695	-2.36446	0.000251744	down
ENSSSCT00000009435	LPIN1	lipin 1	3.85446	5	1.25357	43	6.45536	-2.36446	0.00025194	down
ENSSSCT00000018969	KLHL11	PREDICTED: kelch-like protein 11-like	5.38364	5	1.75089	43	9.01639	-2.36446	0.000251842	down
ENSSSCT00000010065	PDLIM5	PREDICTED: PDZ and LIM domain protein 5-like isoform 1	7.45099	8	2.41736	69	12.4846	-2.36865	1.26845e-06	down
ENSSSCT00000017750	ATG16L1	autophagy related 16-like 1 (S. cerevisiae)	7.56658	6	2.44496	52	12.6882	-2.3756	3.89371e-05	down
ENSSSCT00000015120	CYP4F2	cytochrome P450, family 4, subfamily F, polypeptide 2	7.95139	6	2.56931	52	13.3335	-2.3756	3.89191e-05	down
ENSSSCT00000000081	MKL1	megakaryoblastic leukemia (translocation) 1	10.1053	12	3.26528	104	16.9452	-2.3756	9.54372e-10	down
ENSSSCT00000001851	PTK7	PTK7 protein tyrosine kinase 7	4.11198	6	1.32869	52	6.89527	-2.3756	3.89011e-05	down
ENSSSCT00000009236	MCFD2	PREDICTED: multiple coagulation factor deficiency protein 2-like	80.2893	33	25.8678	287	134.711	-2.38064	2.71256e-26	down
ENSSSCT00000013782	CUL4B	cullin 4B	32.9691	39	10.6006	340	55.3376	-2.38411	3.40158e-31	down
ENSSSCT00000014544	RCN1	reticulocalbin-1-like	90.2443	64	29.0142	558	151.475	-2.38425	4.15946e-51	down
ENSSSCT00000010505	SEMA4D	sema domain, immunoglobulin domain (Ig), transmembrane domain (TM) and short cytoplasmic domain, (semaphorin) 4D	9.72785	13	3.11245	114	16.3433	-2.39257	1.01684e-10	down
ENSSSCT00000009125	LOC100511501	PREDICTED: poly(rC) binding protein 1-like	49.5229	9	15.832	79	83.2139	-2.39398	1.39659e-07	down
ENSSSCT00000002166	SEC23A	Sec23 homolog A (S. cerevisiae)	7.13693	9	2.28161	79	11.9923	-2.39398	1.3956e-07	down
ENSSSCT00000018585	LARP1	PREDICTED: La ribonucleoprotein domain family, member 1	16.2622	20	5.18783	176	27.3365	-2.39763	2.31863e-16	down
ENSSSCT00000008181	MOCS3	molybdenum cofactor synthesis 3	4.95794	5	1.58164	44	8.33424	-2.39763	0.000180201	down
ENSSSCT00000015509	PJA2	praja ring finger 2, E3 ubiquitin protein ligase	9.58023	5	3.0562	44	16.1042	-2.39763	0.000180129	down
ENSSSCT00000015577	FBN2	PREDICTED: similar to fibrillin 2 precursor	14.7841	56	4.71468	493	24.8534	-2.39821	1.78468e-45	down
ENSSSCT00000009992	ANK2	ankyrin-2 isoform 1	3.40296	6	1.08214	53	5.72378	-2.40308	2.77282e-05	down
ENSSSCT00000017131	CLASP1	cytoplasmic linker associated protein 1	23.976	15	7.60022	133	40.3517	-2.40852	1.63205e-12	down
ENSSSCT00000006787	TRAM1	translocation associated membrane protein 1	60.9477	53	19.3177	470	102.578	-2.40872	1.43559e-43	down
ENSSSCT00000007591	HS2ST1	PREDICTED: heparan sulfate 2-O-sulfotransferase 1	15.1296	8	4.79221	71	25.4671	-2.40987	6.44237e-07	down
ENSSSCT00000005084	RFX7	regulatory factor X, 7	6.54361	11	2.06596	98	11.0213	-2.4154	2.22924e-09	down
ENSSSCT00000010299	RCBTB2	regulator of chromosome condensation (RCC1) and BTB (POZ) domain containing protein 2	12.7189	12	4.01275	107	21.425	-2.41663	3.40608e-10	down
ENSSSCT00000017391	ATF2	activating transcription factor 2	12.2015	10	3.81948	90	20.5836	-2.43005	1.06068e-08	down
ENSSSCT00000000859	PPHLN1	periphilin-1-like	6.52301	4	2.04191	36	11.0041	-2.43005	0.000829128	down
ENSSSCT00000019402	SRR	PREDICTED: serine racemase-like	7.20525	4	2.25547	36	12.155	-2.43005	0.000829696	down
ENSSSCT00000012367	ABHD5	abhydrolase domain containing 5	6.62408	5	2.07355	45	11.1746	-2.43005	0.000128621	down
ENSSSCT00000011291	AP3M1	adaptor-related protein complex 3, mu 1 subunit	18.9745	12	5.93961	108	32.0093	-2.43005	2.4041e-10	down
ENSSSCT00000003095	CDH11	cadherin 11, type 2, OB-cadherin (osteoblast)	10.986	11	3.43896	99	18.533	-2.43005	1.58284e-09	down
ENSSSCT00000012858	CLDN11	claudin 11	8.68157	4	2.71761	36	14.6455	-2.43005	0.000828844	down
ENSSSCT00000012332	CSRNP1	cysteine-serine-rich nuclear protein 1	4.86327	4	1.52236	36	8.20418	-2.43005	0.000830265	down
ENSSSCT00000014297	DAGLA	diacylglycerol lipase, alpha	3.06327	4	0.958901	36	5.16763	-2.43005	0.00082998	down
ENSSSCT00000018369	GHR	growth hormone receptor	13.4177	12	4.20018	108	22.6352	-2.43005	2.40658e-10	down
ENSSSCT00000005407	PIGN	phosphatidylinositol glycan anchor biosynthesis, class N	5.09079	4	1.59358	36	8.588	-2.43005	0.000830549	down
ENSSSCT00000009379	RAB10	RAB10, member RAS oncogene family	6.35842	4	1.99039	36	10.7264	-2.43005	0.000829412	down
ENSSSCT00000012079	STAM	signal transducing adaptor molecule (SH3 domain and ITAM motif) 1	10.633	7	3.32847	63	17.9375	-2.43005	3.00283e-06	down
ENSSSCT00000003414	ZFP112	zinc finger protein 112 homolog (mouse)	4.4234	5	1.38467	45	7.46213	-2.43005	0.000128675	down
ENSSSCT00000007002	PEA15	phosphoprotein enriched in astrocytes 15	60.9457	19	18.9843	172	102.907	-2.43846	2.68992e-16	down
ENSSSCT00000018498	ERGIC1	endoplasmic reticulum-Golgi intermediate compartment protein 1-like	57.5547	17	17.9177	154	97.1917	-2.43945	1.24362e-14	down
ENSSSCT00000000057	TCF20	PREDICTED: transcription factor 20-like	7.20574	17	2.24326	154	12.1682	-2.43945	1.24164e-14	down
ENSSSCT00000001929	GPR116	G protein-coupled receptor 116	6.37562	12	1.98031	109	10.7709	-2.44335	1.69244e-10	down
ENSSSCT00000014301	CPSF7	cleavage and polyadenylation specific factor 7, 59kDa	17.2006	11	5.33886	100	29.0624	-2.44455	1.11509e-09	down
ENSSSCT00000002141	PML	protein PML-like	8.22435	9	2.54795	82	13.9007	-2.44775	4.98595e-08	down
ENSSSCT00000003148	GPT2	glutamic pyruvate transaminase (alanine aminotransferase) 2	10.703	9	3.31585	82	18.0901	-2.44775	4.97835e-08	down
ENSSSCT00000013304	RPS6KA3	ribosomal protein S6 kinase, 90kDa, polypeptide 3	10.9672	9	3.3977	82	18.5367	-2.44775	4.98215e-08	down
ENSSSCT00000017436	SSFA2	PREDICTED: sperm-specific antigen 2-like	28.8017	53	8.92121	483	48.6822	-2.44808	1.33125e-45	down
ENSSSCT00000006911	MPZL1	myelin protein zero-like 1	32.6372	15	10.0904	137	55.1841	-2.45127	3.95459e-13	down
ENSSSCT00000013776	PLS3	plastin 3	49.5263	44	15.3077	402	83.7449	-2.45174	4.98265e-38	down
ENSSSCT00000016465	BCL9L	B-cell CLL/lymphoma 9-like	7.03431	13	2.17067	119	11.898	-2.4545	1.78494e-11	down
ENSSSCT00000011230	SAR1A	SAR1 homolog A (S. cerevisiae)	27.2334	18	8.39382	165	46.073	-2.45652	8.94683e-16	down
ENSSSCT00000005751	ADK	PREDICTED: GTP:AMP phosphotransferase, mitochondrial	9.53407	5	2.92956	46	16.1386	-2.46176	9.12635e-05	down
ENSSSCT00000017492	DNAH7	PREDICTED: dynein heavy chain 7, axonemal-like, partial	1.12099	5	0.344448	46	1.89752	-2.46176	9.13026e-05	down
ENSSSCT00000018269	FAM105A	protein FAM105A-like	10.3515	5	3.18074	46	17.5223	-2.46176	9.13808e-05	down
ENSSSCT00000000507	LEMD3	LEM domain containing 3	3.54995	5	1.0908	46	6.0091	-2.46176	9.13417e-05	down
ENSSSCT00000017028	-	PREDICTED: protein cordon-bleu-like	10.544	10	3.23987	92	17.848	-2.46176	5.23433e-09	down
ENSSSCT00000010661	ZNF268	zinc finger protein 268	6.81991	9	2.0913	83	11.5485	-2.46524	3.52245e-08	down
ENSSSCT00000013155	APP	PREDICTED: amyloid beta A4 protein-like	175.875	53	53.8174	490	297.933	-2.46884	1.08086e-46	down
ENSSSCT00000008519	STX1B	syntaxin-1B-like	11.3035	4	3.45735	37	19.1496	-2.46958	0.000589385	down
ENSSSCT00000009169	B3GNT2	UDP-GlcNAc:betaGal beta-1,3-N-acetylglucosaminyltransferase 2-like	9.75138	4	2.98261	37	16.5201	-2.46958	0.000589594	down
ENSSSCT00000006139	DENND1A	DENN/MADD domain containing 1A	3.26019	4	0.997181	37	5.5232	-2.46958	0.000589802	down
ENSSSCT00000014447	KBTBD4	kelch repeat and BTB (POZ) domain containing 4	11.9879	8	3.6667	74	20.3092	-2.46958	2.30221e-07	down
ENSSSCT00000014344	PATL1	PREDICTED: similar to expressed sequence AV312086	8.69493	11	2.65396	102	14.7359	-2.47312	5.54053e-10	down
ENSSSCT00000019204	MTMR4	myotubularin-related protein 4-like	6.9354	11	2.1169	102	11.7539	-2.47312	5.53514e-10	down
ENSSSCT00000017180	CDKN2AIP	CDKN2A interacting protein	8.95696	7	2.7307	65	15.1832	-2.47514	1.49142e-06	down
ENSSSCT00000004877	CD164	CD164 molecule, sialomucin	102.734	45	31.3112	418	174.156	-2.47563	5.70639e-40	down
ENSSSCT00000007349	NOTCH2	PREDICTED: neurogenic locus notch homolog protein 2-like, partial	2.04619	6	0.62112	56	3.47126	-2.48252	9.88381e-06	down
ENSSSCT00000015578	SLC27A6	PREDICTED: long-chain fatty acid transport protein 6-like	9.92787	9	3.0136	84	16.8421	-2.48252	2.46934e-08	down
ENSSSCT00000009949	SPRY1	sprouty homolog 1, antagonist of FGF signaling (Drosophila)	23.1444	9	7.02545	84	39.2633	-2.48252	2.47131e-08	down
ENSSSCT00000005331	CACHD1	VWFA and cache domain-containing protein 1-like	32.5912	29	9.8827	271	55.2996	-2.48429	4.77723e-26	down
ENSSSCT00000016869	C1ORF9	protein osteopotentia homolog	11.4337	13	3.4546	122	19.4128	-2.49042	6.20804e-12	down
ENSSSCT00000010568	ENTPD4	ectonucleoside triphosphate diphosphohydrolase 4	12.2894	10	3.70797	94	20.8708	-2.49279	2.57784e-09	down
ENSSSCT00000019642	FAM83G	PREDICTED: protein FAM83G-like	6.45785	5	1.94847	47	10.9672	-2.49279	6.45234e-05	down
ENSSSCT00000009442	-	PREDICTED: AP-3 complex subunit sigma-1-like	22.3756	5	6.75118	47	38	-2.49279	6.45518e-05	down
ENSSSCT00000013303	EIF1AX	eukaryotic translation initiation factor 1A, X-linked	25.3388	12	7.63377	113	43.0439	-2.49534	4.12034e-11	down
ENSSSCT00000005405	LOC100521354	lisH domain and HEAT repeat-containing protein KIAA1468-like	4.711	7	1.41775	66	8.00425	-2.49716	1.05794e-06	down
ENSSSCT00000016947	NMNAT2	nicotinamide mononucleotide adenylyltransferase 2-like	20.677	7	6.22262	66	35.1313	-2.49716	1.05858e-06	down
ENSSSCT00000000204	MLL2	histone-lysine N-methyltransferase MLL2-like	12.0005	20	3.60453	189	20.3965	-2.50044	2.31499e-18	down
ENSSSCT00000004286	RNF11	PREDICTED: RING finger protein 11-like, partial	55.0296	26	16.5118	246	93.5473	-2.5022	7.53421e-24	down
ENSSSCT00000001005	ATP2B1	Plasma membrane calcium-transporting ATPase 1	6.51364	4	1.94771	38	11.0796	-2.50805	0.000421747	down
ENSSSCT00000018901	ATXN7L3	ataxin 7-like 3	9.60201	4	2.87119	38	16.3328	-2.50805	0.000421591	down
ENSSSCT00000005553	ERO1L	ERO1-like (S. cerevisiae)	12.7408	10	3.80977	95	21.6719	-2.50805	1.81878e-09	down
ENSSSCT00000016373	KDELC2	KDEL (Lys-Asp-Glu-Leu) containing 2	4.93818	4	1.47661	38	8.39974	-2.50805	0.000421436	down
ENSSSCT00000001766	LOC100157282	PREDICTED: similar to BTB	11.8868	6	3.55438	57	20.2191	-2.50805	6.99816e-06	down
ENSSSCT00000002957	LOC100515140	PREDICTED: uncharacterized protein KIAA0513-like	10.243	6	3.06287	57	17.4232	-2.50805	6.99445e-06	down
ENSSSCT00000017231	RAB11FIP1	rab11 family-interacting protein 1-like	7.7951	6	2.33089	57	13.2593	-2.50805	7.00188e-06	down
ENSSSCT00000017129	TSN	translin-like	15.988	4	4.78074	38	27.1953	-2.50805	0.000421281	down
ENSSSCT00000008903	-	activating signal cointegrator 1 complex subunit 3-like 1, isoform CRA_c	12.6094	16	3.77047	152	21.4484	-2.50805	6.97487e-15	down
ENSSSCT00000016935	GLUL	glutamate-ammonia ligase	64.6142	44	19.2037	421	110.025	-2.51837	5.01043e-41	down
ENSSSCT00000001193	FAM65B	C27H2.2a	5.16985	7	1.53607	67	8.80364	-2.51886	7.50138e-07	down
ENSSSCT00000004418	ZNF606	PREDICTED: similar to Zinc finger protein 606 (Zinc finger protein 328)	7.42121	7	2.20499	67	12.6374	-2.51886	7.50608e-07	down
ENSSSCT00000014695	AP3D1	adaptor-related protein complex 3, delta-1 subunit	19.9197	12	5.91228	115	33.9271	-2.52065	2.03257e-11	down
ENSSSCT00000018643	FOXK2	forkhead box protein K2-like	8.0425	5	2.38353	48	13.7015	-2.52316	4.59883e-05	down
ENSSSCT00000017216	ADAM9	cellular disintegrin precursor	26.2952	33	7.78885	317	44.8016	-2.52407	5.2551e-31	down
ENSSSCT00000010714	TMED2	transmembrane emp24 domain-containing protein 2-like	251.082	141	74.2535	1357	427.911	-2.52678	4.95117e-133	down
ENSSSCT00000007523	HIAT1	hippocampus abundant transcript 1 protein-like	18.4063	11	5.43746	106	31.3751	-2.52861	1.35874e-10	down
ENSSSCT00000012075	VIM	vimentin-like	26.7627	20	7.89654	193	45.6288	-2.53065	5.45117e-19	down
ENSSSCT00000013107	CPOX	coproporphyrinogen oxidase	9.28291	6	2.73497	58	15.8309	-2.53314	4.95191e-06	down
ENSSSCT00000006784	EYA1	PREDICTED: similar to EYA1B	15.5567	6	4.58337	58	26.53	-2.53314	4.94379e-06	down
ENSSSCT00000000321	NEUROD4	neurogenic differentiation factor 4-like	30.6448	12	9.02869	116	52.2609	-2.53314	1.43264e-11	down
ENSSSCT00000006926	POGK	pogo transposable element with KRAB domain	9.0036	6	2.65268	58	15.3545	-2.53314	4.9465e-06	down
ENSSSCT00000011255	SPOCK2	testican-2-like	42.1578	18	12.4207	174	71.8948	-2.53314	3.62773e-17	down
ENSSSCT00000006271	FUBP3	far upstream element (FUSE) binding protein 3	8.9877	6	2.64799	58	15.3274	-2.53314	4.9492e-06	down
ENSSSCT00000005301	AQR	PREDICTED: intron-binding protein aquarius-like	6.13073	10	1.80096	97	10.4605	-2.53811	8.96693e-10	down
ENSSSCT00000011498	TM9SF3	transmembrane 9 superfamily member 3	37.1325	34	10.9024	330	63.3627	-2.53898	1.76601e-32	down
ENSSSCT00000012462	BSN	PREDICTED: similar to Protein bassoon (Zinc finger protein 231)	0.992241	4	0.290205	39	1.69428	-2.54553	0.000300081	down
ENSSSCT00000013516	LOC100511114	zinc finger X-linked protein ZXDB-like	4.21244	4	1.23203	39	7.19284	-2.54553	0.000300311	down
ENSSSCT00000015375	GFM2	ribosome-releasing factor 2, mitochondrial-like	4.08158	4	1.19376	39	6.96941	-2.54553	0.000300196	down
ENSSSCT00000006906	TIPRL	TIP41-like protein-like	10.9848	4	3.21278	39	18.7569	-2.54553	0.000299966	down
ENSSSCT00000007126	SYT11	synaptotagmin-11-like	8.58956	5	2.50127	49	14.6779	-2.55291	3.25682e-05	down
ENSSSCT00000014394	CTNND1	catenin (cadherin-associated protein), delta 1	30.1215	38	8.7593	373	51.4837	-2.55523	6.11592e-37	down
ENSSSCT00000017176	DCTD	deoxycytidylate deaminase-like	28.9018	11	8.40285	108	49.4007	-2.55558	6.63595e-11	down
ENSSSCT00000018846	LOC100517913	MLL1/MLL complex subunit KIAA1267-like	11.7277	17	3.4081	167	20.0473	-2.55637	1.18194e-16	down
ENSSSCT00000013985	HCFC1	host cell factor C1 (VP16-accessory protein)	7.6274	19	2.21297	187	13.0418	-2.55909	1.25162e-18	down
ENSSSCT00000005402	PHLPP1	PH domain and leucine rich repeat protein phosphatase 1	5.78991	8	1.67506	79	9.90475	-2.56391	4.00244e-08	down
ENSSSCT00000007532	DPYD	dihydropyrimidine dehydrogenase	8.52773	9	2.46417	89	14.5913	-2.56593	4.18369e-09	down
ENSSSCT00000013627	ZNF711	PREDICTED: similar to Zinc finger protein 6 isoform 3	11.1077	10	3.2066	99	19.0088	-2.56755	4.43437e-10	down
ENSSSCT00000013783	LAMP2	lysosomal-associated membrane protein 2	22.0617	12	6.35967	119	37.7638	-2.56998	4.89263e-12	down
ENSSSCT00000017111	DPP10	dipeptidyl-peptidase 10 (non-functional)	4.85546	4	1.38967	40	8.32124	-2.58205	0.000211886	down
ENSSSCT00000004472	IGF2R	cation-independent mannose-6-phosphate receptor	3.8587	11	1.10439	110	6.61301	-2.58205	3.24872e-11	down
ENSSSCT00000010813	TBX3	T-box 3	4.67972	4	1.33938	40	8.02007	-2.58205	0.000211719	down
ENSSSCT00000005227	VPS39	vacuolar protein sorting 39 homolog (S. cerevisiae)	12.9941	16	3.71901	160	22.2691	-2.58205	3.83398e-16	down
ENSSSCT00000011020	C22ORF13	PREDICTED: uncharacterized protein C22orf13 homolog	11.4436	5	3.27527	50	19.612	-2.58205	2.2851e-05	down
ENSSSCT00000011023	CABIN1	calcineurin binding protein 1	5.52618	10	1.58164	100	9.47072	-2.58205	3.12329e-10	down
ENSSSCT00000013762	CAPN6	calpain 6	12.3824	11	3.54394	110	21.2208	-2.58205	3.24503e-11	down
ENSSSCT00000012544	IL17RD	interleukin 17 receptor-like	4.99438	4	1.42944	40	8.55933	-2.58205	0.00021197	down
ENSSSCT00000012149	NRP1	neuropilin 1	6.43318	8	1.84123	80	11.0251	-2.58205	2.80068e-08	down
ENSSSCT00000004130	RNF138	E3 ubiquitin-protein ligase RNF138-like	7.68959	4	2.20083	40	13.1784	-2.58205	0.000211803	down
ENSSSCT00000006022	SLC31A2	PREDICTED: probable low affinity copper uptake protein 2-like	10.8756	4	3.1127	40	18.6385	-2.58205	0.000211635	down
ENSSSCT00000000114	TMEM184B	transmembrane protein 184B-like	25.0832	13	7.17904	130	42.9875	-2.58205	3.52929e-13	down
ENSSSCT00000018206	TNS3	PREDICTED: LOW QUALITY PROTEIN: tensin-3-like	3.39525	6	0.97175	60	5.81875	-2.58205	2.44303e-06	down
ENSSSCT00000011670	PDZD8	PDZ domain containing 8	12.9107	17	3.67662	171	22.1448	-2.59051	2.81361e-17	down
ENSSSCT00000011712	SAMD4B	sterile alpha motif domain containing 4B	17.2034	15	4.89578	151	29.511	-2.59164	2.62792e-15	down
ENSSSCT00000000550	RAB21	ras-related protein Rab-21-like	22.4671	13	6.38817	131	38.546	-2.59311	2.45221e-13	down
ENSSSCT00000003758	RERE	PREDICTED: arginine-glutamic acid dipeptide repeats protein-like isoform 2	20.455	28	5.80113	283	35.1088	-2.59743	1.46707e-28	down
ENSSSCT00000006690	ESRP1	epithelial splicing regulatory protein 1-like	22.1294	18	6.27389	182	37.9849	-2.59799	1.99069e-18	down
ENSSSCT00000010010	SEC24B	protein transport protein Sec24B-like	9.64684	9	2.73497	91	16.5587	-2.59799	2.04701e-09	down
ENSSSCT00000007647	ZDHHC2	palmitoyltransferase ZDHHC2-like	13.8734	8	3.9286	81	23.8182	-2.59997	1.95539e-08	down
ENSSSCT00000002247	DCAF11	DDB1- and CUL4-associated factor 11-like	11.2133	8	3.17534	81	19.2514	-2.59997	1.95696e-08	down
ENSSSCT00000006275	ABL1	c-abl oncogene 1, non-receptor tyrosine kinase	11.2709	14	3.16767	143	19.3742	-2.61264	1.2335e-14	down
ENSSSCT00000004085	EPB41L3	erythrocyte membrane protein band 4.1-like 3	9.69849	9	2.72392	92	16.6731	-2.61376	1.43143e-09	down
ENSSSCT00000009903	ABCE1	ATP-binding cassette, sub-family E (OABP), member 1	20.7851	13	5.83351	133	35.7366	-2.61497	1.17871e-13	down
ENSSSCT00000018296	CDH6	cadherin-6-like	4.42049	4	1.23865	41	7.60233	-2.61768	0.000149424	down
ENSSSCT00000016402	DIXDC1	DIX domain containing 1	10.2076	8	2.86023	82	17.555	-2.61768	1.36883e-08	down
ENSSSCT00000004856	GTF3C6	general transcription factor 3C polypeptide 6-like	17.8591	8	5.00422	82	30.7139	-2.61768	1.36771e-08	down
ENSSSCT00000011140	EXOC8	exocyst complex component 8	4.9049	4	1.37438	41	8.43541	-2.61768	0.000149363	down
ENSSSCT00000018130	LRRN3	leucine-rich repeat neuronal protein 3-like	46.6013	37	13.0358	380	80.1668	-2.62053	1.16303e-38	down
ENSSSCT00000000576	IPO8	importin 8	9.45603	11	2.64459	113	16.2675	-2.62087	1.11089e-11	down
ENSSSCT00000013746	COL4A6	collagen alpha-6(IV) chain-like	4.81829	7	1.34608	72	8.29049	-2.62269	1.29543e-07	down
ENSSSCT00000005334	UBE3A	ubiquitin protein ligase E3A	5.01251	7	1.40034	72	8.62468	-2.62269	1.2945e-07	down
ENSSSCT00000009154	CEP68	centrosomal protein of 68 kDa-like	6.09987	6	1.69735	62	10.5024	-2.62936	1.19745e-06	down
ENSSSCT00000016911	FAM20B	glycosaminoglycan xylosylkinase-like	10.0865	6	2.80667	62	17.3663	-2.62936	1.19673e-06	down
ENSSSCT00000016863	PRRC2C	proline-rich coiled-coil 2C	36.0508	38	10.0023	394	62.0993	-2.63425	2.61226e-40	down
ENSSSCT00000019327	NLK	PREDICTED: serine	34.6467	16	9.60745	166	59.6859	-2.63516	4.37827e-17	down
ENSSSCT00000000471	PIP4K2C	phosphatidylinositol-5-phosphate 4-kinase type-2 gamma-like	17.6191	10	4.87561	104	30.3625	-2.63864	7.28889e-11	down
ENSSSCT00000012513	WDR82P1	WD repeat domain 82 pseudogene 1	13.8898	7	3.83455	73	23.945	-2.64259	9.04231e-08	down
ENSSSCT00000016613	APLP2	amyloid beta (A4) precursor-like protein 2	18.7991	16	5.18603	167	32.4121	-2.64383	3.04998e-17	down
ENSSSCT00000002036	FURIN	furin-like	26.1859	23	7.19957	241	45.1722	-2.64945	7.60654e-25	down
ENSSSCT00000010021	CYP2U1	cytochrome P450 2U1-like	6.69237	4	1.83672	42	11.548	-2.65244	0.000105523	down
ENSSSCT00000015918	ST5	suppression of tumorigenicity 5 protein-like	9.63134	8	2.64332	84	16.6194	-2.65244	6.63594e-09	down
ENSSSCT00000017564	ADAM23	PREDICTED: disintegrin and metalloproteinase domain-containing protein 23	6.54793	6	1.79708	63	11.2988	-2.65244	8.40844e-07	down
ENSSSCT00000008795	CRAMP1L	PREDICTED: similar to Crm, cramped-like	3.50399	4	0.96167	42	6.04631	-2.65244	0.000105658	down
ENSSSCT00000000590	MRPS35	mitochondrial ribosomal protein S35	7.77362	4	2.13347	42	13.4138	-2.65244	0.000105568	down
ENSSSCT00000009048	SEMA4F	sema domain, immunoglobulin domain (Ig), transmembrane domain (TM) and short cytoplasmic domain, (semaphorin) 4F	6.9893	6	1.91821	63	12.0604	-2.65244	8.40323e-07	down
ENSSSCT00000009350	ZNF512	zinc finger protein 512	9.60593	4	2.63635	42	16.5755	-2.65244	0.000105613	down
ENSSSCT00000015671	MATR3	matrin 3	12.6679	15	3.46722	158	21.8687	-2.65701	2.02776e-16	down
ENSSSCT00000005583	EXOC5	exocyst complex component 5-like	6.55458	5	1.78424	53	11.3249	-2.66612	7.91274e-06	down
ENSSSCT00000001022	SLC6A15	sodium-dependent neutral amino acid transporter B(0)AT2-like	8.49667	5	2.31291	53	14.6804	-2.66612	7.91691e-06	down
ENSSSCT00000005472	FEM1B	PREDICTED: fem-1 homolog b (C. elegans)	11.7322	8	3.18716	85	20.2772	-2.66952	4.61427e-09	down
ENSSSCT00000005541	TRIM9	E3 ubiquitin-protein ligase TRIM9-like	9.81247	8	2.66565	85	16.9593	-2.66952	4.61026e-09	down
ENSSSCT00000000177	RFX4	PREDICTED: transcription factor RFX4-like	15.043	11	4.08281	117	26.0033	-2.67106	2.60341e-12	down
ENSSSCT00000014531	CAPRIN1	cell cycle associated protein 1	58.5233	57	15.8673	607	101.179	-2.67279	4.46096e-63	down
ENSSSCT00000000153	MYH11	Myosin-11	9.36838	20	2.53985	213	16.1969	-2.67291	3.48842e-22	down
ENSSSCT00000005652	C9ORF82	PREDICTED: uncharacterized protein C9orf82-like	6.59019	3	1.78424	32	11.3961	-2.67516	0.00097102	down
ENSSSCT00000004160	CTBS	di-N-acetylchitobiase-like	11.3129	3	3.06287	32	19.5628	-2.67516	0.000969714	down
ENSSSCT00000000645	EPS8	epidermal growth factor receptor pathway substrate 8	6.28587	6	1.70185	64	10.8699	-2.67516	5.90585e-07	down
ENSSSCT00000011990	GOLM1	golgi membrane protein 1	10.7839	3	2.91967	32	18.6482	-2.67516	0.000972329	down
ENSSSCT00000017458	GULP1	PTB domain-containing engulfment adapter protein 1-like	10.3795	6	2.81018	64	17.9489	-2.67516	5.90963e-07	down
ENSSSCT00000008048	PLCG1	1-phosphatidylinositol-4,5-bisphosphate phosphodiesterase gamma-1-like	6.04487	9	1.6366	96	10.4531	-2.67516	3.40208e-10	down
ENSSSCT00000008037	RALGAPB	ral GTPase-activating protein subunit beta-like	4.50795	3	1.22049	32	7.7954	-2.67516	0.000969388	down
ENSSSCT00000009151	SPRED2	sprouty-related, EVH1 domain containing 2	6.59019	3	1.78424	32	11.3961	-2.67516	0.000971674	down
ENSSSCT00000017534	TRAK2	trafficking protein, kinesin binding 2	3.01841	3	0.81721	32	5.2196	-2.67516	0.00097004	down
ENSSSCT00000009235	TTC7A	tetratricopeptide repeat protein 7A-like	3.60871	3	0.977029	32	6.24039	-2.67516	0.000970367	down
ENSSSCT00000013079	ZBTB11	zinc finger and BTB domain containing 11	2.62857	3	0.711663	32	4.54547	-2.67516	0.000972001	down
ENSSSCT00000009324	ZNT6	zinc transporter 6	16.775	3	4.54171	32	29.0083	-2.67516	0.000970693	down
ENSSSCT00000011493	BLNK	B-cell linker	4.52022	3	1.22381	32	7.81662	-2.67516	0.000969063	down
ENSSSCT00000001904	TMEM151B	PREDICTED: transmembrane protein 151B	5.8766	3	1.59104	32	10.1622	-2.67516	0.000971347	down
ENSSSCT00000009430	DDX1	PREDICTED: ATP-dependent RNA helicase DDX1-like	48.7761	10	13.1701	107	84.382	-2.67966	2.47317e-11	down
ENSSSCT00000018272	ANKH	progressive ankylosis protein	7.92767	4	2.13195	43	13.7234	-2.68639	7.36157e-05	down
ENSSSCT00000006841	PENK	proenkephalin	11.0359	4	2.96785	43	19.104	-2.68639	7.35837e-05	down
ENSSSCT00000010434	UBAC2	PREDICTED: ubiquitin-associated domain-containing protein 2-like	16.201	4	4.35687	43	28.0452	-2.68639	7.35518e-05	down
ENSSSCT00000000775	VWF	von Willebrand factor	2.46709	4	0.663463	43	4.27071	-2.68639	7.35198e-05	down
ENSSSCT00000014264	MARK2	MAP/microtubule affinity-regulating kinase 2	17.8644	9	4.79348	97	30.9354	-2.69011	2.36966e-10	down
ENSSSCT00000002717	CPSF2	cleavage and polyadenylation specific factor 2, 100kDa	9.23974	5	2.47484	54	16.0046	-2.69308	5.52887e-06	down
ENSSSCT00000016167	PDE2A	phosphodiesterase 2A	10.7319	10	2.8745	108	18.5892	-2.69308	1.71387e-11	down
ENSSSCT00000008433	YWHAG	14-3-3 protein gamma-like	29.2045	10	7.82235	108	50.5867	-2.69308	1.71589e-11	down
ENSSSCT00000011708	PLEKHA1	pleckstrin homology domain-containing family A member 1-like	9.73484	5	2.60745	54	16.8622	-2.69308	5.53186e-06	down
ENSSSCT00000017825	SEPT2	septin 2	52.0243	31	13.9274	335	90.1212	-2.69395	4.08125e-35	down
ENSSSCT00000002843	KIAA0284	PREDICTED: protein KIAA0284-like	9.43558	16	2.52476	173	16.3464	-2.69475	3.31137e-18	down
ENSSSCT00000012115	THNSL1	threonine synthase-like 1-like	8.77925	7	2.34077	76	15.2177	-2.7007	3.06944e-08	down
ENSSSCT00000011691	SEC23IP	SEC23 interacting protein	9.64737	8	2.56857	87	16.7262	-2.70307	2.2153e-09	down
ENSSSCT00000001686	SYNGAP1	synaptic Ras GTPase activating protein 1	11.8913	16	3.15032	175	20.6323	-2.71134	1.57301e-18	down
ENSSSCT00000018361	C7	complement component 7	14.8056	15	3.90303	165	25.7081	-2.71956	1.54441e-17	down
ENSSSCT00000003360	CIC	PREDICTED: hypothetical protein isoform 1	1.12849	3	0.297492	33	1.95949	-2.71956	0.000680514	down
ENSSSCT00000018037	FAM40B	protein FAM40B-like	3.35352	3	0.884052	33	5.82299	-2.71956	0.000680277	down
ENSSSCT00000005184	FRMD5	PREDICTED: similar to FERM domain containing 3	6.52736	4	1.72074	44	11.334	-2.71956	5.1627e-05	down
ENSSSCT00000006767	GDAP1	ganglioside induced differentiation associated protein 1	9.93071	4	2.61793	44	17.2435	-2.71956	5.16039e-05	down
ENSSSCT00000009412	SDC1	syndecan 1	21.2593	7	5.60435	77	36.9142	-2.71956	2.13118e-08	down
ENSSSCT00000017642	TTLL2	PREDICTED: similar to Tubulin polyglutamylase TTLL4 (Tubulin--tyrosine ligase-like protein 4)	4.29622	3	1.13257	33	7.45988	-2.71956	0.000680751	down
ENSSSCT00000010296	CAB39L	calcium-binding protein 39-like	13.585	4	3.58127	44	23.5888	-2.71956	5.16735e-05	down
ENSSSCT00000004790	MAP3K7	mitogen-activated protein kinase kinase kinase 7	5.21351	4	1.37438	44	9.05264	-2.71956	5.16502e-05	down
ENSSSCT00000005430	NEDD4L	hypothetical protein PANDA_015311	9.74851	5	2.5699	55	16.9271	-2.71956	3.86712e-06	down
ENSSSCT00000007168	ADAR	PREDICTED: double-stranded RNA-specific adenosine deaminase-like, partial	16.4803	20	4.31051	222	28.6501	-2.73261	1.21949e-23	down
ENSSSCT00000004545	TAB2	TGF-beta-activated kinase 1 and MAP3K7-binding protein 2-like	23.3505	10	6.10743	111	40.5935	-2.73261	5.7165e-12	down
ENSSSCT00000010749	SETD1B	PREDICTED: LOW QUALITY PROTEIN: histone-lysine N-methyltransferase SETD1B-like	4.29067	9	1.12127	100	7.46006	-2.73406	7.81104e-11	down
ENSSSCT00000016506	HSPA8	heat shock 70kDa protein 8 isoform 1 variant	276.029	214	72.0753	2380	479.982	-2.7354	1.4442e-254	down
ENSSSCT00000005985	IKBKAP	inhibitor of kappa light polypeptide gene enhancer in B-cells, kinase complex-associated protein	4.07172	6	1.05945	67	7.08398	-2.74125	2.00445e-07	down
ENSSSCT00000018920	CNTNAP1	PREDICTED: contactin-associated protein 1-like, partial	7.08772	5	1.83942	56	12.336	-2.74555	2.69121e-06	down
ENSSSCT00000002947	ZCCHC14	zinc finger, CCHC domain containing 14	4.43964	5	1.15219	56	7.72709	-2.74555	2.69275e-06	down
ENSSSCT00000016362	AASDHPPT	L-aminoadipate-semialdehyde dehydrogenase-phosphopantetheinyl transferase-like	10.9181	4	2.82253	45	19.0137	-2.75198	3.62378e-05	down
ENSSSCT00000010886	KCTD10	BTB/POZ domain-containing adapter for CUL3-mediated RhoA degradation protein 3-like	10.0043	4	2.5863	45	17.4224	-2.75198	3.63054e-05	down
ENSSSCT00000006143	NR5A1	Steroidogenic factor 1	10.1267	4	2.61793	45	17.6354	-2.75198	3.62716e-05	down
ENSSSCT00000002068	PEX11A	PREDICTED: peroxisomal membrane protein 11A	11.2029	4	2.89616	45	19.5097	-2.75198	3.62885e-05	down
ENSSSCT00000009443	PQLC3	PQ-loop repeat-containing protein 3-like	8.25269	4	2.13347	45	14.3719	-2.75198	3.62547e-05	down
ENSSSCT00000015514	WDR36	WD repeat-containing protein 36-like	6.44029	6	1.65426	68	11.2263	-2.76262	1.3963e-07	down
ENSSSCT00000010103	AFF1	AF4/FMR2 family member 1-like	2.16696	3	0.556609	34	3.77732	-2.76262	0.000478555	down
ENSSSCT00000010136	ANTXR2	anthrax toxin receptor 2	12.5752	3	3.23009	34	21.9204	-2.76262	0.000478036	down
ENSSSCT00000012093	DCLRE1C	protein artemis	4.10716	3	1.05497	34	7.15935	-2.76262	0.000478209	down
ENSSSCT00000005726	PTPRD	protein tyrosine phosphatase, receptor type, D	2.15469	3	0.553457	34	3.75593	-2.76262	0.000478382	down
ENSSSCT00000006773	STAU2	staufen, RNA binding protein, homolog 2 (Drosophila)	21.4519	6	5.51016	68	37.3936	-2.76262	1.39531e-07	down
ENSSSCT00000003247	ZFP14	PREDICTED: LOW QUALITY PROTEIN: zinc finger protein 14 homolog	5.48394	3	1.40861	34	9.55926	-2.76262	0.000478729	down
ENSSSCT00000012306	TRANK1	TPR and ankyrin repeat-containing protein 1-like	4.0358	5	1.03135	57	7.04024	-2.77109	1.85429e-06	down
ENSSSCT00000018462	ERBB2IP	PREDICTED: protein LAP2-like	5.16451	5	1.3198	57	9.00923	-2.77109	1.85645e-06	down
ENSSSCT00000012091	FAM171A1	protein FAM171A1-like	5.63708	5	1.44056	57	9.8336	-2.77109	1.85537e-06	down
ENSSSCT00000018165	SCRN1	secernin-1-like	14.3557	7	3.66062	80	25.0508	-2.7747	7.05685e-09	down
ENSSSCT00000018666	RNF213	PREDICTED: RING finger protein 213-like	3.17373	11	0.807681	126	5.53979	-2.77797	9.20923e-14	down
ENSSSCT00000003876	KIAA0090	PREDICTED: similar to CG2943-PA	14.475	13	3.68177	149	25.2682	-2.77885	3.21309e-16	down
ENSSSCT00000004810	CCNC	cyclin C	15.0758	6	3.82337	69	26.3281	-2.78369	9.66691e-08	down
ENSSSCT00000019137	COL1A1	collagen, type I, alpha 1	5.27651	6	1.33818	69	9.21484	-2.78369	9.67392e-08	down
ENSSSCT00000007100	MEF2D	myocyte enhancer factor 2D	11.1364	6	2.8243	69	19.4484	-2.78369	9.65991e-08	down
ENSSSCT00000018225	OGDH	2-oxoglutarate dehydrogenase, mitochondrial-like	17.9626	8	4.55551	92	31.3697	-2.78369	3.58383e-10	down
ENSSSCT00000010828	TPCN1	two pore segment channel 1	5.16582	4	1.31011	46	9.02153	-2.78369	2.52702e-05	down
ENSSSCT00000011307	ZMIZ1	zinc finger, MIZ-type containing 1	10.5949	15	2.68019	173	18.5096	-2.78786	7.64147e-19	down
ENSSSCT00000014623	CRSP2	calcitonin receptor-stimulating peptide-2	39.1581	9	9.8892	104	68.4269	-2.79064	1.79217e-11	down
ENSSSCT00000015016	NFIX	nuclear factor I/X (CCAAT-binding transcription factor)	11.9312	7	3.00956	81	20.8529	-2.79262	4.88502e-09	down
ENSSSCT00000010736	MLXIP	MLX interacting protein	9.37354	9	2.34752	105	16.3995	-2.80445	1.24487e-11	down
ENSSSCT00000012025	DCAF12	DDB1- and CUL4-associated factor 12-like	9.68885	6	2.42649	70	16.9512	-2.80445	6.74874e-08	down
ENSSSCT00000008636	ERCC4	excision repair cross-complementing rodent repair deficiency, complementation group 4	3.25952	3	0.81632	35	5.70272	-2.80445	0.00033577	down
ENSSSCT00000009144	LOC100627903	PREDICTED: calcineurin subunit B type 1-like isoform 1	13.0666	3	3.27241	35	22.8607	-2.80445	0.000335896	down
ENSSSCT00000013237	TBL1Y	F-box-like/WD repeat-containing protein TBL1X-like	15.0743	6	3.77522	70	26.3733	-2.80445	6.7437e-08	down
ENSSSCT00000019377	ABR	active BCR-related	44.2669	30	11.0311	352	77.5027	-2.81267	1.50128e-38	down
ENSSSCT00000012616	CNTN4	contactin 4	3.89892	4	0.970387	47	6.82744	-2.81471	1.75513e-05	down
ENSSSCT00000015484	ERAP2	endoplasmic reticulum aminopeptidase 2-like	3.77547	4	0.939663	47	6.61128	-2.81471	1.7534e-05	down
ENSSSCT00000004063	TRIT1	tRNA isopentenyltransferase 1	8.62733	4	2.14722	47	15.1074	-2.81471	1.75427e-05	down
ENSSSCT00000018811	ERN1	endoplasmic reticulum to nucleus signaling 1	8.77505	8	2.18399	94	15.3661	-2.81471	1.70766e-10	down
ENSSSCT00000014487	CREB3L1	cAMP responsive element binding protein 3-like 1	34.7467	18	8.63011	212	60.8632	-2.81812	2.67856e-23	down
ENSSSCT00000012299	CMTM6	PREDICTED: CKLF-like MARVEL transmembrane domain-containing protein 6-like	22.7235	9	5.64388	106	39.803	-2.81812	8.60424e-12	down
ENSSSCT00000007259	RFX5	regulatory factor X, 5 (influences HLA class II expression)	7.80515	5	1.93539	59	13.6749	-2.82084	9.00524e-07	down
ENSSSCT00000016709	SLC25A13	solute carrier family 25 (aspartate/glutamate carrier), member 13	5.83879	5	1.4478	59	10.2298	-2.82084	8.99969e-07	down
ENSSSCT00000000739	-		109.498	5	27.1515	59	191.845	-2.82084	9.0108e-07	down
ENSSSCT00000003101	NDRG4	NDRG family member 4	37.7825	16	9.35995	189	66.205	-2.82237	7.96486e-21	down
ENSSSCT00000006567	ZHX1	zinc fingers and homeoboxes protein 1-like	21.9933	19	5.43652	225	38.5501	-2.82598	8.71059e-25	down
ENSSSCT00000017380	SP3	transcription factor Sp3-like	17.3515	13	4.28783	154	30.4152	-2.82647	4.9592e-17	down
ENSSSCT00000012797	PLOD2	procollagen-lysine, 2-oxoglutarate 5-dioxygenase 2	9.4843	7	2.34182	83	16.6268	-2.82781	2.31282e-09	down
ENSSSCT00000013723	RNF128	E3 ubiquitin-protein ligase RNF128-like	13.7775	7	3.40186	83	24.153	-2.82781	2.31076e-09	down
ENSSSCT00000009253	PPM1B	protein phosphatase 1B-like	17.3679	10	4.27485	119	30.4609	-2.83301	2.89407e-13	down
ENSSSCT00000013747	COL4A5	collagen alpha-5(IV) chain-like	7.66718	13	1.88396	155	13.4504	-2.83581	3.42372e-17	down
ENSSSCT00000010649	CLCN3	chloride channel, voltage-sensitive 3	25.4583	25	6.23861	299	44.678	-2.84027	4.30365e-33	down
ENSSSCT00000008907	CIAO1	probable cytosolic iron-sulfur protein assembly protein CIAO1-like	10.8376	5	2.64799	60	19.0271	-2.84509	6.26517e-07	down
ENSSSCT00000004849	FOXO3	forkhead box O3	4.55725	3	1.11349	36	8.001	-2.84509	0.000235791	down
ENSSSCT00000016692	HEPACAM2	PREDICTED: HEPACAM family member 2-like isoform 2	129.034	13	31.5274	156	226.54	-2.84509	2.34917e-17	down
ENSSSCT00000014660	MED16	mediator complex subunit 16	4.60169	4	1.12435	48	8.07903	-2.84509	1.22008e-05	down
ENSSSCT00000008921	NCK2	NCK adaptor protein 2	14.8166	5	3.6202	60	26.0129	-2.84509	6.26119e-07	down
ENSSSCT00000003847	RSC1A1	regulatory solute carrier protein, family 1, member 1	4.91511	3	1.20093	36	8.62929	-2.84509	0.000235976	down
ENSSSCT00000010326	TSC22D1	TSC22 domain family protein 1-like	38.2509	11	9.34603	132	67.1558	-2.84509	9.78547e-15	down
ENSSSCT00000015389	IQGAP2	ras GTPase-activating-like protein IQGAP2-like	5.63792	3	1.37754	36	9.8983	-2.84509	0.000235884	down
ENSSSCT00000019405	MNT	PREDICTED: max-binding protein MNT-like	8.72306	5	2.13135	60	15.3148	-2.84509	6.26915e-07	down
ENSSSCT00000008909	STARD7	StAR-related lipid transfer (START) domain containing 7	22.4552	12	5.45335	145	39.4571	-2.85507	3.24236e-16	down
ENSSSCT00000008448	POM121C	POM121 transmembrane nucleoporin C	7.57833	9	1.83672	109	13.3199	-2.85838	2.80768e-12	down
ENSSSCT00000010037	UBE2D2	ubiquitin-conjugating enzyme E2 D2	35.7979	7	8.65622	85	62.9397	-2.86216	1.10894e-09	down
ENSSSCT00000007804	LOC100621414	adipocyte plasma membrane-associated protein-like	25.698	13	6.20902	158	45.1869	-2.86347	1.11201e-17	down
ENSSSCT00000004881	REV3L	PREDICTED: DNA polymerase zeta catalytic subunit-like	14.2096	5	3.42183	61	24.9973	-2.86893	4.31548e-07	down
ENSSSCT00000013558	SNX12	rCG36369	14.784	4	3.54737	49	26.0206	-2.87483	8.46414e-06	down
ENSSSCT00000010459	ABHD13	abhydrolase domain containing 13	12.3566	4	2.96491	49	21.7482	-2.87483	8.45529e-06	down
ENSSSCT00000004983	MYO5B	myosin VB	5.72786	4	1.37438	49	10.0813	-2.87483	8.45971e-06	down
ENSSSCT00000017712	CAB39	calcium binding protein 39	15.8701	10	3.79434	123	27.9458	-2.88071	6.40112e-14	down
ENSSSCT00000001689	BAK1	Bak protein	10.3123	3	2.45968	37	18.1649	-2.88462	0.000163839	down
ENSSSCT00000004955	COL12A1	collagen, type XII, alpha 1	1.5088	3	0.359876	37	2.65772	-2.88462	0.000163773	down
ENSSSCT00000006913	CREG1	protein CREG1-like	23.682	6	5.6486	74	41.7154	-2.88462	1.52704e-08	down
ENSSSCT00000015723	PCDHGA7	protocadherin gamma-A7-like	4.05919	3	0.968193	37	7.15019	-2.88462	0.00016364	down
ENSSSCT00000017845	PLEKHB2	pleckstrin homology domain containing, family B (evectins) member 2 (predicted), isoform CRA_a	15.788	3	3.76574	37	27.8103	-2.88462	0.000163706	down
ENSSSCT00000001660	GCLC	glutamate-cysteine ligase, catalytic subunit	6.81514	5	1.61784	62	12.0124	-2.89239	2.98643e-07	down
ENSSSCT00000005172	-	PREDICTED: spatacsin-like	6.12411	15	1.45379	186	10.7944	-2.89239	5.42125e-21	down
ENSSSCT00000005556	GNPNAT1	glucosamine-phosphate N-acetyltransferase 1	14.2325	5	3.37864	62	25.0864	-2.89239	2.98444e-07	down
ENSSSCT00000010337	AKAP11	PREDICTED: a-kinase anchor protein 11-like	10.0299	17	2.37899	211	17.6808	-2.89376	8.45088e-24	down
ENSSSCT00000003355	MEGF8	PREDICTED: similar to Multiple EGF-like-domain protein 4	5.42044	9	1.2827	112	9.55819	-2.89755	9.04945e-13	down
ENSSSCT00000007460	SLC6A17	solute carrier family 6, member 17	34.8815	24	8.24629	299	61.5168	-2.89916	8.89665e-34	down
ENSSSCT00000016900	ASTN1	astrotactin 1	3.42679	4	0.807741	50	6.04585	-2.90398	5.86287e-06	down
ENSSSCT00000012330	GORASP1	PREDICTED: Golgi reassembly-stacking protein 1-like	7.38921	4	1.74173	50	13.0367	-2.90398	5.86603e-06	down
ENSSSCT00000011688	INPP5F	inositol polyphosphate-5-phosphatase F	16.5201	18	3.89401	225	29.1463	-2.90398	1.85777e-25	down
ENSSSCT00000008339	LMTK2	lemur tyrosine kinase 2	4.58099	8	1.0798	100	8.08218	-2.90398	1.80378e-11	down
ENSSSCT00000001032	OTOGL	PREDICTED: otogelin-like	5.6444	4	1.33046	50	9.95834	-2.90398	5.85341e-06	down
ENSSSCT00000006285	PRRC2B	proline-rich coiled-coil 2B	10.6774	8	2.51681	100	18.8381	-2.90398	1.80589e-11	down
ENSSSCT00000017266	UGGT1	UDP-glucose:glycoprotein glucosyltransferase 1-like	4.67703	4	1.10244	50	8.25162	-2.90398	5.85656e-06	down
ENSSSCT00000005968	SLC44A1	choline transporter-like protein 1-like	5.36575	4	1.26478	50	9.46673	-2.90398	5.85971e-06	down
ENSSSCT00000016826	NRCAM	neuronal cell adhesion molecule	20.2197	23	4.74423	289	35.6953	-2.91149	8.83278e-33	down
ENSSSCT00000005094	RSL24D1	PREDICTED: probable ribosome biogenesis protein RLP24-like	18.3936	7	4.31387	88	32.4734	-2.9122	3.6329e-10	down
ENSSSCT00000010426	IPO5	importin 5	17.3561	21	4.05698	265	30.6552	-2.91766	4.02109e-30	down
ENSSSCT00000009683	KDR	kinase insert domain receptor (a type III receptor tyrosine kinase)	8.25914	11	1.92823	139	14.5901	-2.91963	6.81641e-16	down
ENSSSCT00000005250	LOC100620957	calcium-binding protein p22-like	37.9218	17	8.84686	215	66.9968	-2.92085	1.78709e-24	down
ENSSSCT00000003779	CASZ1	PREDICTED: zinc finger protein castor homolog 1-like	2.71902	3	0.633458	38	4.80458	-2.92309	0.000114254	down
ENSSSCT00000009339	CLIP4	PREDICTED: LOW QUALITY PROTEIN: CAP-Gly domain-containing linker protein 4-like	4.70263	3	1.09559	38	8.30968	-2.92309	0.000114062	down
ENSSSCT00000009628	SLC30A9	solute carrier family 30 (zinc transporter), member 9	15.7763	9	3.67544	114	27.8771	-2.92309	4.18773e-13	down
ENSSSCT00000014820	ARHGEF18	Rho/Rac guanine nucleotide exchange factor (GEF) 18	3.21339	3	0.748633	38	5.67814	-2.92309	0.000114014	down
ENSSSCT00000009880	LRBA	PREDICTED: lipopolysaccharide-responsive and beige-like anchor protein-like, partial	17.7713	6	4.14023	76	31.4023	-2.92309	7.18558e-09	down
ENSSSCT00000002570	SLC39A9	PREDICTED: zinc transporter ZIP9-like	10.4435	3	2.43306	38	18.454	-2.92309	0.00011411	down
ENSSSCT00000000865	TWF1	twinfilin-1-like	24.6588	9	5.74483	114	43.5727	-2.92309	4.19351e-13	down
ENSSSCT00000008892	ZNF2	PREDICTED: zinc finger protein 2-like	8.31163	3	1.93639	38	14.6869	-2.92309	0.000114206	down
ENSSSCT00000004353	-	PREDICTED: receptor-type tyrosine-protein phosphatase F-like isoform 2	38.2929	3	8.92121	38	67.6646	-2.92309	0.000114158	down
ENSSSCT00000001727	FKBP5	FK506 binding protein 5	66.9509	32	15.5413	407	118.36	-2.92901	2.10916e-46	down
ENSSSCT00000018810	TEX2	testis expressed 2	15.3846	18	3.57037	229	27.1989	-2.9294	3.98217e-26	down
ENSSSCT00000016621	SNX19	sorting nexin 19	3.99296	4	0.924877	51	7.06105	-2.93255	4.0571e-06	down
ENSSSCT00000006227	LRRC8A	leucine rich repeat containing 8 family, member A	5.94165	5	1.37149	64	10.5118	-2.9382	1.43191e-07	down
ENSSSCT00000013072	ALCAM	activated leukocyte cell adhesion molecule	10.0535	6	2.31529	77	17.7918	-2.94195	4.94435e-09	down
ENSSSCT00000002649	TMED10	transmembrane trafficking protein	42.0868	13	9.68385	167	74.4898	-2.94339	3.50408e-19	down
ENSSSCT00000016441	PAFAH1B2	PREDICTED: similar to platelet-activating factor acetylhydrolase, isoform Ib, beta subunit 30kDa	24.3494	7	5.59837	90	43.1004	-2.94462	1.70806e-10	down
ENSSSCT00000015166	UNC13A	PREDICTED: similar to UNC13B protein isoform 2	11.6186	15	2.65738	194	20.5797	-2.95315	2.49623e-22	down
ENSSSCT00000012296	STT3B	STT3, subunit of the oligosaccharyltransferase complex, homolog B (S. cerevisiae)	62.7399	58	14.3351	751	111.145	-2.95481	1.69735e-86	down
ENSSSCT00000010608	ELP3	elongator complex protein 3-like	5.80151	3	1.32088	39	10.2821	-2.96056	7.87009e-05	down
ENSSSCT00000016495	ARHGEF12	Rho guanine nucleotide exchange factor (GEF) 12	7.39034	11	1.68263	143	13.0981	-2.96056	1.48243e-16	down
ENSSSCT00000010385	FBXL3	F-box and leucine-rich repeat protein 3	8.10687	4	1.84577	52	14.368	-2.96056	2.78421e-06	down
ENSSSCT00000012798	PLSCR4	phospholipid scramblase 4-like	11.947	6	2.72008	78	21.1739	-2.96056	3.37717e-09	down
ENSSSCT00000010549	SLC39A14	solute carrier family 39 (zinc transporter), member 14	5.21339	3	1.18698	39	9.23981	-2.96056	7.87349e-05	down
ENSSSCT00000012258	unknownR21	biotinidase-like	8.12187	4	1.84918	52	14.3946	-2.96056	2.78579e-06	down
ENSSSCT00000018924	PSME3	proteasome (prosome, macropain) activator subunit 3 (PA28 gamma	21.62	11	4.8921	144	38.3478	-2.97062	1.01359e-16	down
ENSSSCT00000011453	TNKS2	tankyrase, TRF1-interacting ankyrin-related ADP-ribose polymerase 2	10.4683	11	2.36873	144	18.5678	-2.97062	1.01744e-16	down
ENSSSCT00000015147	SIN3B	SIN3 transcription regulator homolog B (yeast)	10.1674	11	2.30064	144	18.0341	-2.97062	1.01551e-16	down
ENSSSCT00000015666	CTNNA1	catenin (cadherin-associated protein), alpha 1, 102kDa	28.3475	10	6.41045	131	50.2846	-2.97162	3.05744e-15	down
ENSSSCT00000007826	ATRN	attractin	5.09842	7	1.14961	92	9.04723	-2.97633	7.9583e-11	down
ENSSSCT00000005579	C14ORF101	chromosome 14 open reading frame 101 ortholog	8.7027	6	1.95917	79	15.4462	-2.97894	2.31166e-09	down
ENSSSCT00000018113	CAV2	caveolin 2	6.50788	6	1.46507	79	11.5507	-2.97894	2.30959e-09	down
ENSSSCT00000010681	ULK1	unc-51-like kinase 1 (C. elegans)	10.5784	11	2.37899	145	18.7777	-2.9806	6.92904e-17	down
ENSSSCT00000005346	MTMR10	myotubularin related protein 10	7.7264	5	1.73548	66	13.7173	-2.98259	6.81124e-08	down
ENSSSCT00000005145	SLC12A1	PREDICTED: solute carrier family 12 member 1-like	19.7508	22	4.42825	291	35.0734	-2.98557	8.01901e-34	down
ENSSSCT00000006067	STOM	erythrocyte band 7 integral membrane protein-like	11.1676	4	2.50002	53	19.8351	-2.98805	1.90715e-06	down
ENSSSCT00000019235	RNFT1	PREDICTED: RING finger and transmembrane domain-containing protein 1-like	13.4143	7	2.99581	93	23.8328	-2.99193	5.45239e-11	down
ENSSSCT00000012128	BMI1	BMI1 polycomb ring finger oncogene	18.632	6	4.14787	80	33.1161	-2.99709	1.59182e-09	down
ENSSSCT00000001736	BRPF3	PREDICTED: bromodomain and PHD finger-containing protein 3	5.3389	6	1.18855	80	9.48925	-2.99709	1.59035e-09	down
ENSSSCT00000009313	LTBP1	latent-transforming growth factor beta-binding protein 1	2.329	3	0.518483	40	4.13951	-2.99709	5.41203e-05	down
ENSSSCT00000012406	NBEAL2	PREDICTED: neurobeachin-like protein 2-like, partial	4.16091	3	0.926306	40	7.39551	-2.99709	5.40963e-05	down
ENSSSCT00000002508	ARRDC4	arrestin domain containing 4	6.33932	3	1.41126	40	11.2674	-2.99709	5.40722e-05	down
ENSSSCT00000013092	LOC100522901	transmembrane protein 45A-like	14.1535	6	3.15087	80	25.1562	-2.99709	1.58889e-09	down
ENSSSCT00000012302	UBP1	upstream binding protein 1 (LBP-1a)	22.2333	14	4.94175	187	39.5248	-2.99966	7.46588e-22	down
ENSSSCT00000004108	LAMA3	laminin, alpha 3	10.1213	31	2.24517	415	17.9975	-3.0029	1.82821e-48	down
ENSSSCT00000018743	CDR2L	cerebellar degeneration-related protein 2-like	10.3335	5	2.29029	67	18.3768	-3.00429	4.69083e-08	down
ENSSSCT00000011440	IFIT5	interferon-induced protein with tetratricopeptide repeats 5	16.3989	7	3.62771	94	29.1701	-3.00736	3.74299e-11	down
ENSSSCT00000015224	GATAD2A	GATA zinc finger domain containing 2A	10.1196	6	2.22809	81	18.0112	-3.01501	1.09191e-09	down
ENSSSCT00000007584	GBP1	guanylate binding protein 1, interferon-inducible	4.56243	4	1.00453	54	8.12032	-3.01501	1.31327e-06	down
ENSSSCT00000004012	TXLNA	PREDICTED: alpha-taxilin-like	22.6026	12	4.97652	162	40.2286	-3.01501	4.87216e-19	down
ENSSSCT00000016653	PPP1R15B	protein phosphatase 1, regulatory subunit 15B	6.38269	4	1.40531	54	11.3601	-3.01501	1.31249e-06	down
ENSSSCT00000000041	POLDIP3	polymerase delta-interacting protein 3-like	23.399	7	5.12773	95	41.6703	-3.02263	2.56032e-11	down
ENSSSCT00000010784	PRKAB1	protein kinase, AMP-activated, beta 1 non-catalytic subunit	15.4135	7	3.37777	95	27.4492	-3.02263	2.56326e-11	down
ENSSSCT00000017469	ORMDL1	ORM1-like 1 (S. cerevisiae)	16.4081	5	3.58899	68	29.2272	-3.02566	3.20469e-08	down
ENSSSCT00000000769	SCNN1A	sodium channel, non-voltage-gated 1 alpha subunit	4.42852	3	0.964455	41	7.89259	-3.03271	3.77422e-05	down
ENSSSCT00000002713	TC2N	tandem C2 domains, nuclear	5.49382	3	1.19646	41	9.79119	-3.03271	3.77247e-05	down
ENSSSCT00000017374	-	PREDICTED: LOW QUALITY PROTEIN: pyruvate dehydrogenase	10.2106	3	2.22368	41	18.1975	-3.03271	3.77597e-05	down
ENSSSCT00000018376	HMGCS1	3-hydroxy-3-methylglutaryl-CoA synthase 1 (soluble)	14.8256	10	3.22176	137	26.4295	-3.03623	3.00718e-16	down
ENSSSCT00000015303	MAPK9	mitogen-activated protein kinase 9	12.8587	7	2.79173	96	22.9257	-3.03773	1.74886e-11	down
ENSSSCT00000013850	ARHGAP36	rho GTPase-activating protein 36-like	26.9759	12	5.84313	165	48.1087	-3.04148	1.5055e-19	down
ENSSSCT00000012293	TGFBR2	transforming growth factor beta receptor II	9.67737	4	2.09617	55	17.2586	-3.04148	9.06269e-07	down
ENSSSCT00000016918	TOR1AIP1	torsin-1A-interacting protein 1-like	16.4159	4	3.55578	55	29.2761	-3.04148	9.05711e-07	down
ENSSSCT00000004689	C6ORF170	PREDICTED: protein broad-minded-like	4.87051	6	1.04931	83	8.69171	-3.0502	5.09414e-10	down
ENSSSCT00000005081	CH242-58J12.2	PREDICTED: transcription factor 12-like isoform 2	8.0642	6	1.73736	83	14.391	-3.0502	5.09914e-10	down
ENSSSCT00000017452	ITGAV	integrin, alpha V	6.48561	7	1.39512	97	11.5761	-3.05268	1.20001e-11	down
ENSSSCT00000002017	BTBD1	BTB (POZ) domain containing 1	14.8888	8	3.19907	111	26.5786	-3.05454	2.7244e-13	down
ENSSSCT00000011984	DAPK1	death-associated protein kinase 1	4.44919	5	0.948344	70	7.95004	-3.06748	1.49358e-08	down
ENSSSCT00000012219	PITRM1	metalloprotease 1-like	13.8113	9	2.94388	126	24.6788	-3.06748	4.18749e-15	down
ENSSSCT00000016616	ZBTB44	zinc finger and BTB domain-containing protein 44-like	5.64024	3	1.20222	42	10.0783	-3.06748	2.60052e-05	down
ENSSSCT00000017858	KIF1A	PREDICTED: kinesin-like protein KIF1A-like	25.208	33	5.32162	467	45.0944	-3.08301	6.32354e-56	down
ENSSSCT00000003904	HSPG2	heparan sulfate proteoglycan 2	2.69484	6	0.568359	85	4.82132	-3.08455	2.39558e-10	down
ENSSSCT00000007175	ATP8B2	ATPase, aminophospholipid transporter, class I, type 8B, member 2	15.8478	17	3.32797	242	28.3675	-3.09152	4.59361e-29	down
ENSSSCT00000011105	MTR	5-methyltetrahydrofolate-homocysteine methyltransferase	3.67096	4	0.770176	57	6.57174	-3.09301	4.26767e-07	down
ENSSSCT00000010906	KIAA1671	PREDICTED: uncharacterized protein KIAA1671-like	1.80127	3	0.375944	43	3.2266	-3.10143	1.77893e-05	down
ENSSSCT00000016943	-	PREDICTED: ATP-dependent RNA helicase A-like	22.8697	3	4.77313	43	40.9662	-3.10143	1.77981e-05	down
ENSSSCT00000006628	LRP12	low density lipoprotein receptor-related protein 12	6.99553	5	1.45398	72	12.5371	-3.10812	6.91405e-09	down
ENSSSCT00000001875	F1RRK8_PIG	multidrug resistance-associated protein 7-like	7.45721	6	1.54035	87	13.3741	-3.11811	1.10008e-10	down
ENSSSCT00000009875	FAM160A1	PREDICTED: protein FAM160A1-like	3.0045	2	0.620606	29	5.38839	-3.11811	0.000726972	down
ENSSSCT00000017384	GPR155	integral membrane protein GPR155-like	2.39705	2	0.495131	29	4.29896	-3.11811	0.000726468	down
ENSSSCT00000018467	PIK3R1	phosphatidylinositol 3-kinase regulatory subunit alpha-like	9.17883	4	1.89597	58	16.4617	-3.11811	2.91869e-07	down
ENSSSCT00000002113	SCAMP5	secretory carrier-associated membrane protein 5-like	10.2484	2	2.1169	29	18.3799	-3.11811	0.00072672	down
ENSSSCT00000018303	GOLPH3	PREDICTED: Golgi phosphoprotein 3-like	21.3472	5	4.38235	73	38.312	-3.12802	4.71731e-09	down
ENSSSCT00000003036	AP1G1	adaptor-related protein complex 1, gamma 1 subunit	19.6031	16	4.01813	234	35.1881	-3.13049	1.97559e-28	down
ENSSSCT00000018062	SND1	PREDICTED: similar to Staphylococcal nuclease domain containing protein 1 (p100 co-activator) (100 kDa coactivator) (EBNA2 coactivator p100)	46.0179	25	9.42381	366	82.612	-3.13197	1.79914e-44	down
ENSSSCT00000017373	ITGA6	PREDICTED: integrin, alpha 6	12.1974	6	2.49378	88	21.9011	-3.13459	7.46172e-11	down
ENSSSCT00000011177	CCDC6	coiled-coil domain containing 6	14.4732	6	2.92918	89	26.0172	-3.1509	5.0649e-11	down
ENSSSCT00000011163	ZNF248	zinc finger protein 248	15.0211	7	3.03569	104	27.0065	-3.15321	8.02921e-13	down
ENSSSCT00000014509	API5	apoptosis inhibitor 5	15.8995	9	3.20705	134	28.5919	-3.15629	1.85258e-16	down
ENSSSCT00000008629	ABCC1	PREDICTED: multidrug resistance-associated protein 1	2.33903	2	0.468656	30	4.20941	-3.16702	0.000500125	down
ENSSSCT00000012068	ARHGAP12	Rho GTPase activating protein 12	6.5639	5	1.31517	75	11.8126	-3.16702	2.1785e-09	down
ENSSSCT00000012620	CRBN	protein cereblon-like	11.508	3	2.30579	45	20.7103	-3.16702	8.38447e-06	down
ENSSSCT00000013191	HLCS	holocarboxylase synthetase (biotin-(proprionyl-CoA-carboxylase (ATP-hydrolysing)) ligase)	5.35066	2	1.07208	30	9.62925	-3.16702	0.000499586	down
ENSSSCT00000007909	BCL2L1	BCL2-like 1	18.0682	3	3.6202	45	32.5161	-3.16702	8.38008e-06	down
ENSSSCT00000013162	CLDN8	claudin 8	11.0328	2	2.21056	30	19.855	-3.16702	0.000499406	down
ENSSSCT00000009693	CPE	carboxypeptidase E	11.4798	5	2.30013	75	20.6594	-3.16702	2.18047e-09	down
ENSSSCT00000000380	F1SPL0_PIG	PREDICTED: integrin alpha-7-like isoform 2	2.10592	2	0.421949	30	3.78989	-3.16702	0.000499766	down
ENSSSCT00000010212	FLT1	vascular endothelial growth factor receptor 1	4.2429	2	0.850121	30	7.63567	-3.16702	0.000499945	down
ENSSSCT00000010727	VPS37B	PREDICTED: vacuolar protein sorting-associated protein 37B-like	8.00881	2	1.60467	30	14.4129	-3.16702	0.000500305	down
ENSSSCT00000005799	ZFAND5	AN1-type zinc finger protein 5-like	64.3923	31	12.7782	470	116.006	-3.18245	5.90842e-58	down
ENSSSCT00000010705	ZNF664	zinc finger protein 664-like	52.9134	11	10.4875	167	95.3393	-3.1844	1.26201e-20	down
ENSSSCT00000013831	OCRL	oculocerebrorenal syndrome of Lowe	7.3324	5	1.45173	76	13.2131	-3.18612	1.48379e-09	down
ENSSSCT00000001118	DSP	desmoplakin-like	7.58722	14	1.50091	213	13.6735	-3.18748	2.70608e-26	down
ENSSSCT00000006192	FAM102A	protein FAM102A-like	12.0898	4	2.38656	61	21.7931	-3.19086	9.37577e-08	down
ENSSSCT00000019295	MYO1D	myosin	4.62952	4	0.91388	61	8.34515	-3.19086	9.36894e-08	down
ENSSSCT00000005137	COPS2	COP9 constitutive photomorphogenic homolog subunit 2 (Arabidopsis)	42.4327	13	8.34786	199	76.5174	-3.19631	1.22976e-24	down
ENSSSCT00000018271	ANKH	ankylosis, progressive homolog (mouse)	32.606	6	6.40497	92	58.807	-3.19872	1.59811e-11	down
ENSSSCT00000012885	-	PREDICTED: similar to Potential phospholipid-transporting ATPase IF (ATPase class I type 11B) (ATPase IR)	7.84959	3	1.54194	46	14.1572	-3.19872	5.7376e-06	down
ENSSSCT00000011042	MAPK1	mitogen-activated protein kinase 1	18.8619	8	3.69609	123	34.0277	-3.20264	2.54784e-15	down
ENSSSCT00000004691	MAN1A1	mannosidase, alpha, class 1A, member 1	9.86187	7	1.92643	108	17.7973	-3.20766	1.65829e-13	down
ENSSSCT00000006580	COL14A1	collagen, type XIV, alpha 1	1.24791	2	0.242754	31	2.25306	-3.21432	0.000345623	down
ENSSSCT00000001165	FAM8A1	protein FAM8A1-like	4.59701	2	0.89425	31	8.29977	-3.21432	0.000345364	down
ENSSSCT00000009627	TMEM33	transmembrane protein 33	6.07138	2	1.18106	31	10.9617	-3.21432	0.000345753	down
ENSSSCT00000014969	ZNF317	PREDICTED: zinc finger protein 317-like	3.89908	2	0.758483	31	7.03968	-3.21432	0.000345493	down
ENSSSCT00000017479	NAB1	PREDICTED: NGFI-A-binding protein 1-like, partial	14.3003	3	2.75508	47	25.8456	-3.22975	3.91678e-06	down
ENSSSCT00000006223	TBC1D13	TBC1 domain family, member 13	9.26851	3	1.78566	47	16.7514	-3.22975	3.91895e-06	down
ENSSSCT00000013752	IRS4	insulin receptor substrate 4	18.6914	10	3.59416	157	33.7887	-3.23282	1.17893e-19	down
ENSSSCT00000009250	PREPL	prolyl endopeptidase-like	27.9168	18	5.36123	283	50.4724	-3.23486	2.11297e-35	down
ENSSSCT00000003446	ARHGAP35	PREDICTED: LOW QUALITY PROTEIN: glucocorticoid receptor DNA-binding factor 1-like	9.47474	11	1.80022	175	17.1493	-3.2519	5.2333e-22	down
ENSSSCT00000013999	TMLHE	PREDICTED: trimethyllysine dioxygenase, mitochondrial-like	5.76232	2	1.08922	32	10.4354	-3.26012	0.00023798	down
ENSSSCT00000009018	USP39	U4/U6.U5 tri-snRNP-associated protein 2-like	8.09903	2	1.53091	32	14.6671	-3.26012	0.000238259	down
ENSSSCT00000016714	C1GALT1	glycoprotein-N-acetylgalactosamine 3-beta-galactosyltransferase 1-like	6.03421	2	1.14061	32	10.9278	-3.26012	0.000238073	down
ENSSSCT00000003731	CEP104	glycine-, glutamate-, thienylcyclohexylpiperidine-binding protein-like	4.26746	2	0.806654	32	7.72827	-3.26012	0.000238352	down
ENSSSCT00000017226	DDHD2	DDHD domain containing 2	27.0267	16	5.10869	256	48.9446	-3.26012	2.92873e-32	down
ENSSSCT00000016902	FAM5B	protein FAM5B-like	3.80285	2	0.718831	32	6.88687	-3.26012	0.000238166	down
ENSSSCT00000010723	PITPNM2	phosphatidylinositol transfer protein, membrane-associated 2	2.59682	3	0.490861	48	4.70277	-3.26012	2.67007e-06	down
ENSSSCT00000018088	PTPRZ1	protein tyrosine phosphatase, receptor-type, Z polypeptide 1	3.19415	6	0.603772	96	5.78453	-3.26012	3.36483e-12	down
ENSSSCT00000016423	RBM7	PREDICTED: RNA-binding protein 7-like	12.7066	3	2.40186	48	23.0114	-3.26012	2.6716e-06	down
ENSSSCT00000008847	OGN	PREDICTED: mimecan-like	9.90287	4	1.84577	65	17.96	-3.28249	1.99674e-08	down
ENSSSCT00000006509	DENND1A	PREDICTED: DENN	3.24178	3	0.60143	49	5.88213	-3.28987	1.79754e-06	down
ENSSSCT00000003918	EPHB2	EPH receptor B2	4.04736	3	0.750883	49	7.34383	-3.28987	1.79963e-06	down
ENSSSCT00000010852	LOC100625738	unnamed protein product	19.0531	3	3.53482	49	34.5714	-3.28987	1.79859e-06	down
ENSSSCT00000011418	SGMS1	sphingomyelin synthase 1	8.55776	3	1.58767	49	15.5278	-3.28987	1.79649e-06	down
ENSSSCT00000005769	-	KN motif and ankyrin repeat domain-containing protein 1-like	25.5836	8	4.73543	131	46.4318	-3.29355	1.0698e-16	down
ENSSSCT00000009289	ATL2	atlastin-2-like	12.6017	6	2.31648	99	22.8869	-3.30452	1.03193e-12	down
ENSSSCT00000003807	CLCN6	chloride transport protein 6-like	3.1179	2	0.573141	33	5.66266	-3.30452	0.000163092	down
ENSSSCT00000002661	LOC100157174	PREDICTED: uncharacterized protein KIAA1737 homolog	11.4272	4	2.10058	66	20.7538	-3.30452	1.35624e-08	down
ENSSSCT00000006904	TBX19	T-box transcription factor TBX19-like	30.4001	10	5.58823	165	55.212	-3.30452	4.79811e-21	down
ENSSSCT00000006662	VPS13B	vacuolar protein sorting 13 homolog B (yeast)	2.68554	4	0.493664	66	4.87742	-3.30452	1.35736e-08	down
ENSSSCT00000006050	ASTN2	astrotactin 2	5.14256	3	0.936727	50	9.34839	-3.31902	1.2267e-06	down
ENSSSCT00000013270	MOSPD2	motile sperm domain containing 2	6.66782	3	1.21456	50	12.1211	-3.31902	1.22523e-06	down
ENSSSCT00000011815	COG7	component of oligomeric golgi complex 7	12.2079	3	2.22368	50	22.192	-3.31902	1.22596e-06	down
ENSSSCT00000001169	KDM1B	lysine (K)-specific demethylase 1B	5.00492	3	0.911656	50	9.09819	-3.31902	1.22744e-06	down
ENSSSCT00000015788	PDGFRB	platelet-derived growth factor receptor, beta polypeptide	3.56297	3	0.649002	50	6.47695	-3.31902	1.22818e-06	down
ENSSSCT00000008341	TECPR1	tectonin beta-propeller repeat-containing protein 1-like	3.62471	3	0.660248	50	6.58918	-3.31902	1.22892e-06	down
ENSSSCT00000012365	SNRK	SNF related kinase	7.31783	4	1.32693	67	13.3087	-3.32621	9.1263e-09	down
ENSSSCT00000013323	ZFX	Zinc finger X-chromosomal protein	6.87931	4	1.24741	67	12.5112	-3.32621	9.11867e-09	down
ENSSSCT00000012707	NUP210	nucleoporin 210kDa	7.09042	6	1.2799	101	12.9009	-3.33337	4.61882e-13	down
ENSSSCT00000011918	CFH	complement factor H	7.1604	5	1.28099	85	13.0398	-3.34759	4.40341e-11	down
ENSSSCT00000018620	PAPD7	PAP associated domain containing 7	7.71425	3	1.38008	51	14.0484	-3.34759	8.37711e-07	down
ENSSSCT00000003739	ICMT	isoprenylcysteine carboxyl methyltransferase	13.9628	4	2.49794	68	25.4276	-3.34759	6.18057e-09	down
ENSSSCT00000010951	MTMR3	myotubularin related protein 3	10.4826	10	1.87533	170	19.0898	-3.34759	6.37739e-22	down
ENSSSCT00000012718	SEC61A1	protein transport protein Sec61 subunit alpha isoform 1	73.5664	38	13.0506	652	134.082	-3.36093	1.67933e-84	down
ENSSSCT00000009642	ATP10D	probable phospholipid-transporting ATPase VD-like	4.9517	5	0.876469	86	9.02694	-3.36446	2.97534e-11	down
ENSSSCT00000013651	SYTL4	synaptotagmin-like protein 4-like	10.8496	4	1.91535	69	19.7839	-3.36865	4.15223e-09	down
ENSSSCT00000014674	C19ORF26	PREDICTED: protein Dos-like	42.4695	17	7.41099	297	77.528	-3.38698	1.18231e-38	down
ENSSSCT00000012551	FLNB	PREDICTED: filamin-B-like	3.27696	4	0.570957	70	5.98297	-3.38941	2.7884e-09	down
ENSSSCT00000009431	NBAS	neuroblastoma amplified sequence	5.33459	4	0.929465	70	9.73972	-3.38941	2.78593e-09	down
ENSSSCT00000000176	RIC8B	resistance to inhibitors of cholinesterase 8 homolog B (C. elegans)	5.04814	2	0.879556	35	9.21673	-3.38941	7.57791e-05	down
ENSSSCT00000008688	PPL	periplakin	9.89877	6	1.7247	105	18.0728	-3.38941	9.34462e-14	down
ENSSSCT00000004213	DNAJC6	DnaJ (Hsp40) homolog, subfamily C, member 6	19.4051	15	3.36347	264	35.4467	-3.39763	1.8232e-34	down
ENSSSCT00000010990	PRR14L	proline rich 14-like	3.13248	5	0.542951	88	5.72201	-3.39763	1.35817e-11	down
ENSSSCT00000013881	SLC9A6	sodium/hydrogen exchanger 6-like	6.13636	3	1.05995	53	11.2128	-3.40308	3.84797e-07	down
ENSSSCT00000005678	KLHL9	kelch-like protein 9-like	8.18568	3	1.41393	53	14.9574	-3.40308	3.84544e-07	down
ENSSSCT00000008343	NPTX2	neuronal pentraxin-2-like	20.2425	5	3.47257	89	37.0124	-3.41393	9.16483e-12	down
ENSSSCT00000003038	ATXN1L	PREDICTED: similar to spinocerebellar ataxia 1 homolog	5.06391	2	0.859875	36	9.26794	-3.43005	5.14946e-05	down
ENSSSCT00000011056	CRKL	crk-like protein-like	7.03298	2	1.19423	36	12.8717	-3.43005	5.15176e-05	down
ENSSSCT00000002096	HMG20A	high mobility group protein 20A-like	16.0714	5	2.72899	90	29.4137	-3.43005	6.12314e-12	down
ENSSSCT00000010539	HR	hairless homolog (mouse)	3.72736	3	0.632923	54	6.8218	-3.43005	2.60924e-07	down
ENSSSCT00000019328	LOC100623881	PREDICTED: LOW QUALITY PROTEIN: serine	25.3632	2	4.30679	36	46.4196	-3.43005	5.15407e-05	down
ENSSSCT00000009079	MOB1A	mps one binder kinase activator-like 1B-like	9.28117	2	1.57599	36	16.9864	-3.43005	5.1587e-05	down
ENSSSCT00000000282	TENC1	tensin like C1 domain containing phosphatase (tensin 2)	2.88822	2	0.490433	36	5.286	-3.43005	5.15639e-05	down
ENSSSCT00000005180	CTDSPL2	CTD (carboxy-terminal domain, RNA polymerase II, polypeptide A) small phosphatase like 2	9.14336	3	1.55259	54	16.7341	-3.43005	2.60748e-07	down
ENSSSCT00000017175	ODZ3	PREDICTED: similar to Ten-m3 isoform 3	5.34929	9	0.903232	163	9.79534	-3.43893	1.70924e-21	down
ENSSSCT00000013067	CD47	leukocyte surface antigen CD47 precursor	10.3063	6	1.73535	109	18.8772	-3.44335	1.87144e-14	down
ENSSSCT00000013825	ODZ1	teneurin-1-like	2.54009	4	0.425906	73	4.65427	-3.44995	8.54627e-10	down
ENSSSCT00000005542	TMX1	PREDICTED: similar to Thioredoxin domain containing protein 1 precursor (Transmembrane Trx-related protein) (Thioredoxin-related transmembrane protein)	14.5225	4	2.43503	73	26.6099	-3.44995	8.56258e-10	down
ENSSSCT00000016808	PUS7	PREDICTED: pseudouridylate synthase 7 homolog	11.9022	4	1.99569	73	21.8088	-3.44995	8.55442e-10	down
ENSSSCT00000001744	CDKN1A	cyclin-dependent kinase inhibitor 1-like	15.458	3	2.58111	55	28.335	-3.45652	1.77549e-07	down
ENSSSCT00000018505	SH3PXD2B	PREDICTED: SH3 and PX domain-containing protein 2B-like	5.08842	3	0.849639	55	9.32719	-3.45652	1.77425e-07	down
ENSSSCT00000000980	NTN4	netrin-4-like	7.34531	3	1.22648	55	13.4641	-3.45652	1.77301e-07	down
ENSSSCT00000009215	ASB3	ankyrin repeat and SOCS box containing 3	4.87648	2	0.807523	37	8.94545	-3.46958	3.53315e-05	down
ENSSSCT00000006538	EFR3A	protein EFR3 homolog A	11.1325	2	1.8435	37	20.4216	-3.46958	3.5315e-05	down
ENSSSCT00000004186	FPGT	fucose-1-phosphate guanylyltransferase	4.85816	2	0.804489	37	8.91183	-3.46958	3.53481e-05	down
ENSSSCT00000002681	STON2	stonin-2-like	4.22538	2	0.699703	37	7.75105	-3.46958	3.52985e-05	down
ENSSSCT00000000968	APAF1	apoptotic peptidase activating factor 1	3.55633	3	0.584085	56	6.52857	-3.48252	1.20075e-07	down
ENSSSCT00000017372	ITGA6	integrin alpha-6-like	5.56062	2	0.898539	38	10.2227	-3.50805	2.38756e-05	down
ENSSSCT00000018742	KCTD2	BTB/POZ domain-containing protein KCTD2-like	17.611	3	2.84575	57	32.3762	-3.50805	8.0669e-08	down
ENSSSCT00000009381	KIF3C	kinesin family member 3C	9.05773	3	1.46364	57	16.6518	-3.50805	8.07284e-08	down
ENSSSCT00000013132	ROBO1	roundabout, axon guidance receptor, homolog 1 (Drosophila)	8.34447	8	1.34028	153	15.3487	-3.51751	1.47926e-20	down
ENSSSCT00000008006	DLGAP4	PREDICTED: similar to discs, large homolog-associated protein 4 isoform 1	5.6278	3	0.894962	58	10.3606	-3.53314	5.4675e-08	down
ENSSSCT00000005889	FBXO10	F-box only protein 10-like	3.5942	2	0.567069	39	6.62134	-3.54553	1.61625e-05	down
ENSSSCT00000004992	MAPK4	mitogen-activated protein kinase 4	5.35786	2	0.845326	39	9.87038	-3.54553	1.61545e-05	down
ENSSSCT00000006866	PCMTD1	PREDICTED: protein-L-isoaspartate O-methyltransferase domain-containing protein 1 isoform 1	23.6895	6	3.73756	117	43.6414	-3.54553	7.40309e-16	down
ENSSSCT00000011151	GALNT2	UDP-N-acetyl-alpha-D-galactosamine:polypeptide N-acetylgalactosaminyltransferase 2 (GalNAc-T2)	14.9786	5	2.35211	98	27.605	-3.55291	2.45051e-13	down
ENSSSCT00000017109	SLC35F5	solute carrier family 35, member F5	12.6199	3	1.97552	59	23.2642	-3.55781	3.67798e-08	down
ENSSSCT00000014701	DOT1L	PREDICTED: DOT1-like, histone H3 methyltransferase (S. cerevisiae)	8.05237	6	1.26052	118	14.8442	-3.55781	4.9556e-16	down
ENSSSCT00000016229	MYO7A	myosin VIIA	5.14799	6	0.799624	119	9.49636	-3.56998	3.28736e-16	down
ENSSSCT00000012522	NISCH	PREDICTED: nischarin	32.7683	13	5.06866	259	60.4679	-3.57649	2.96586e-35	down
ENSSSCT00000017481	GLS	glutaminase	4.91103	2	0.756951	40	9.06511	-3.58205	1.09077e-05	down
ENSSSCT00000000812	IQSEC3	IQ motif and Sec7 domain 3	4.78535	3	0.73758	60	8.83313	-3.58205	2.45824e-08	down
ENSSSCT00000004455	QKI	QKI, KH domain containing, RNA binding	9.73682	3	1.50076	60	17.9729	-3.58205	2.46019e-08	down
ENSSSCT00000002523	FAM174B	membrane protein FAM174B-like	25.3194	6	3.87277	121	46.7661	-3.59403	1.46435e-16	down
ENSSSCT00000015591	FNIP1	PREDICTED: LOW QUALITY PROTEIN: folliculin-interacting protein 1-like	5.28392	4	0.805137	81	9.76271	-3.59997	3.50058e-11	down
ENSSSCT00000010422	MBNL2	muscleblind-like protein 2-like	13.1998	3	2.00369	61	24.3958	-3.6059	1.64116e-08	down
[truncated: 256 more rows]
