# Supplementary material for: Comparative Anterior Pituitary miRNA and mRNA Expression Profiles of Bama Minipigs and Landrace Pigs Reveal Potential Molecular Network Involved in Animal Postnatal Growth
Source: PLoS One. 2015 Jul 2;10(7):e0131987. doi: 10.1371/journal.pone.0131987 (PMC4489742; doi:10.1371/journal.pone.0131987)
Supplement: S6 Table — (XLS) [file pone.0131987.s006.xls]

## Sheet: KEGG pathway
Table S6 Significantly changed pathways of differentially expressed genes
	Pathway	observed	P-value	Differentially expressed genes
1	ssc04141:Protein processing in endoplasmic reticulum	69	6.83e-09	ENSSSCT00000004285, ENSSSCT00000016875, ENSSSCT00000017602, ENSSSCT00000007372, ENSSSCT00000007863, ENSSSCT00000014840, ENSSSCT00000000466, ENSSSCT00000008776, ENSSSCT00000017269, ENSSSCT00000003769, ENSSSCT00000009979, ENSSSCT00000005542, ENSSSCT00000012718, ENSSSCT00000004691, ENSSSCT00000015303, ENSSSCT00000017469, ENSSSCT00000016653, ENSSSCT00000012296, ENSSSCT00000017266, ENSSSCT00000001689,…
2	ssc04510:Focal adhesion	90	2.17e-06	ENSSSCT00000001639, ENSSSCT00000012975, ENSSSCT00000018842, ENSSSCT00000010774, ENSSSCT00000010091, ENSSSCT00000000569, ENSSSCT00000009038, ENSSSCT00000008833, ENSSSCT00000014246, ENSSSCT00000008887, ENSSSCT00000009425, ENSSSCT00000002199, ENSSSCT00000014250, ENSSSCT00000006289, ENSSSCT00000005288, ENSSSCT00000007544, ENSSSCT00000008025, ENSSSCT00000006284, ENSSSCT00000006511, ENSSSCT00000011070,…
3	ssc04530:Tight junction	78	3.76e-05	ENSSSCT00000010774, ENSSSCT00000004987, ENSSSCT00000005713, ENSSSCT00000000569, ENSSSCT00000018795, ENSSSCT00000007007, ENSSSCT00000018911, ENSSSCT00000013444, ENSSSCT00000011893, ENSSSCT00000012112, ENSSSCT00000005709, ENSSSCT00000010877, ENSSSCT00000009425, ENSSSCT00000002862, ENSSSCT00000018474, ENSSSCT00000008848, ENSSSCT00000008025, ENSSSCT00000012696, ENSSSCT00000006979, ENSSSCT00000012856,…
4	ssc04722:Neurotrophin signaling pathway	50	0.000321	ENSSSCT00000001806, ENSSSCT00000014246, ENSSSCT00000008079, ENSSSCT00000005471, ENSSSCT00000010491, ENSSSCT00000002705, ENSSSCT00000014779, ENSSSCT00000011901, ENSSSCT00000008887, ENSSSCT00000014840, ENSSSCT00000009537, ENSSSCT00000006289, ENSSSCT00000007544, ENSSSCT00000004447, ENSSSCT00000006284, ENSSSCT00000010777, ENSSSCT00000019102, ENSSSCT00000011056, ENSSSCT00000009431, ENSSSCT00000013752,…
5	ssc04512:ECM-receptor interaction	44	0.000383	ENSSSCT00000001639, ENSSSCT00000012975, ENSSSCT00000018842, ENSSSCT00000018534, ENSSSCT00000001761, ENSSSCT00000010091, ENSSSCT00000005288, ENSSSCT00000011070, ENSSSCT00000017610, ENSSSCT00000006041, ENSSSCT00000017372, ENSSSCT00000013825, ENSSSCT00000013067, ENSSSCT00000017175, ENSSSCT00000000380, ENSSSCT00000017373, ENSSSCT00000010906, ENSSSCT00000003904, ENSSSCT00000017452, ENSSSCT00000004108,…
6	ssc04670:Leukocyte transendothelial migration	51	0.000567	ENSSSCT00000010774, ENSSSCT00000004987, ENSSSCT00000000569, ENSSSCT00000009038, ENSSSCT00000007007, ENSSSCT00000009425, ENSSSCT00000002199, ENSSSCT00000018474, ENSSSCT00000007544, ENSSSCT00000006511, ENSSSCT00000006979, ENSSSCT00000009152, ENSSSCT00000006315, ENSSSCT00000018505, ENSSSCT00000003446, ENSSSCT00000013162, ENSSSCT00000017384, ENSSSCT00000018467, ENSSSCT00000015666, ENSSSCT00000015166,…
7	ssc05222:Small cell lung cancer	32	0.00378	ENSSSCT00000007544, ENSSSCT00000006511, ENSSSCT00000017610, ENSSSCT00000017372, ENSSSCT00000000968, ENSSSCT00000007909, ENSSSCT00000017373, ENSSSCT00000018467, ENSSSCT00000017452, ENSSSCT00000004108, ENSSSCT00000007826, ENSSSCT00000003355, ENSSSCT00000013747, ENSSSCT00000011307, ENSSSCT00000013746, ENSSSCT00000018206, ENSSSCT00000011538, ENSSSCT00000003320, ENSSSCT00000016946, ENSSSCT00000018222,…
8	ssc04070:Phosphatidylinositol signaling system	35	0.0049	ENSSSCT00000000569, ENSSSCT00000009038, ENSSSCT00000004486, ENSSSCT00000005471, ENSSSCT00000002705, ENSSSCT00000014779, ENSSSCT00000011901, ENSSSCT00000007544, ENSSSCT00000017511, ENSSSCT00000013651, ENSSSCT00000010723, ENSSSCT00000013831, ENSSSCT00000018467, ENSSSCT00000016653, ENSSSCT00000015166, ENSSSCT00000011688, ENSSSCT00000008048, ENSSSCT00000000471, ENSSSCT00000018206, ENSSSCT00000007126,…
9	ssc04912:GnRH signaling pathway	34	0.0065	ENSSSCT00000008632, ENSSSCT00000000569, ENSSSCT00000003498, ENSSSCT00000008246, ENSSSCT00000005471, ENSSSCT00000002705, ENSSSCT00000014779, ENSSSCT00000011901, ENSSSCT00000003497, ENSSSCT00000014840, ENSSSCT00000000827, ENSSSCT00000008025, ENSSSCT00000011042, ENSSSCT00000015303, ENSSSCT00000015166, ENSSSCT00000007126, ENSSSCT00000012623, ENSSSCT00000004465, ENSSSCT00000018424, ENSSSCT00000005843,…
10	ssc04962:Vasopressin-regulated water reabsorption	16	0.00754	ENSSSCT00000008246, ENSSSCT00000012301, ENSSSCT00000017365, ENSSSCT00000012746, ENSSSCT00000006218, ENSSSCT00000002820, ENSSSCT00000009061, ENSSSCT00000014487, ENSSSCT00000018852, ENSSSCT00000000184, ENSSSCT00000012032, ENSSSCT00000009072, ENSSSCT00000009387, ENSSSCT00000005452, ENSSSCT00000017988
11	ssc04062:Chemokine signaling pathway	49	0.00887	ENSSSCT00000000569, ENSSSCT00000009038, ENSSSCT00000008887, ENSSSCT00000009425, ENSSSCT00000018077, ENSSSCT00000008148, ENSSSCT00000015634, ENSSSCT00000007544, ENSSSCT00000008025, ENSSSCT00000006511, ENSSSCT00000018951, ENSSSCT00000012856, ENSSSCT00000006315, ENSSSCT00000018505, ENSSSCT00000011056, ENSSSCT00000011042, ENSSSCT00000017384, ENSSSCT00000018467, ENSSSCT00000015166, ENSSSCT00000004849,…
12	ssc04720:Long-term potentiation	28	0.00968	ENSSSCT00000000569, ENSSSCT00000000319, ENSSSCT00000005471, ENSSSCT00000002705, ENSSSCT00000014779, ENSSSCT00000011901, ENSSSCT00000000827, ENSSSCT00000004447, ENSSSCT00000011274, ENSSSCT00000009431, ENSSSCT00000011042, ENSSSCT00000015166, ENSSSCT00000005250, ENSSSCT00000009144, ENSSSCT00000007126, ENSSSCT00000013304, ENSSSCT00000012623, ENSSSCT00000005843, ENSSSCT00000005821, ENSSSCT00000011919,…
13	ssc05200:Pathways in cancer	88	0.00989	ENSSSCT00000002650, ENSSSCT00000000569, ENSSSCT00000003517, ENSSSCT00000014246, ENSSSCT00000008887, ENSSSCT00000004078, ENSSSCT00000014250, ENSSSCT00000014100, ENSSSCT00000007544, ENSSSCT00000006511, ENSSSCT00000006307, ENSSSCT00000018951, ENSSSCT00000017610, ENSSSCT00000006641, ENSSSCT00000017372, ENSSSCT00000001744, ENSSSCT00000011056, ENSSSCT00000015788, ENSSSCT00000011042, ENSSSCT00000007909,…
14	ssc04144:Endocytosis	71	0.00994	ENSSSCT00000001333, ENSSSCT00000009038, ENSSSCT00000000996, ENSSSCT00000011673, ENSSSCT00000001334, ENSSSCT00000007552, ENSSSCT00000005649, ENSSSCT00000006484, ENSSSCT00000005124, ENSSSCT00000016163, ENSSSCT00000008411, ENSSSCT00000008025, ENSSSCT00000017856, ENSSSCT00000008712, ENSSSCT00000012856, ENSSSCT00000011157, ENSSSCT00000013209, ENSSSCT00000000812, ENSSSCT00000002681, ENSSSCT00000004213,…
15	ssc04810:Regulation of actin cytoskeleton	78	0.0102	ENSSSCT00000012975, ENSSSCT00000018842, ENSSSCT00000010774, ENSSSCT00000013641, ENSSSCT00000005713, ENSSSCT00000009038, ENSSSCT00000018795, ENSSSCT00000016377, ENSSSCT00000011893, ENSSSCT00000012112, ENSSSCT00000008887, ENSSSCT00000005709, ENSSSCT00000010877, ENSSSCT00000009425, ENSSSCT00000018077, ENSSSCT00000010181, ENSSSCT00000008848, ENSSSCT00000007544, ENSSSCT00000008025, ENSSSCT00000006511,…
16	ssc05130:Pathogenic Escherichia coli infection	36	0.0162	ENSSSCT00000000569, ENSSSCT00000009038, ENSSSCT00000006427, ENSSSCT00000008079, ENSSSCT00000007121, ENSSSCT00000000207, ENSSSCT00000009425, ENSSSCT00000018077, ENSSSCT00000011909, ENSSSCT00000018474, ENSSSCT00000009152, ENSSSCT00000013162, ENSSSCT00000015166, ENSSSCT00000014820, ENSSSCT00000008921, ENSSSCT00000008433, ENSSSCT00000000645, ENSSSCT00000006275, ENSSSCT00000007126, ENSSSCT00000012858,…
17	ssc00562:Inositol phosphate metabolism	22	0.0201	ENSSSCT00000009038, ENSSSCT00000004486, ENSSSCT00000017511, ENSSSCT00000013651, ENSSSCT00000010723, ENSSSCT00000013831, ENSSSCT00000016653, ENSSSCT00000011688, ENSSSCT00000008048, ENSSSCT00000000471, ENSSSCT00000018206, ENSSSCT00000016162, ENSSSCT00000008969, ENSSSCT00000002621, ENSSSCT00000010923, ENSSSCT00000006840, ENSSSCT00000014307, ENSSSCT00000018284, ENSSSCT00000017475, ENSSSCT00000007262,…
18	ssc05412:Arrhythmogenic right ventricular cardiomyopathy (ARVC)	29	0.0206	ENSSSCT00000012975, ENSSSCT00000018842, ENSSSCT00000004558, ENSSSCT00000000827, ENSSSCT00000009152, ENSSSCT00000004122, ENSSSCT00000017372, ENSSSCT00000001118, ENSSSCT00000000380, ENSSSCT00000017373, ENSSSCT00000017452, ENSSSCT00000015666, ENSSSCT00000003355, ENSSSCT00000005331, ENSSSCT00000011578, ENSSSCT00000012342, ENSSSCT00000009036, ENSSSCT00000003290, ENSSSCT00000016777, ENSSSCT00000000570,…
19	ssc05110:Vibrio cholerae infection	24	0.0207	ENSSSCT00000000569, ENSSSCT00000008246, ENSSSCT00000018047, ENSSSCT00000009152, ENSSSCT00000005542, ENSSSCT00000012718, ENSSSCT00000015166, ENSSSCT00000008048, ENSSSCT00000007126, ENSSSCT00000005553, ENSSSCT00000015576, ENSSSCT00000005359, ENSSSCT00000011578, ENSSSCT00000005843, ENSSSCT00000000111, ENSSSCT00000017863, ENSSSCT00000017980, ENSSSCT00000005781, ENSSSCT00000016835, ENSSSCT00000009387,…
20	ssc04520:Adherens junction	33	0.022	ENSSSCT00000004987, ENSSSCT00000007007, ENSSSCT00000018077, ENSSSCT00000016490, ENSSSCT00000008025, ENSSSCT00000009152, ENSSSCT00000004355, ENSSSCT00000019328, ENSSSCT00000011042, ENSSSCT00000012293, ENSSSCT00000015666, ENSSSCT00000004353, ENSSSCT00000015389, ENSSSCT00000004790, ENSSSCT00000019327, ENSSSCT00000014394, ENSSSCT00000015559, ENSSSCT00000005359, ENSSSCT00000011578, ENSSSCT00000012342,…
21	ssc04370:VEGF signaling pathway	27	0.0258	ENSSSCT00000008632, ENSSSCT00000000569, ENSSSCT00000014246, ENSSSCT00000014250, ENSSSCT00000007544, ENSSSCT00000008025, ENSSSCT00000006511, ENSSSCT00000011274, ENSSSCT00000011042, ENSSSCT00000018467, ENSSSCT00000015166, ENSSSCT00000005250, ENSSSCT00000009683, ENSSSCT00000009144, ENSSSCT00000008048, ENSSSCT00000007126, ENSSSCT00000010065, ENSSSCT00000003320, ENSSSCT00000007161, ENSSSCT00000005843,…
22	ssc00780:Biotin metabolism	2	0.027	ENSSSCT00000013191, ENSSSCT00000012258
23	ssc04150:mTOR signaling pathway mTOR	20	0.0287	ENSSSCT00000006306, ENSSSCT00000008833, ENSSSCT00000014250, ENSSSCT00000018353, ENSSSCT00000007544, ENSSSCT00000004447, ENSSSCT00000011042, ENSSSCT00000018467, ENSSSCT00000010681, ENSSSCT00000015166, ENSSSCT00000017712, ENSSSCT00000010296, ENSSSCT00000013304, ENSSSCT00000005617, ENSSSCT00000003320, ENSSSCT00000005843, ENSSSCT00000010060, ENSSSCT00000003952, ENSSSCT00000016979, ENSSSCT00000011259
24	ssc03060:Protein export	8	0.0302	ENSSSCT00000016875, ENSSSCT00000012718, ENSSSCT00000002187, ENSSSCT00000016202, ENSSSCT00000006159, ENSSSCT00000017170
25	ssc00512:Mucin type O-Glycan biosynthesis	7	0.0312	ENSSSCT00000018588, ENSSSCT00000011151, ENSSSCT00000016714, ENSSSCT00000017320, ENSSSCT00000004144, ENSSSCT00000005812, ENSSSCT00000013781
26	ssc00510:N-Glycan biosynthesis	15	0.0336	ENSSSCT00000007372, ENSSSCT00000010279, ENSSSCT00000011059, ENSSSCT00000017101, ENSSSCT00000004691, ENSSSCT00000017469, ENSSSCT00000012296, ENSSSCT00000005522, ENSSSCT00000015510, ENSSSCT00000002038, ENSSSCT00000013598, ENSSSCT00000008021, ENSSSCT00000016143, ENSSSCT00000015888, ENSSSCT00000018132
27	ssc05131:Shigellosis	29	0.0357	ENSSSCT00000009038, ENSSSCT00000008887, ENSSSCT00000009425, ENSSSCT00000018077, ENSSSCT00000008148, ENSSSCT00000008025, ENSSSCT00000009152, ENSSSCT00000011056, ENSSSCT00000011042, ENSSSCT00000015303, ENSSSCT00000010037, ENSSSCT00000006275, ENSSSCT00000011538, ENSSSCT00000011578, ENSSSCT00000019115, ENSSSCT00000014523, ENSSSCT00000016950, ENSSSCT00000015687, ENSSSCT00000012366, ENSSSCT00000001196,…
28	ssc05211:Renal cell carcinoma	20	0.0358	ENSSSCT00000008887, ENSSSCT00000014250, ENSSSCT00000006289, ENSSSCT00000007544, ENSSSCT00000006284, ENSSSCT00000011056, ENSSSCT00000011042, ENSSSCT00000018467, ENSSSCT00000009909, ENSSSCT00000005617, ENSSSCT00000003320, ENSSSCT00000001996, ENSSSCT00000013200, ENSSSCT00000007282, ENSSSCT00000000523, ENSSSCT00000009280, ENSSSCT00000003910, ENSSSCT00000007433, ENSSSCT00000012151, ENSSSCT00000016232
29	ssc00030:Pentose phosphate pathway	9	0.0426	ENSSSCT00000005714, ENSSSCT00000009598, ENSSSCT00000018709, ENSSSCT00000019331, ENSSSCT00000004079, ENSSSCT00000012220, ENSSSCT00000008693, ENSSSCT00000013733, ENSSSCT00000008028
30	ssc04360:Axon guidance	44	0.0433	ENSSSCT00000009038, ENSSSCT00000009425, ENSSSCT00000016906, ENSSSCT00000006293, ENSSSCT00000010401, ENSSSCT00000006511, ENSSSCT00000011274, ENSSSCT00000010453, ENSSSCT00000013132, ENSSSCT00000000980, ENSSSCT00000003918, ENSSSCT00000011042, ENSSSCT00000013850, ENSSSCT00000016495, ENSSSCT00000005250, ENSSSCT00000008921, ENSSSCT00000009144, ENSSSCT00000001686, ENSSSCT00000000645, ENSSSCT00000009048,…
31	ssc00310:Lysine degradation	20	0.0468	ENSSSCT00000012631, ENSSSCT00000007007, ENSSSCT00000002992, ENSSSCT00000006607, ENSSSCT00000006874, ENSSSCT00000011409, ENSSSCT00000001041, ENSSSCT00000014701, ENSSSCT00000013999, ENSSSCT00000012797, ENSSSCT00000018225, ENSSSCT00000010749, ENSSSCT00000000204, ENSSSCT00000009499, ENSSSCT00000015169, ENSSSCT00000008529, ENSSSCT00000014088, ENSSSCT00000002639, ENSSSCT00000017228, ENSSSCT00000003811
32	ssc05100:Bacterial invasion of epithelial cells	30	0.0488	ENSSSCT00000008887, ENSSSCT00000018077, ENSSSCT00000008148, ENSSSCT00000007544, ENSSSCT00000008025, ENSSSCT00000006511, ENSSSCT00000017610, ENSSSCT00000009152, ENSSSCT00000013209, ENSSSCT00000011056, ENSSSCT00000018467, ENSSSCT00000018113, ENSSSCT00000015666, ENSSSCT00000010065, ENSSSCT00000009909, ENSSSCT00000011578, ENSSSCT00000012342, ENSSSCT00000007161, ENSSSCT00000010849, ENSSSCT00000008914,…
