# Supplementary material for: Comparative Anterior Pituitary miRNA and mRNA Expression Profiles of Bama Minipigs and Landrace Pigs Reveal Potential Molecular Network Involved in Animal Postnatal Growth
Source: PLoS One. 2015 Jul 2;10(7):e0131987. doi: 10.1371/journal.pone.0131987 (PMC4489742; doi:10.1371/journal.pone.0131987)
Supplement: S7 Table — (XLS) [file pone.0131987.s007.xls]

## Sheet: miRNAs-mRNAs interaction
Algorithm	miRNA ID	log2(YB vs.YC)	up or down(miRNAs)	Transcript ID	Transcript symbol	log2(YB vs.YC)	up or down(transcripts)
Targetscan	ssc-let-7e	1.09	up	ENSSSCT00000000759	CHD4	1.01	up
Targetscan	ssc-let-7e	1.09	up	ENSSSCT00000000941	GNPTAB	-2.2	down
Targetscan	ssc-let-7e	1.09	up	ENSSSCT00000001716	FANCE	1.84	up
Targetscan	ssc-let-7e	1.09	up	ENSSSCT00000002038	MAN2A2	-2.07	down
Targetscan	ssc-let-7e	1.09	up	ENSSSCT00000002091	RCN2	-1.08	down
Targetscan	ssc-let-7e	1.09	up	ENSSSCT00000004144	GALNT1	-1.8	down
Targetscan	ssc-let-7e	1.09	up	ENSSSCT00000005723	MPDZ	-1.1	down
Targetscan	ssc-let-7e	1.09	up	ENSSSCT00000006757	PKIA	-2.15	down
Targetscan	ssc-let-7e	1.09	up	ENSSSCT00000008237	NPEPL1	1.02	up
Targetscan	ssc-let-7e	1.09	up	ENSSSCT00000008751	NME4	4.32	up
Targetscan	ssc-let-7e	1.09	up	ENSSSCT00000010066	SMARCAD1	-2.03	down
Targetscan	ssc-let-7e	1.09	up	ENSSSCT00000010279	ALG11	1.1	up
Targetscan	ssc-let-7e	1.09	up	ENSSSCT00000010462	COL4A1	-1.46	down
Targetscan	ssc-let-7e	1.09	up	ENSSSCT00000010463	COL4A2	-1.25	down
Targetscan	ssc-let-7e	1.09	up	ENSSSCT00000010548	POLR3D	-1.21	down
Targetscan	ssc-let-7e	1.09	up	ENSSSCT00000011546	SCD	-1.44	down
Targetscan	ssc-let-7e	1.09	up	ENSSSCT00000011592	LOC100522521	1.19	up
Targetscan	ssc-let-7e	1.09	up	ENSSSCT00000014645	EIF4G2	-2.28	down
Targetscan	ssc-let-7e	1.09	up	ENSSSCT00000015450	RASA1	-1.26	down
Targetscan	ssc-let-7e	1.09	up	ENSSSCT00000015559	CEP120	-2.16	down
Targetscan	ssc-let-7e	1.09	up	ENSSSCT00000015974	FXC1	1.25	up
Targetscan	ssc-let-7e	1.09	up	ENSSSCT00000016307	C11ORF54	1.61	up
Targetscan	ssc-let-7e	1.09	up	ENSSSCT00000016630	VPS26B	-2.3	down
Targetscan	ssc-let-7e	1.09	up	ENSSSCT00000016699	COL1A2	-1.54	down
Targetscan	ssc-let-7e	1.09	up	ENSSSCT00000017266	UGGT1	-2.9	down
Targetscan	ssc-let-7e	1.09	up	ENSSSCT00000017459	COL3A1	-1.51	down
Targetscan	ssc-let-7e	1.09	up	ENSSSCT00000018047	ATP6V1F	1.05	up
Targetscan	ssc-let-7e	1.09	up	ENSSSCT00000018077	WASL	1.06	up
Targetscan	ssc-let-7e	1.09	up	ENSSSCT00000018338	SLC1A3	-11.94	down
Targetscan	ssc-let-7e	1.09	up	ENSSSCT00000018459	NLN	1.65	up
Targetscan	ssc-let-7e	1.09	up	ENSSSCT00000018498	ERGIC1	-2.44	down
Targetscan	ssc-let-7e	1.09	up	ENSSSCT00000018842	ITGB3	2.64	up
Targetscan	ssc-let-7e	1.09	up	ENSSSCT00000019066	LOC100518093	2.67	up
Targetscan	ssc-miR-1	4.08	up	ENSSSCT00000000494	MON2	-4.54	down
Targetscan	ssc-miR-1	4.08	up	ENSSSCT00000000523		-1.68	down
Targetscan	ssc-miR-1	4.08	up	ENSSSCT00000000865	TWF1	-2.92	down
Targetscan	ssc-miR-1	4.08	up	ENSSSCT00000001158	MYLIP	-2.24	down
Targetscan	ssc-miR-1	4.08	up	ENSSSCT00000001660	GCLC	-2.89	down
Targetscan	ssc-miR-1	4.08	up	ENSSSCT00000003036	AP1G1	-3.13	down
Targetscan	ssc-miR-1	4.08	up	ENSSSCT00000003119	ARL2BP	-1.24	down
Targetscan	ssc-miR-1	4.08	up	ENSSSCT00000003215	ALKBH6	1.16	up
Targetscan	ssc-miR-1	4.08	up	ENSSSCT00000003226	CLIPR-59	-1.21	down
Targetscan	ssc-miR-1	4.08	up	ENSSSCT00000003910	CDC42	-1.44	down
Targetscan	ssc-miR-1	4.08	up	ENSSSCT00000004068	CAP1	-1.04	down
Targetscan	ssc-miR-1	4.08	up	ENSSSCT00000004116	SS18	-3.65	down
Targetscan	ssc-miR-1	4.08	up	ENSSSCT00000004213	DNAJC6	-3.4	down
Targetscan	ssc-miR-1	4.08	up	ENSSSCT00000004358	HYI	1.07	up
Targetscan	ssc-miR-1	4.08	up	ENSSSCT00000004640	EPB41L2	-1.53	down
Targetscan	ssc-miR-1	4.08	up	ENSSSCT00000004810	CCNC	-2.78	down
Targetscan	ssc-miR-1	4.08	up	ENSSSCT00000004948	MYO6	1.34	up
Targetscan	ssc-miR-1	4.08	up	ENSSSCT00000005017	NARS	-1.11	down
Targetscan	ssc-miR-1	4.08	up	ENSSSCT00000005070	RNF111	-1.57	down
Targetscan	ssc-miR-1	4.08	up	ENSSSCT00000005172		-2.89	down
Targetscan	ssc-miR-1	4.08	up	ENSSSCT00000005227	VPS39	-2.58	down
Targetscan	ssc-miR-1	4.08	up	ENSSSCT00000005381	CYB5A	-1.12	down
Targetscan	ssc-miR-1	4.08	up	ENSSSCT00000005647	TEK	-2.35	down
Targetscan	ssc-miR-1	4.08	up	ENSSSCT00000005768	KANK1	-1.09	down
Targetscan	ssc-miR-1	4.08	up	ENSSSCT00000005925	NOR1	2.91	up
Targetscan	ssc-miR-1	4.08	up	ENSSSCT00000005968	SLC44A1	-2.9	down
Targetscan	ssc-miR-1	4.08	up	ENSSSCT00000006651	YWHAZ	-2.12	down
Targetscan	ssc-miR-1	4.08	up	ENSSSCT00000006834	SDCBP	-1.78	down
Targetscan	ssc-miR-1	4.08	up	ENSSSCT00000007421	CAPZA1	-1.03	down
Targetscan	ssc-miR-1	4.08	up	ENSSSCT00000007433	RAP1A	-1.43	down
Targetscan	ssc-miR-1	4.08	up	ENSSSCT00000007523	HIAT1	-2.53	down
Targetscan	ssc-miR-1	4.08	up	ENSSSCT00000007541	CNN3	-1.76	down
Targetscan	ssc-miR-1	4.08	up	ENSSSCT00000007769	SEC23B	-1.21	down
Targetscan	ssc-miR-1	4.08	up	ENSSSCT00000008028	NNAT	-1.03	down
Targetscan	ssc-miR-1	4.08	up	ENSSSCT00000008079	YWHAB	1.46	up
Targetscan	ssc-miR-1	4.08	up	ENSSSCT00000008192	ZNF217	-1.78	down
Targetscan	ssc-miR-1	4.08	up	ENSSSCT00000008288	PSMG3	1.34	up
Targetscan	ssc-miR-1	4.08	up	ENSSSCT00000008909	STARD7	-2.86	down
Targetscan	ssc-miR-1	4.08	up	ENSSSCT00000009300	HEATR5B	-1.25	down
Targetscan	ssc-miR-1	4.08	up	ENSSSCT00000009492	LETM1	-1.34	down
Targetscan	ssc-miR-1	4.08	up	ENSSSCT00000009580	DHX15	-1.78	down
Targetscan	ssc-miR-1	4.08	up	ENSSSCT00000009598	PGM2	1.62	up
Targetscan	ssc-miR-1	4.08	up	ENSSSCT00000010065	PDLIM5	-2.37	down
Targetscan	ssc-miR-1	4.08	up	ENSSSCT00000010066	SMARCAD1	-2.03	down
Targetscan	ssc-miR-1	4.08	up	ENSSSCT00000010395	NDFIP2	-1.92	down
Targetscan	ssc-miR-1	4.08	up	ENSSSCT00000010835	LOC100151787	-1.77	down
Targetscan	ssc-miR-1	4.08	up	ENSSSCT00000010896	CORO1C	-1.75	down
Targetscan	ssc-miR-1	4.08	up	ENSSSCT00000011546	SCD	-1.44	down
Targetscan	ssc-miR-1	4.08	up	ENSSSCT00000012329	WDR48	-1.59	down
Targetscan	ssc-miR-1	4.08	up	ENSSSCT00000012522	NISCH	-3.58	down
Targetscan	ssc-miR-1	4.08	up	ENSSSCT00000012547	ARF4	-1.65	down
Targetscan	ssc-miR-1	4.08	up	ENSSSCT00000012552	ABHD6	-1.85	down
Targetscan	ssc-miR-1	4.08	up	ENSSSCT00000012718	SEC61A1	-3.36	down
Targetscan	ssc-miR-1	4.08	up	ENSSSCT00000013303	EIF1AX	-2.5	down
Targetscan	ssc-miR-1	4.08	up	ENSSSCT00000013820	THOC2	1.72	up
Targetscan	ssc-miR-1	4.08	up	ENSSSCT00000014266	RTN3	-1.23	down
Targetscan	ssc-miR-1	4.08	up	ENSSSCT00000014483	DGKZ	-1.2	down
Targetscan	ssc-miR-1	4.08	up	ENSSSCT00000014665	PTBP1	-2.26	down
Targetscan	ssc-miR-1	4.08	up	ENSSSCT00000014755	SH3GL1	-1.06	down
Targetscan	ssc-miR-1	4.08	up	ENSSSCT00000014898	PDE4A	1.18	up
Targetscan	ssc-miR-1	4.08	up	ENSSSCT00000015406	LHFPL2	-13.2	down
Targetscan	ssc-miR-1	4.08	up	ENSSSCT00000015460	POLR3G	2.32	up
Targetscan	ssc-miR-1	4.08	up	ENSSSCT00000015573	PRRC1	-2.13	down
Targetscan	ssc-miR-1	4.08	up	ENSSSCT00000015634	CXCL14	-12.49	down
Targetscan	ssc-miR-1	4.08	up	ENSSSCT00000015671	MATR3	-2.66	down
Targetscan	ssc-miR-1	4.08	up	ENSSSCT00000016269	PICALM	-2.03	down
Targetscan	ssc-miR-1	4.08	up	ENSSSCT00000016699	COL1A2	-1.54	down
Targetscan	ssc-miR-1	4.08	up	ENSSSCT00000016974	CENPF	1.91	up
Targetscan	ssc-miR-1	4.08	up	ENSSSCT00000017053	FAIM3	2.53	up
Targetscan	ssc-miR-1	4.08	up	ENSSSCT00000017192	SNX25	-1.9	down
Targetscan	ssc-miR-1	4.08	up	ENSSSCT00000017479	NAB1	-3.23	down
Targetscan	ssc-miR-1	4.08	up	ENSSSCT00000017610	FN1	-4.13	down
Targetscan	ssc-miR-1	4.08	up	ENSSSCT00000017825	SEPT2	-2.69	down
Targetscan	ssc-miR-1	4.08	up	ENSSSCT00000017856	STAM2	-4.39	down
Targetscan	ssc-miR-1	4.08	up	ENSSSCT00000018077	WASL	1.06	up
Targetscan	ssc-miR-1	4.08	up	ENSSSCT00000018303	GOLPH3	-3.13	down
Targetscan	ssc-miR-1	4.08	up	ENSSSCT00000018316	C1QTNF3	1.69	up
Targetscan	ssc-miR-1	4.08	up	ENSSSCT00000018459	NLN	1.65	up
Targetscan	ssc-miR-1	4.08	up	ENSSSCT00000019230	CLTC	-1.71	down
Targetscan	ssc-miR-101	1.36	up	ENSSSCT00000000038	PACSIN2	-1.48	down
Targetscan	ssc-miR-101	1.36	up	ENSSSCT00000000494	MON2	-4.54	down
Targetscan	ssc-miR-101	1.36	up	ENSSSCT00000000523		-1.68	down
Targetscan	ssc-miR-101	1.36	up	ENSSSCT00000001660	GCLC	-2.89	down
Targetscan	ssc-miR-101	1.36	up	ENSSSCT00000001670	BEND6	-1.95	down
Targetscan	ssc-miR-101	1.36	up	ENSSSCT00000001764	ZFAND3	-2.22	down
Targetscan	ssc-miR-101	1.36	up	ENSSSCT00000002091	RCN2	-1.08	down
Targetscan	ssc-miR-101	1.36	up	ENSSSCT00000002093	TSPAN3	-1.21	down
Targetscan	ssc-miR-101	1.36	up	ENSSSCT00000002549	ATP6V1D	-1.22	down
Targetscan	ssc-miR-101	1.36	up	ENSSSCT00000002650	FOS	4.24	up
Targetscan	ssc-miR-101	1.36	up	ENSSSCT00000004080	ANKRD12	1.19	up
Targetscan	ssc-miR-101	1.36	up	ENSSSCT00000004168	DNAJB4	-2.25	down
Targetscan	ssc-miR-101	1.36	up	ENSSSCT00000004284	EPS15	-2.32	down
Targetscan	ssc-miR-101	1.36	up	ENSSSCT00000004309	KIAA0494	-1.99	down
Targetscan	ssc-miR-101	1.36	up	ENSSSCT00000004455	QKI	-3.58	down
Targetscan	ssc-miR-101	1.36	up	ENSSSCT00000004556	FBXO30	-2.02	down
Targetscan	ssc-miR-101	1.36	up	ENSSSCT00000004640	EPB41L2	-1.53	down
Targetscan	ssc-miR-101	1.36	up	ENSSSCT00000005070	RNF111	-1.57	down
Targetscan	ssc-miR-101	1.36	up	ENSSSCT00000005093	RAB27A	-1.36	down
Targetscan	ssc-miR-101	1.36	up	ENSSSCT00000005098	FAM214A	-1.43	down
Targetscan	ssc-miR-101	1.36	up	ENSSSCT00000005601	LOC100155212	-1.28	down
Targetscan	ssc-miR-101	1.36	up	ENSSSCT00000005811	RFK	-1.56	down
Targetscan	ssc-miR-101	1.36	up	ENSSSCT00000005925	NOR1	2.91	up
Targetscan	ssc-miR-101	1.36	up	ENSSSCT00000006585	ENPP2	-1.86	down
Targetscan	ssc-miR-101	1.36	up	ENSSSCT00000006797	CSPP1	1.53	up
Targetscan	ssc-miR-101	1.36	up	ENSSSCT00000006834	SDCBP	-1.78	down
Targetscan	ssc-miR-101	1.36	up	ENSSSCT00000007708	PRNP	-1.23	down
Targetscan	ssc-miR-101	1.36	up	ENSSSCT00000007746	ESF1	1.07	up
Targetscan	ssc-miR-101	1.36	up	ENSSSCT00000007804	LOC100621414	-2.86	down
Targetscan	ssc-miR-101	1.36	up	ENSSSCT00000008003	EPB41L1	-1.08	down
Targetscan	ssc-miR-101	1.36	up	ENSSSCT00000008048	PLCG1	-2.68	down
Targetscan	ssc-miR-101	1.36	up	ENSSSCT00000008181	MOCS3	-2.4	down
Targetscan	ssc-miR-101	1.36	up	ENSSSCT00000008192	ZNF217	-1.78	down
Targetscan	ssc-miR-101	1.36	up	ENSSSCT00000008195	CYP24A1	2.6	up
Targetscan	ssc-miR-101	1.36	up	ENSSSCT00000008339	LMTK2	-2.9	down
Targetscan	ssc-miR-101	1.36	up	ENSSSCT00000009153	RAB1B	-1.35	down
Targetscan	ssc-miR-101	1.36	up	ENSSSCT00000009224	KLRAQ1	-1.64	down
Targetscan	ssc-miR-101	1.36	up	ENSSSCT00000009236	MCFD2	-2.38	down
Targetscan	ssc-miR-101	1.36	up	ENSSSCT00000010186	CDK8	-1.96	down
Targetscan	ssc-miR-101	1.36	up	ENSSSCT00000010242	PDS5B	1.6	up
Targetscan	ssc-miR-101	1.36	up	ENSSSCT00000010300	RB1	-1.28	down
Targetscan	ssc-miR-101	1.36	up	ENSSSCT00000010346	WBP4	1.58	up
Targetscan	ssc-miR-101	1.36	up	ENSSSCT00000010923	PITPNB	-2.02	down
Targetscan	ssc-miR-101	1.36	up	ENSSSCT00000011079	HIRA	-1.07	down
Targetscan	ssc-miR-101	1.36	up	ENSSSCT00000011259	DDIT4	-1.32	down
Targetscan	ssc-miR-101	1.36	up	ENSSSCT00000012299	CMTM6	-2.82	down
Targetscan	ssc-miR-101	1.36	up	ENSSSCT00000012367	ABHD5	-2.43	down
Targetscan	ssc-miR-101	1.36	up	ENSSSCT00000012623		-2.27	down
Targetscan	ssc-miR-101	1.36	up	ENSSSCT00000013041	NAA50	-1.98	down
Targetscan	ssc-miR-101	1.36	up	ENSSSCT00000013303	EIF1AX	-2.5	down
Targetscan	ssc-miR-101	1.36	up	ENSSSCT00000013396	MED14	-1.22	down
Targetscan	ssc-miR-101	1.36	up	ENSSSCT00000013398	DDX3X	-4.07	down
Targetscan	ssc-miR-101	1.36	up	ENSSSCT00000014645	EIF4G2	-2.28	down
Targetscan	ssc-miR-101	1.36	up	ENSSSCT00000014898	PDE4A	1.18	up
Targetscan	ssc-miR-101	1.36	up	ENSSSCT00000015338	MXD3	2.48	up
Targetscan	ssc-miR-101	1.36	up	ENSSSCT00000015475	RHOBTB3	-3.72	down
Targetscan	ssc-miR-101	1.36	up	ENSSSCT00000015577	FBN2	-2.4	down
Targetscan	ssc-miR-101	1.36	up	ENSSSCT00000015606	KIF3A	1.74	up
Targetscan	ssc-miR-101	1.36	up	ENSSSCT00000015618	C5ORF15	-2.35	down
Targetscan	ssc-miR-101	1.36	up	ENSSSCT00000015974	FXC1	1.25	up
Targetscan	ssc-miR-101	1.36	up	ENSSSCT00000016269	PICALM	-2.03	down
Targetscan	ssc-miR-101	1.36	up	ENSSSCT00000016341	LOC100520090	1.38	up
Targetscan	ssc-miR-101	1.36	up	ENSSSCT00000017089	DARS	-1.58	down
Targetscan	ssc-miR-101	1.36	up	ENSSSCT00000017320	GALNT3	-2.17	down
Targetscan	ssc-miR-101	1.36	up	ENSSSCT00000017374		-3.03	down
Targetscan	ssc-miR-101	1.36	up	ENSSSCT00000017436	SSFA2	-2.45	down
Targetscan	ssc-miR-101	1.36	up	ENSSSCT00000017442	NCKAP1	-2.21	down
Targetscan	ssc-miR-101	1.36	up	ENSSSCT00000017531	CFLAR	2.21	up
Targetscan	ssc-miR-101	1.36	up	ENSSSCT00000017610	FN1	-4.13	down
Targetscan	ssc-miR-101	1.36	up	ENSSSCT00000018077	WASL	1.06	up
Targetscan	ssc-miR-101	1.36	up	ENSSSCT00000018088	PTPRZ1	-3.26	down
Targetscan	ssc-miR-101	1.36	up	ENSSSCT00000018113	CAV2	-2.98	down
Targetscan	ssc-miR-101	1.36	up	ENSSSCT00000018220	H2AFZ	1.39	up
Targetscan	ssc-miR-101	1.36	up	ENSSSCT00000018316	C1QTNF3	1.69	up
Targetscan	ssc-miR-101	1.36	up	ENSSSCT00000018459	NLN	1.65	up
Targetscan	ssc-miR-101	1.36	up	ENSSSCT00000018555	UBLCP1	-1.24	down
Targetscan	ssc-miR-101	1.36	up	ENSSSCT00000018852	NSF	-2.22	down
Targetscan	ssc-miR-101	1.36	up	ENSSSCT00000018936	PSMC3IP	2.37	up
Targetscan	ssc-miR-101	1.36	up	ENSSSCT00000019107	MYST2	-1.09	down
Targetscan	ssc-miR-101	1.36	up	ENSSSCT00000019411	PAFAH1B1	-1.02	down
Targetscan	ssc-miR-133a-3p	2.23	up	ENSSSCT00000000039	ARFGAP3	-1.59	down
Targetscan	ssc-miR-133a-3p	2.23	up	ENSSSCT00000000466	DDIT3	1.12	up
Targetscan	ssc-miR-133a-3p	2.23	up	ENSSSCT00000001846	KLHDC3	2.37	up
Targetscan	ssc-miR-133a-3p	2.23	up	ENSSSCT00000002103	PTPN9	-2.04	down
Targetscan	ssc-miR-133a-3p	2.23	up	ENSSSCT00000002557	RDH11	-1.85	down
Targetscan	ssc-miR-133a-3p	2.23	up	ENSSSCT00000002639	DLST	-1.18	down
Targetscan	ssc-miR-133a-3p	2.23	up	ENSSSCT00000003739	ICMT	-3.35	down
Targetscan	ssc-miR-133a-3p	2.23	up	ENSSSCT00000004068	CAP1	-1.04	down
Targetscan	ssc-miR-133a-3p	2.23	up	ENSSSCT00000004213	DNAJC6	-3.4	down
Targetscan	ssc-miR-133a-3p	2.23	up	ENSSSCT00000004853	SESN1	-2.15	down
Targetscan	ssc-miR-133a-3p	2.23	up	ENSSSCT00000004856	GTF3C6	-2.62	down
Targetscan	ssc-miR-133a-3p	2.23	up	ENSSSCT00000005011	TXNL1	-1.49	down
Targetscan	ssc-miR-133a-3p	2.23	up	ENSSSCT00000005184	FRMD5	-2.72	down
Targetscan	ssc-miR-133a-3p	2.23	up	ENSSSCT00000005781	TJP2	-1.46	down
Targetscan	ssc-miR-133a-3p	2.23	up	ENSSSCT00000006360	PCSK6	-1.93	down
Targetscan	ssc-miR-133a-3p	2.23	up	ENSSSCT00000006704	C8orf83	-3.9	down
Targetscan	ssc-miR-133a-3p	2.23	up	ENSSSCT00000006787	TRAM1	-2.41	down
Targetscan	ssc-miR-133a-3p	2.23	up	ENSSSCT00000008028	NNAT	-1.03	down
Targetscan	ssc-miR-133a-3p	2.23	up	ENSSSCT00000008252	SLMO2	-2.26	down
Targetscan	ssc-miR-133a-3p	2.23	up	ENSSSCT00000008288	PSMG3	1.34	up
Targetscan	ssc-miR-133a-3p	2.23	up	ENSSSCT00000008460	WBSCR27	2.51	up
Targetscan	ssc-miR-133a-3p	2.23	up	ENSSSCT00000008751	NME4	4.32	up
Targetscan	ssc-miR-133a-3p	2.23	up	ENSSSCT00000008909	STARD7	-2.86	down
Targetscan	ssc-miR-133a-3p	2.23	up	ENSSSCT00000008982	CNNM3	-2.35	down
Targetscan	ssc-miR-133a-3p	2.23	up	ENSSSCT00000011068	MED15	-1.07	down
Targetscan	ssc-miR-133a-3p	2.23	up	ENSSSCT00000012068	ARHGAP12	-3.17	down
Targetscan	ssc-miR-133a-3p	2.23	up	ENSSSCT00000013067	CD47	-3.44	down
Targetscan	ssc-miR-133a-3p	2.23	up	ENSSSCT00000013889	RBMX	-1.82	down
Targetscan	ssc-miR-133a-3p	2.23	up	ENSSSCT00000014100	F1RVN0_PIG	1	up
Targetscan	ssc-miR-133a-3p	2.23	up	ENSSSCT00000014555	FSHB	-1.25	down
Targetscan	ssc-miR-133a-3p	2.23	up	ENSSSCT00000015458	CETN3	1.24	up
Targetscan	ssc-miR-133a-3p	2.23	up	ENSSSCT00000016572	CCDC15	1.61	up
Targetscan	ssc-miR-133a-3p	2.23	up	ENSSSCT00000016630	VPS26B	-2.3	down
Targetscan	ssc-miR-133a-3p	2.23	up	ENSSSCT00000017250	PPP2CB	-1.21	down
Targetscan	ssc-miR-133a-3p	2.23	up	ENSSSCT00000017865	DNAJB6	-1.2	down
Targetscan	ssc-miR-133a-3p	2.23	up	ENSSSCT00000018088	PTPRZ1	-3.26	down
Targetscan	ssc-miR-133a-3p	2.23	up	ENSSSCT00000019331	ALDOC	1.03	up
Targetscan	ssc-miR-133a-3p	2.23	up	ENSSSCT00000019454	ANKFY1	-1.69	down
Targetscan	ssc-miR-133b	2.44	up	ENSSSCT00000000039	ARFGAP3	-1.59	down
Targetscan	ssc-miR-133b	2.44	up	ENSSSCT00000000111	KDELR3	-1.99	down
Targetscan	ssc-miR-133b	2.44	up	ENSSSCT00000001846	KLHDC3	2.37	up
Targetscan	ssc-miR-133b	2.44	up	ENSSSCT00000002103	PTPN9	-2.04	down
Targetscan	ssc-miR-133b	2.44	up	ENSSSCT00000002274	SLC7A8	-1.68	down
Targetscan	ssc-miR-133b	2.44	up	ENSSSCT00000002557	RDH11	-1.85	down
Targetscan	ssc-miR-133b	2.44	up	ENSSSCT00000002920	SLC28A1	2.46	up
Targetscan	ssc-miR-133b	2.44	up	ENSSSCT00000003016	DDX19B	-1.66	down
Targetscan	ssc-miR-133b	2.44	up	ENSSSCT00000003133	FTO	1.18	up
Targetscan	ssc-miR-133b	2.44	up	ENSSSCT00000004144	GALNT1	-1.8	down
Targetscan	ssc-miR-133b	2.44	up	ENSSSCT00000004213	DNAJC6	-3.4	down
Targetscan	ssc-miR-133b	2.44	up	ENSSSCT00000004310	ATPAF1	-1.93	down
Targetscan	ssc-miR-133b	2.44	up	ENSSSCT00000004853	SESN1	-2.15	down
Targetscan	ssc-miR-133b	2.44	up	ENSSSCT00000004920	ME1	-1.86	down
Targetscan	ssc-miR-133b	2.44	up	ENSSSCT00000005114	DMXL2	-1.63	down
Targetscan	ssc-miR-133b	2.44	up	ENSSSCT00000005184	FRMD5	-2.72	down
Targetscan	ssc-miR-133b	2.44	up	ENSSSCT00000005250	LOC100620957	-2.92	down
Targetscan	ssc-miR-133b	2.44	up	ENSSSCT00000005748	JAK2	-1.26	down
Targetscan	ssc-miR-133b	2.44	up	ENSSSCT00000005781	TJP2	-1.46	down
Targetscan	ssc-miR-133b	2.44	up	ENSSSCT00000005925	NOR1	2.91	up
Targetscan	ssc-miR-133b	2.44	up	ENSSSCT00000006057	PSMD5	-1.64	down
Targetscan	ssc-miR-133b	2.44	up	ENSSSCT00000006235	PPP2R4	-1.07	down
Targetscan	ssc-miR-133b	2.44	up	ENSSSCT00000006360	PCSK6	-1.93	down
Targetscan	ssc-miR-133b	2.44	up	ENSSSCT00000006704	C8orf83	-3.9	down
Targetscan	ssc-miR-133b	2.44	up	ENSSSCT00000008192	ZNF217	-1.78	down
Targetscan	ssc-miR-133b	2.44	up	ENSSSCT00000008252	SLMO2	-2.26	down
Targetscan	ssc-miR-133b	2.44	up	ENSSSCT00000008288	PSMG3	1.34	up
Targetscan	ssc-miR-133b	2.44	up	ENSSSCT00000008751	NME4	4.32	up
Targetscan	ssc-miR-133b	2.44	up	ENSSSCT00000008909	STARD7	-2.86	down
Targetscan	ssc-miR-133b	2.44	up	ENSSSCT00000009313	LTBP1	-3	down
Targetscan	ssc-miR-133b	2.44	up	ENSSSCT00000009844	CCNI	-1.5	down
Targetscan	ssc-miR-133b	2.44	up	ENSSSCT00000011293	MYST4	1.16	up
Targetscan	ssc-miR-133b	2.44	up	ENSSSCT00000011586	AS3MT	2.12	up
Targetscan	ssc-miR-133b	2.44	up	ENSSSCT00000012068	ARHGAP12	-3.17	down
Targetscan	ssc-miR-133b	2.44	up	ENSSSCT00000012622	SUMF1	-1.49	down
Targetscan	ssc-miR-133b	2.44	up	ENSSSCT00000013067	CD47	-3.44	down
Targetscan	ssc-miR-133b	2.44	up	ENSSSCT00000013889	RBMX	-1.82	down
Targetscan	ssc-miR-133b	2.44	up	ENSSSCT00000014085	PPP6R3	-1.85	down
Targetscan	ssc-miR-133b	2.44	up	ENSSSCT00000014100	F1RVN0_PIG	1	up
Targetscan	ssc-miR-133b	2.44	up	ENSSSCT00000014555	FSHB	-1.25	down
Targetscan	ssc-miR-133b	2.44	up	ENSSSCT00000015458	CETN3	1.24	up
Targetscan	ssc-miR-133b	2.44	up	ENSSSCT00000016572	CCDC15	1.61	up
Targetscan	ssc-miR-133b	2.44	up	ENSSSCT00000016782	GNAI1	-1.83	down
Targetscan	ssc-miR-133b	2.44	up	ENSSSCT00000016950	ARPC5	-1.75	down
Targetscan	ssc-miR-133b	2.44	up	ENSSSCT00000017250	PPP2CB	-1.21	down
Targetscan	ssc-miR-133b	2.44	up	ENSSSCT00000018088	PTPRZ1	-3.26	down
Targetscan	ssc-miR-133b	2.44	up	ENSSSCT00000019080	COPZ2	1.53	up
Targetscan	ssc-miR-133b	2.44	up	ENSSSCT00000019454	ANKFY1	-1.69	down
Targetscan	ssc-miR-133b	2.44	up	ENSSSCT00000019506	ALOX12	-3.96	down
Targetscan	ssc-miR-135	1.26	up	ENSSSCT00000000038	PACSIN2	-1.48	down
Targetscan	ssc-miR-135	1.26	up	ENSSSCT00000000645	EPS8	-2.68	down
Targetscan	ssc-miR-135	1.26	up	ENSSSCT00000001711	SCUBE3	-1.23	down
Targetscan	ssc-miR-135	1.26	up	ENSSSCT00000001929	GPR116	-2.44	down
Targetscan	ssc-miR-135	1.26	up	ENSSSCT00000002103	PTPN9	-2.04	down
Targetscan	ssc-miR-135	1.26	up	ENSSSCT00000002639	DLST	-1.18	down
Targetscan	ssc-miR-135	1.26	up	ENSSSCT00000002698	FOXN3	2.38	up
Targetscan	ssc-miR-135	1.26	up	ENSSSCT00000002947	ZCCHC14	-2.75	down
Targetscan	ssc-miR-135	1.26	up	ENSSSCT00000004106	NPC1	-1.44	down
Targetscan	ssc-miR-135	1.26	up	ENSSSCT00000004116	SS18	-3.65	down
Targetscan	ssc-miR-135	1.26	up	ENSSSCT00000004225	DOCK7	-1.16	down
Targetscan	ssc-miR-135	1.26	up	ENSSSCT00000004562	PLAGL1	-1.6	down
Targetscan	ssc-miR-135	1.26	up	ENSSSCT00000004691	MAN1A1	-3.21	down
Targetscan	ssc-miR-135	1.26	up	ENSSSCT00000005145	SLC12A1	-2.99	down
Targetscan	ssc-miR-135	1.26	up	ENSSSCT00000005617	HIF1A	-2.3	down
Targetscan	ssc-miR-135	1.26	up	ENSSSCT00000005647	TEK	-2.35	down
Targetscan	ssc-miR-135	1.26	up	ENSSSCT00000005652	C9ORF82	-2.68	down
Targetscan	ssc-miR-135	1.26	up	ENSSSCT00000005748	JAK2	-1.26	down
Targetscan	ssc-miR-135	1.26	up	ENSSSCT00000006235	PPP2R4	-1.07	down
Targetscan	ssc-miR-135	1.26	up	ENSSSCT00000006718	DECR1	-1.67	down
Targetscan	ssc-miR-135	1.26	up	ENSSSCT00000006834	SDCBP	-1.78	down
Targetscan	ssc-miR-135	1.26	up	ENSSSCT00000007143	GBA	1.11	up
Targetscan	ssc-miR-135	1.26	up	ENSSSCT00000008192	ZNF217	-1.78	down
Targetscan	ssc-miR-135	1.26	up	ENSSSCT00000008276	SUN1	-1.12	down
Targetscan	ssc-miR-135	1.26	up	ENSSSCT00000008339	LMTK2	-2.9	down
Targetscan	ssc-miR-135	1.26	up	ENSSSCT00000008809	SLC9A3R2	2.08	up
Targetscan	ssc-miR-135	1.26	up	ENSSSCT00000008984	IGKC	2.74	up
Targetscan	ssc-miR-135	1.26	up	ENSSSCT00000009212	PSME4	-1.27	down
Targetscan	ssc-miR-135	1.26	up	ENSSSCT00000009300	HEATR5B	-1.25	down
Targetscan	ssc-miR-135	1.26	up	ENSSSCT00000009845	CCNG2	-2.2	down
Targetscan	ssc-miR-135	1.26	up	ENSSSCT00000009903	ABCE1	-2.61	down
Targetscan	ssc-miR-135	1.26	up	ENSSSCT00000010242	PDS5B	1.6	up
Targetscan	ssc-miR-135	1.26	up	ENSSSCT00000010291	KPNA4	-3.81	down
Targetscan	ssc-miR-135	1.26	up	ENSSSCT00000010300	RB1	-1.28	down
Targetscan	ssc-miR-135	1.26	up	ENSSSCT00000010395	NDFIP2	-1.92	down
Targetscan	ssc-miR-135	1.26	up	ENSSSCT00000010568	ENTPD4	-2.49	down
Targetscan	ssc-miR-135	1.26	up	ENSSSCT00000010828	TPCN1	-2.78	down
Targetscan	ssc-miR-135	1.26	up	ENSSSCT00000011178	ANK3	-2.07	down
Targetscan	ssc-miR-135	1.26	up	ENSSSCT00000011350	GLUD1	-2.11	down
Targetscan	ssc-miR-135	1.26	up	ENSSSCT00000011485	ENTPD1	1.7	up
Targetscan	ssc-miR-135	1.26	up	ENSSSCT00000012055	WAC	-1.69	down
Targetscan	ssc-miR-135	1.26	up	ENSSSCT00000012367	ABHD5	-2.43	down
Targetscan	ssc-miR-135	1.26	up	ENSSSCT00000012631	LOC100517425	2.74	up
Targetscan	ssc-miR-135	1.26	up	ENSSSCT00000012715	GATA2	-1.15	down
Targetscan	ssc-miR-135	1.26	up	ENSSSCT00000012830	MBNL1	-4.81	down
Targetscan	ssc-miR-135	1.26	up	ENSSSCT00000012871	TBL1XR1	-2.18	down
Targetscan	ssc-miR-135	1.26	up	ENSSSCT00000013128	CHMP2B	-1.49	down
Targetscan	ssc-miR-135	1.26	up	ENSSSCT00000013303	EIF1AX	-2.5	down
Targetscan	ssc-miR-135	1.26	up	ENSSSCT00000013376	DYNLT3	-1.08	down
Targetscan	ssc-miR-135	1.26	up	ENSSSCT00000014085	PPP6R3	-1.85	down
Targetscan	ssc-miR-135	1.26	up	ENSSSCT00000014898	PDE4A	1.18	up
Targetscan	ssc-miR-135	1.26	up	ENSSSCT00000015628	SEC24A	-1.47	down
Targetscan	ssc-miR-135	1.26	up	ENSSSCT00000015658	KDM3B	-1.07	down
Targetscan	ssc-miR-135	1.26	up	ENSSSCT00000016194	POLD3	1.15	up
Targetscan	ssc-miR-135	1.26	up	ENSSSCT00000016735	ANKMY2	-1.25	down
Targetscan	ssc-miR-135	1.26	up	ENSSSCT00000017458	GULP1	-2.68	down
Targetscan	ssc-miR-135	1.26	up	ENSSSCT00000018268	TRIO	-1.29	down
Targetscan	ssc-miR-135	1.26	up	ENSSSCT00000018366	OXCT1	-1.5	down
Targetscan	ssc-miR-135	1.26	up	ENSSSCT00000018709	PRPSAP1	1.06	up
Targetscan	ssc-miR-135	1.26	up	ENSSSCT00000019115	ANKRD40	-1.87	down
Targetscan	ssc-miR-143-3p	-1.01	down	ENSSSCT00000000064	NHP2L1	-1.05	down
Targetscan	ssc-miR-143-3p	-1.01	down	ENSSSCT00000000204	MLL2	-2.5	down
Targetscan	ssc-miR-143-3p	-1.01	down	ENSSSCT00000000915	APLP2	-1.4	down
Targetscan	ssc-miR-143-3p	-1.01	down	ENSSSCT00000000994	SOCS2	-1.58	down
Targetscan	ssc-miR-143-3p	-1.01	down	ENSSSCT00000001095	PXDC1	-1.78	down
Targetscan	ssc-miR-143-3p	-1.01	down	ENSSSCT00000001531	NFKBIL1	1.08	up
Targetscan	ssc-miR-143-3p	-1.01	down	ENSSSCT00000001552	LY6G5B	2.47	up
Targetscan	ssc-miR-143-3p	-1.01	down	ENSSSCT00000001874	XPO5	-4.19	down
Targetscan	ssc-miR-143-3p	-1.01	down	ENSSSCT00000001968	IDH3A	-2.25	down
Targetscan	ssc-miR-143-3p	-1.01	down	ENSSSCT00000002534	PLEKHG3	-1.09	down
Targetscan	ssc-miR-143-3p	-1.01	down	ENSSSCT00000002780	ATG2B	-1.93	down
Targetscan	ssc-miR-143-3p	-1.01	down	ENSSSCT00000003036	AP1G1	-3.13	down
Targetscan	ssc-miR-143-3p	-1.01	down	ENSSSCT00000003320	AKT2	-2.26	down
Targetscan	ssc-miR-143-3p	-1.01	down	ENSSSCT00000003767	CLSTN1	-1.69	down
Targetscan	ssc-miR-143-3p	-1.01	down	ENSSSCT00000004195	SRSF11	1.64	up
Targetscan	ssc-miR-143-3p	-1.01	down	ENSSSCT00000004310	ATPAF1	-1.93	down
Targetscan	ssc-miR-143-3p	-1.01	down	ENSSSCT00000005094	RSL24D1	-2.91	down
Targetscan	ssc-miR-143-3p	-1.01	down	ENSSSCT00000005250	LOC100620957	-2.92	down
Targetscan	ssc-miR-143-3p	-1.01	down	ENSSSCT00000005647	TEK	-2.35	down
Targetscan	ssc-miR-143-3p	-1.01	down	ENSSSCT00000005649	IFT74	1.18	up
Targetscan	ssc-miR-143-3p	-1.01	down	ENSSSCT00000005707	SH3GL2	-1.85	down
Targetscan	ssc-miR-143-3p	-1.01	down	ENSSSCT00000006360	PCSK6	-1.93	down
Targetscan	ssc-miR-143-3p	-1.01	down	ENSSSCT00000007109	SMG5	-1.9	down
Targetscan	ssc-miR-143-3p	-1.01	down	ENSSSCT00000007421	CAPZA1	-1.03	down
Targetscan	ssc-miR-143-3p	-1.01	down	ENSSSCT00000007584	GBP1	-3.02	down
Targetscan	ssc-miR-143-3p	-1.01	down	ENSSSCT00000007804	LOC100621414	-2.86	down
Targetscan	ssc-miR-143-3p	-1.01	down	ENSSSCT00000007863	NSFL1C	1.61	up
Targetscan	ssc-miR-143-3p	-1.01	down	ENSSSCT00000008062	MYBL2	2.12	up
Targetscan	ssc-miR-143-3p	-1.01	down	ENSSSCT00000008466	GTF2I	-1.61	down
Targetscan	ssc-miR-143-3p	-1.01	down	ENSSSCT00000008833	PDPK1	1.49	up
Targetscan	ssc-miR-143-3p	-1.01	down	ENSSSCT00000008914	LIMS1	-1.96	down
Targetscan	ssc-miR-143-3p	-1.01	down	ENSSSCT00000008982	CNNM3	-2.35	down
Targetscan	ssc-miR-143-3p	-1.01	down	ENSSSCT00000009212	PSME4	-1.27	down
Targetscan	ssc-miR-143-3p	-1.01	down	ENSSSCT00000009224	KLRAQ1	-1.64	down
Targetscan	ssc-miR-143-3p	-1.01	down	ENSSSCT00000009289	ATL2	-3.3	down
Targetscan	ssc-miR-143-3p	-1.01	down	ENSSSCT00000009627	TMEM33	-3.21	down
Targetscan	ssc-miR-143-3p	-1.01	down	ENSSSCT00000010103	AFF1	-2.76	down
Targetscan	ssc-miR-143-3p	-1.01	down	ENSSSCT00000010649	CLCN3	-2.84	down
Targetscan	ssc-miR-143-3p	-1.01	down	ENSSSCT00000011919	TP53BP2	-1.88	down
Targetscan	ssc-miR-143-3p	-1.01	down	ENSSSCT00000012031	NOL6	-1.9	down
Targetscan	ssc-miR-143-3p	-1.01	down	ENSSSCT00000012302	UBP1	-3	down
Targetscan	ssc-miR-143-3p	-1.01	down	ENSSSCT00000012360	HIGD1A	-1.13	down
Targetscan	ssc-miR-143-3p	-1.01	down	ENSSSCT00000012712	RAB7A	-1.05	down
Targetscan	ssc-miR-143-3p	-1.01	down	ENSSSCT00000012961	TNK2	-1.28	down
Targetscan	ssc-miR-143-3p	-1.01	down	ENSSSCT00000013200	ETS2	-2.1	down
Targetscan	ssc-miR-143-3p	-1.01	down	ENSSSCT00000013899	ATP11C	-1.64	down
Targetscan	ssc-miR-143-3p	-1.01	down	ENSSSCT00000014036	PNPLA2	1.23	up
Targetscan	ssc-miR-143-3p	-1.01	down	ENSSSCT00000014397	MED19	1.71	up
Targetscan	ssc-miR-143-3p	-1.01	down	ENSSSCT00000015126	RAB8A	-1.1	down
Targetscan	ssc-miR-143-3p	-1.01	down	ENSSSCT00000015309	C5ORF45	1.63	up
Targetscan	ssc-miR-143-3p	-1.01	down	ENSSSCT00000015929	TMEM41B	-4.17	down
Targetscan	ssc-miR-143-3p	-1.01	down	ENSSSCT00000016440	SIDT2	-1.47	down
Targetscan	ssc-miR-143-3p	-1.01	down	ENSSSCT00000016946	LAMC2	-1.89	down
Targetscan	ssc-miR-143-3p	-1.01	down	ENSSSCT00000017217	TM2D2	-3.9	down
Targetscan	ssc-miR-143-3p	-1.01	down	ENSSSCT00000017363	CYBRD1	2.17	up
Targetscan	ssc-miR-143-3p	-1.01	down	ENSSSCT00000017469	ORMDL1	-3.03	down
Targetscan	ssc-miR-143-3p	-1.01	down	ENSSSCT00000018921	EZH1	-1.32	down
Targetscan	ssc-miR-143-3p	-1.01	down	ENSSSCT00000019107	MYST2	-1.09	down
Targetscan	ssc-miR-149	1.15	up	ENSSSCT00000000410	SMARCC2	-1.29	down
Targetscan	ssc-miR-149	1.15	up	ENSSSCT00000000523		-1.68	down
Targetscan	ssc-miR-149	1.15	up	ENSSSCT00000000718	M6PR	-1.35	down
Targetscan	ssc-miR-149	1.15	up	ENSSSCT00000001170	DEK	1.41	up
Targetscan	ssc-miR-149	1.15	up	ENSSSCT00000001711	SCUBE3	-1.23	down
Targetscan	ssc-miR-149	1.15	up	ENSSSCT00000001736	BRPF3	-3	down
Targetscan	ssc-miR-149	1.15	up	ENSSSCT00000001764	ZFAND3	-2.22	down
Targetscan	ssc-miR-149	1.15	up	ENSSSCT00000002780	ATG2B	-1.93	down
Targetscan	ssc-miR-149	1.15	up	ENSSSCT00000003036	AP1G1	-3.13	down
Targetscan	ssc-miR-149	1.15	up	ENSSSCT00000004286	RNF11	-2.5	down
Targetscan	ssc-miR-149	1.15	up	ENSSSCT00000004289	FAF1	-1.15	down
Targetscan	ssc-miR-149	1.15	up	ENSSSCT00000004650	PTPRK	-2.12	down
Targetscan	ssc-miR-149	1.15	up	ENSSSCT00000006008	GNG10	-1.26	down
Targetscan	ssc-miR-149	1.15	up	ENSSSCT00000006651	YWHAZ	-2.12	down
Targetscan	ssc-miR-149	1.15	up	ENSSSCT00000006718	DECR1	-1.67	down
Targetscan	ssc-miR-149	1.15	up	ENSSSCT00000007433	RAP1A	-1.43	down
Targetscan	ssc-miR-149	1.15	up	ENSSSCT00000007584	GBP1	-3.02	down
Targetscan	ssc-miR-149	1.15	up	ENSSSCT00000007711	RASSF2	1.79	up
Targetscan	ssc-miR-149	1.15	up	ENSSSCT00000008003	EPB41L1	-1.08	down
Targetscan	ssc-miR-149	1.15	up	ENSSSCT00000008028	NNAT	-1.03	down
Targetscan	ssc-miR-149	1.15	up	ENSSSCT00000008288	PSMG3	1.34	up
Targetscan	ssc-miR-149	1.15	up	ENSSSCT00000008783	SPSB3	1.04	up
Targetscan	ssc-miR-149	1.15	up	ENSSSCT00000009167	EHBP1	-1.33	down
Targetscan	ssc-miR-149	1.15	up	ENSSSCT00000009844	CCNI	-1.5	down
Targetscan	ssc-miR-149	1.15	up	ENSSSCT00000010783	CIT	-1.06	down
Targetscan	ssc-miR-149	1.15	up	ENSSSCT00000010886	KCTD10	-2.75	down
Targetscan	ssc-miR-149	1.15	up	ENSSSCT00000011230	SAR1A	-2.46	down
Targetscan	ssc-miR-149	1.15	up	ENSSSCT00000011280	FUT11	-4.12	down
Targetscan	ssc-miR-149	1.15	up	ENSSSCT00000011538	ERLIN1	-2.28	down
Targetscan	ssc-miR-149	1.15	up	ENSSSCT00000011812	UBFD1	-1.4	down
Targetscan	ssc-miR-149	1.15	up	ENSSSCT00000012961	TNK2	-1.28	down
Targetscan	ssc-miR-149	1.15	up	ENSSSCT00000013186	DOPEY2	-1.52	down
Targetscan	ssc-miR-149	1.15	up	ENSSSCT00000013398	DDX3X	-4.07	down
Targetscan	ssc-miR-149	1.15	up	ENSSSCT00000014205	DPF2	-1.04	down
Targetscan	ssc-miR-149	1.15	up	ENSSSCT00000014344	PATL1	-2.47	down
Targetscan	ssc-miR-149	1.15	up	ENSSSCT00000015346	UNC5A	-1.52	down
Targetscan	ssc-miR-149	1.15	up	ENSSSCT00000015606	KIF3A	1.74	up
Targetscan	ssc-miR-149	1.15	up	ENSSSCT00000016735	ANKMY2	-1.25	down
Targetscan	ssc-miR-149	1.15	up	ENSSSCT00000016835	PDIA4	-1.35	down
Targetscan	ssc-miR-149	1.15	up	ENSSSCT00000016970	C1ORF27	-3.62	down
Targetscan	ssc-miR-149	1.15	up	ENSSSCT00000017363	CYBRD1	2.17	up
Targetscan	ssc-miR-149	1.15	up	ENSSSCT00000017863	ESYT2	-1.62	down
Targetscan	ssc-miR-149	1.15	up	ENSSSCT00000018303	GOLPH3	-3.13	down
Targetscan	ssc-miR-149	1.15	up	ENSSSCT00000018489		-1.35	down
Targetscan	ssc-miR-149	1.15	up	ENSSSCT00000019107	MYST2	-1.09	down
Targetscan	ssc-miR-149	1.15	up	ENSSSCT00000019229	DHX40	-1.73	down
Targetscan	ssc-miR-183	-1.25	down	ENSSSCT00000000550	RAB21	-2.59	down
Targetscan	ssc-miR-183	-1.25	down	ENSSSCT00000000971	TMPO	-2.36	down
Targetscan	ssc-miR-183	-1.25	down	ENSSSCT00000001334	SLA-1	1.64	up
Targetscan	ssc-miR-183	-1.25	down	ENSSSCT00000002091	RCN2	-1.08	down
Targetscan	ssc-miR-183	-1.25	down	ENSSSCT00000002281	MMP14	-1.91	down
Targetscan	ssc-miR-183	-1.25	down	ENSSSCT00000003072	FAM65A	-1.22	down
Targetscan	ssc-miR-183	-1.25	down	ENSSSCT00000004130	RNF138	-2.58	down
Targetscan	ssc-miR-183	-1.25	down	ENSSSCT00000004194	ANKRD13C	-1.68	down
Targetscan	ssc-miR-183	-1.25	down	ENSSSCT00000004195	SRSF11	1.64	up
Targetscan	ssc-miR-183	-1.25	down	ENSSSCT00000004487	EZR	-1.58	down
Targetscan	ssc-miR-183	-1.25	down	ENSSSCT00000004853	SESN1	-2.15	down
Targetscan	ssc-miR-183	-1.25	down	ENSSSCT00000005590	ARID4A	1.44	up
Targetscan	ssc-miR-183	-1.25	down	ENSSSCT00000005601	LOC100155212	-1.28	down
Targetscan	ssc-miR-183	-1.25	down	ENSSSCT00000005799	ZFAND5	-3.18	down
Targetscan	ssc-miR-183	-1.25	down	ENSSSCT00000005925	NOR1	2.91	up
Targetscan	ssc-miR-183	-1.25	down	ENSSSCT00000006787	TRAM1	-2.41	down
Targetscan	ssc-miR-183	-1.25	down	ENSSSCT00000006955	DUSP12	1.99	up
Targetscan	ssc-miR-183	-1.25	down	ENSSSCT00000007000	PEX19	-1.48	down
Targetscan	ssc-miR-183	-1.25	down	ENSSSCT00000007936	MAPRE1	-1.43	down
Targetscan	ssc-miR-183	-1.25	down	ENSSSCT00000008195	CYP24A1	2.6	up
Targetscan	ssc-miR-183	-1.25	down	ENSSSCT00000009425	SMC6	1.1	up
Targetscan	ssc-miR-183	-1.25	down	ENSSSCT00000010229	HSPH1	-1.86	down
Targetscan	ssc-miR-183	-1.25	down	ENSSSCT00000011059	THAP7	1.07	up
Targetscan	ssc-miR-183	-1.25	down	ENSSSCT00000011230	SAR1A	-2.46	down
Targetscan	ssc-miR-183	-1.25	down	ENSSSCT00000011293	MYST4	1.16	up
Targetscan	ssc-miR-183	-1.25	down	ENSSSCT00000011483	ALDH18A1	-1.98	down
Targetscan	ssc-miR-183	-1.25	down	ENSSSCT00000012106	ABI1	-1.45	down
Targetscan	ssc-miR-183	-1.25	down	ENSSSCT00000012148	ITGB1	-1.19	down
Targetscan	ssc-miR-183	-1.25	down	ENSSSCT00000012246	ATP2C1	-1.59	down
Targetscan	ssc-miR-183	-1.25	down	ENSSSCT00000013641	DIAPH2	2.44	up
Targetscan	ssc-miR-183	-1.25	down	ENSSSCT00000014397	MED19	1.71	up
Targetscan	ssc-miR-183	-1.25	down	ENSSSCT00000015352	SNCB	1.75	up
Targetscan	ssc-miR-183	-1.25	down	ENSSSCT00000015497	PAM	-1.93	down
Targetscan	ssc-miR-183	-1.25	down	ENSSSCT00000016202	SPCS2	-1.34	down
Targetscan	ssc-miR-183	-1.25	down	ENSSSCT00000016769	LOC100523199	-1.74	down
Targetscan	ssc-miR-183	-1.25	down	ENSSSCT00000016970	C1ORF27	-3.62	down
Targetscan	ssc-miR-183	-1.25	down	ENSSSCT00000017250	PPP2CB	-1.21	down
Targetscan	ssc-miR-183	-1.25	down	ENSSSCT00000017257	TMEM66	-1.1	down
Targetscan	ssc-miR-183	-1.25	down	ENSSSCT00000017825	SEPT2	-2.69	down
Targetscan	ssc-miR-183	-1.25	down	ENSSSCT00000017980	LOC100519232	-1.54	down
Targetscan	ssc-miR-183	-1.25	down	ENSSSCT00000018303	GOLPH3	-3.13	down
Targetscan	ssc-miR-183	-1.25	down	ENSSSCT00000018316	C1QTNF3	1.69	up
Targetscan	ssc-miR-183	-1.25	down	ENSSSCT00000019299	ZNF207	-1.14	down
Targetscan	ssc-miR-187	-1.3	down	ENSSSCT00000001761	MDGA1	2.46	up
Targetscan	ssc-miR-187	-1.3	down	ENSSSCT00000007918	PDRG1	-2.2	down
Targetscan	ssc-miR-187	-1.3	down	ENSSSCT00000009079	MOB1A	-3.43	down
Targetscan	ssc-miR-187	-1.3	down	ENSSSCT00000019506	ALOX12	-3.96	down
Targetscan	ssc-miR-193a-3p	2.04	up	ENSSSCT00000000011	FBLN1	-1.22	down
Targetscan	ssc-miR-193a-3p	2.04	up	ENSSSCT00000000038	PACSIN2	-1.48	down
Targetscan	ssc-miR-193a-3p	2.04	up	ENSSSCT00000000111	KDELR3	-1.99	down
Targetscan	ssc-miR-193a-3p	2.04	up	ENSSSCT00000000173	CRY1	-2.26	down
Targetscan	ssc-miR-193a-3p	2.04	up	ENSSSCT00000000718	M6PR	-1.35	down
Targetscan	ssc-miR-193a-3p	2.04	up	ENSSSCT00000000914	LOC100520136	-1.93	down
Targetscan	ssc-miR-193a-3p	2.04	up	ENSSSCT00000002639	DLST	-1.18	down
Targetscan	ssc-miR-193a-3p	2.04	up	ENSSSCT00000003767	CLSTN1	-1.69	down
Targetscan	ssc-miR-193a-3p	2.04	up	ENSSSCT00000003896	PINK1	-1.03	down
Targetscan	ssc-miR-193a-3p	2.04	up	ENSSSCT00000004116	SS18	-3.65	down
Targetscan	ssc-miR-193a-3p	2.04	up	ENSSSCT00000004682	SERINC1	-2.3	down
Targetscan	ssc-miR-193a-3p	2.04	up	ENSSSCT00000005180	CTDSPL2	-3.43	down
Targetscan	ssc-miR-193a-3p	2.04	up	ENSSSCT00000005359	ZO1	-2.11	down
Targetscan	ssc-miR-193a-3p	2.04	up	ENSSSCT00000005619	SNAPC1	1.21	up
Targetscan	ssc-miR-193a-3p	2.04	up	ENSSSCT00000005707	SH3GL2	-1.85	down
Targetscan	ssc-miR-193a-3p	2.04	up	ENSSSCT00000007255	CGN	-1.89	down
Targetscan	ssc-miR-193a-3p	2.04	up	ENSSSCT00000007286	GOLPH3L	-4.17	down
Targetscan	ssc-miR-193a-3p	2.04	up	ENSSSCT00000007826	ATRN	-2.98	down
Targetscan	ssc-miR-193a-3p	2.04	up	ENSSSCT00000007918	PDRG1	-2.2	down
Targetscan	ssc-miR-193a-3p	2.04	up	ENSSSCT00000008989	EIF2AK3	-1.89	down
Targetscan	ssc-miR-193a-3p	2.04	up	ENSSSCT00000009903	ABCE1	-2.61	down
Targetscan	ssc-miR-193a-3p	2.04	up	ENSSSCT00000010429	FARP1	-1.05	down
Targetscan	ssc-miR-193a-3p	2.04	up	ENSSSCT00000010681	ULK1	-2.98	down
Targetscan	ssc-miR-193a-3p	2.04	up	ENSSSCT00000011079	HIRA	-1.07	down
Targetscan	ssc-miR-193a-3p	2.04	up	ENSSSCT00000011129	KCNK1	-1.31	down
Targetscan	ssc-miR-193a-3p	2.04	up	ENSSSCT00000011178	ANK3	-2.07	down
Targetscan	ssc-miR-193a-3p	2.04	up	ENSSSCT00000011293	MYST4	1.16	up
Targetscan	ssc-miR-193a-3p	2.04	up	ENSSSCT00000011485	ENTPD1	1.7	up
Targetscan	ssc-miR-193a-3p	2.04	up	ENSSSCT00000012042	DNAJA1	-1.41	down
Targetscan	ssc-miR-193a-3p	2.04	up	ENSSSCT00000012623		-2.27	down
Targetscan	ssc-miR-193a-3p	2.04	up	ENSSSCT00000012871	TBL1XR1	-2.18	down
Targetscan	ssc-miR-193a-3p	2.04	up	ENSSSCT00000013067	CD47	-3.44	down
Targetscan	ssc-miR-193a-3p	2.04	up	ENSSSCT00000013396	MED14	-1.22	down
Targetscan	ssc-miR-193a-3p	2.04	up	ENSSSCT00000013425	SYN1	1.03	up
Targetscan	ssc-miR-193a-3p	2.04	up	ENSSSCT00000013979	L1CAM	-1.85	down
Targetscan	ssc-miR-193a-3p	2.04	up	ENSSSCT00000014531	CAPRIN1	-2.67	down
Targetscan	ssc-miR-193a-3p	2.04	up	ENSSSCT00000014555	FSHB	-1.25	down
Targetscan	ssc-miR-193a-3p	2.04	up	ENSSSCT00000014894	SLC44A2	-1.08	down
Targetscan	ssc-miR-193a-3p	2.04	up	ENSSSCT00000016402	DIXDC1	-2.62	down
Targetscan	ssc-miR-193a-3p	2.04	up	ENSSSCT00000016707	PDK4	-4.02	down
Targetscan	ssc-miR-193a-3p	2.04	up	ENSSSCT00000016815	NAMPT	-1.2	down
Targetscan	ssc-miR-193a-3p	2.04	up	ENSSSCT00000016821	HBP1	-1.43	down
Targetscan	ssc-miR-193a-3p	2.04	up	ENSSSCT00000016863	PRRC2C	-2.63	down
Targetscan	ssc-miR-193a-3p	2.04	up	ENSSSCT00000017503	SF3B1	-1.58	down
Targetscan	ssc-miR-193a-3p	2.04	up	ENSSSCT00000018031	KLHDC10	-1.93	down
Targetscan	ssc-miR-193a-3p	2.04	up	ENSSSCT00000018303	GOLPH3	-3.13	down
Targetscan	ssc-miR-193a-3p	2.04	up	ENSSSCT00000019028	CASC3	-1.36	down
Targetscan	ssc-miR-193a-3p	2.04	up	ENSSSCT00000019299	ZNF207	-1.14	down
Targetscan	ssc-miR-199a*	-1.04	down	ENSSSCT00000000523		-1.68	down
Targetscan	ssc-miR-199a*	-1.04	down	ENSSSCT00000000817	WNK1	-1.31	down
Targetscan	ssc-miR-199a*	-1.04	down	ENSSSCT00000001743	SRSF3	-1.36	down
Targetscan	ssc-miR-199a*	-1.04	down	ENSSSCT00000002150	NEO1	-1.39	down
Targetscan	ssc-miR-199a*	-1.04	down	ENSSSCT00000002781	C7H14orf129	-13.31	down
Targetscan	ssc-miR-199a*	-1.04	down	ENSSSCT00000004157	MCOLN2	2.49	up
Targetscan	ssc-miR-199a*	-1.04	down	ENSSSCT00000005093	RAB27A	-1.36	down
Targetscan	ssc-miR-199a*	-1.04	down	ENSSSCT00000005748	JAK2	-1.26	down
Targetscan	ssc-miR-199a*	-1.04	down	ENSSSCT00000005811	RFK	-1.56	down
Targetscan	ssc-miR-199a*	-1.04	down	ENSSSCT00000006277		-3.9	down
Targetscan	ssc-miR-199a*	-1.04	down	ENSSSCT00000006718	DECR1	-1.67	down
Targetscan	ssc-miR-199a*	-1.04	down	ENSSSCT00000006771	UBE2W	-1.7	down
Targetscan	ssc-miR-199a*	-1.04	down	ENSSSCT00000007571	ZNF644	-1.67	down
Targetscan	ssc-miR-199a*	-1.04	down	ENSSSCT00000009152	ACTR2	-4.03	down
Targetscan	ssc-miR-199a*	-1.04	down	ENSSSCT00000010395	NDFIP2	-1.92	down
Targetscan	ssc-miR-199a*	-1.04	down	ENSSSCT00000010774	MLC2V	2.5	up
Targetscan	ssc-miR-199a*	-1.04	down	ENSSSCT00000012095	HSPA14	-1.35	down
Targetscan	ssc-miR-199a*	-1.04	down	ENSSSCT00000013409	KDM6A	-1.16	down
Targetscan	ssc-miR-199a*	-1.04	down	ENSSSCT00000013520	HEPH	-1.87	down
Targetscan	ssc-miR-199a*	-1.04	down	ENSSSCT00000013598	MAGT1	-1.93	down
Targetscan	ssc-miR-199a*	-1.04	down	ENSSSCT00000013614	ITM2A	-1.23	down
Targetscan	ssc-miR-199a*	-1.04	down	ENSSSCT00000013889	RBMX	-1.82	down
Targetscan	ssc-miR-199a*	-1.04	down	ENSSSCT00000014091	CHKA	-1.5	down
Targetscan	ssc-miR-199a*	-1.04	down	ENSSSCT00000016145	NUP98	-1.49	down
Targetscan	ssc-miR-199a*	-1.04	down	ENSSSCT00000017257	TMEM66	-1.1	down
Targetscan	ssc-miR-199a*	-1.04	down	ENSSSCT00000017278	PRPF40A	1.18	up
Targetscan	ssc-miR-199a*	-1.04	down	ENSSSCT00000018113	CAV2	-2.98	down
Targetscan	ssc-miR-199a*	-1.04	down	ENSSSCT00000018618	MTRR	-2.1	down
Targetscan	ssc-miR-199a*	-1.04	down	ENSSSCT00000018723	ACOX1	-1.67	down
Targetscan	ssc-miR-199a*	-1.04	down	ENSSSCT00000019230	CLTC	-1.71	down
Targetscan	ssc-miR-199b	-1.28	down	ENSSSCT00000000590	MRPS35	-2.65	down
Targetscan	ssc-miR-199b	-1.28	down	ENSSSCT00000000592	PPFIBP1	-1.65	down
Targetscan	ssc-miR-199b	-1.28	down	ENSSSCT00000000718	M6PR	-1.35	down
Targetscan	ssc-miR-199b	-1.28	down	ENSSSCT00000000814	JARID1A	1.56	up
Targetscan	ssc-miR-199b	-1.28	down	ENSSSCT00000001334	SLA-1	1.64	up
Targetscan	ssc-miR-199b	-1.28	down	ENSSSCT00000001504	DDR1	-1.21	down
Targetscan	ssc-miR-199b	-1.28	down	ENSSSCT00000002920	SLC28A1	2.46	up
Targetscan	ssc-miR-199b	-1.28	down	ENSSSCT00000003226	CLIPR-59	-1.21	down
Targetscan	ssc-miR-199b	-1.28	down	ENSSSCT00000004106	NPC1	-1.44	down
Targetscan	ssc-miR-199b	-1.28	down	ENSSSCT00000004286	RNF11	-2.5	down
Targetscan	ssc-miR-199b	-1.28	down	ENSSSCT00000005011	TXNL1	-1.49	down
Targetscan	ssc-miR-199b	-1.28	down	ENSSSCT00000005105	GNB5	-1.89	down
Targetscan	ssc-miR-199b	-1.28	down	ENSSSCT00000005381	CYB5A	-1.12	down
Targetscan	ssc-miR-199b	-1.28	down	ENSSSCT00000005471	CALML4	1.38	up
Targetscan	ssc-miR-199b	-1.28	down	ENSSSCT00000005617	HIF1A	-2.3	down
Targetscan	ssc-miR-199b	-1.28	down	ENSSSCT00000005980	RAD23B	-1.46	down
Targetscan	ssc-miR-199b	-1.28	down	ENSSSCT00000006641	FZD6	-3.95	down
Targetscan	ssc-miR-199b	-1.28	down	ENSSSCT00000006757	PKIA	-2.15	down
Targetscan	ssc-miR-199b	-1.28	down	ENSSSCT00000007016	CRP	2.41	up
Targetscan	ssc-miR-199b	-1.28	down	ENSSSCT00000007708	PRNP	-1.23	down
Targetscan	ssc-miR-199b	-1.28	down	ENSSSCT00000008237	NPEPL1	1.02	up
Targetscan	ssc-miR-199b	-1.28	down	ENSSSCT00000008493	CCT6A	-1.6	down
Targetscan	ssc-miR-199b	-1.28	down	ENSSSCT00000008586	SCNN1G	-1.61	down
Targetscan	ssc-miR-199b	-1.28	down	ENSSSCT00000008699		1.57	up
Targetscan	ssc-miR-199b	-1.28	down	ENSSSCT00000008913	RANBP2	-2.17	down
Targetscan	ssc-miR-199b	-1.28	down	ENSSSCT00000008959	EIF5B	1.37	up
Targetscan	ssc-miR-199b	-1.28	down	ENSSSCT00000009007	PTCD3	-1.53	down
Targetscan	ssc-miR-199b	-1.28	down	ENSSSCT00000009236	MCFD2	-2.38	down
Targetscan	ssc-miR-199b	-1.28	down	ENSSSCT00000009300	HEATR5B	-1.25	down
Targetscan	ssc-miR-199b	-1.28	down	ENSSSCT00000009717	LOC100515617	2.15	up
Targetscan	ssc-miR-199b	-1.28	down	ENSSSCT00000009986	LARP7	1.38	up
Targetscan	ssc-miR-199b	-1.28	down	ENSSSCT00000010066	SMARCAD1	-2.03	down
Targetscan	ssc-miR-199b	-1.28	down	ENSSSCT00000010516	SPTLC1	-4.17	down
Targetscan	ssc-miR-199b	-1.28	down	ENSSSCT00000010681	ULK1	-2.98	down
Targetscan	ssc-miR-199b	-1.28	down	ENSSSCT00000010835	LOC100151787	-1.77	down
Targetscan	ssc-miR-199b	-1.28	down	ENSSSCT00000011079	HIRA	-1.07	down
Targetscan	ssc-miR-199b	-1.28	down	ENSSSCT00000011230	SAR1A	-2.46	down
Targetscan	ssc-miR-199b	-1.28	down	ENSSSCT00000011350	GLUD1	-2.11	down
Targetscan	ssc-miR-199b	-1.28	down	ENSSSCT00000011423	ATAD1	-2.09	down
Targetscan	ssc-miR-199b	-1.28	down	ENSSSCT00000011498	TM9SF3	-2.54	down
Targetscan	ssc-miR-199b	-1.28	down	ENSSSCT00000011538	ERLIN1	-2.28	down
Targetscan	ssc-miR-199b	-1.28	down	ENSSSCT00000011812	UBFD1	-1.4	down
Targetscan	ssc-miR-199b	-1.28	down	ENSSSCT00000011882	PSEN2	-2.09	down
Targetscan	ssc-miR-199b	-1.28	down	ENSSSCT00000012031	NOL6	-1.9	down
Targetscan	ssc-miR-199b	-1.28	down	ENSSSCT00000012068	ARHGAP12	-3.17	down
Targetscan	ssc-miR-199b	-1.28	down	ENSSSCT00000012495	MAPKAPK3	-1.85	down
Targetscan	ssc-miR-199b	-1.28	down	ENSSSCT00000012712	RAB7A	-1.05	down
Targetscan	ssc-miR-199b	-1.28	down	ENSSSCT00000012856	PRKCI	-4.07	down
Targetscan	ssc-miR-199b	-1.28	down	ENSSSCT00000013425	SYN1	1.03	up
Targetscan	ssc-miR-199b	-1.28	down	ENSSSCT00000013598	MAGT1	-1.93	down
Targetscan	ssc-miR-199b	-1.28	down	ENSSSCT00000014394	CTNND1	-2.56	down
Targetscan	ssc-miR-199b	-1.28	down	ENSSSCT00000014531	CAPRIN1	-2.67	down
Targetscan	ssc-miR-199b	-1.28	down	ENSSSCT00000014755	SH3GL1	-1.06	down
Targetscan	ssc-miR-199b	-1.28	down	ENSSSCT00000014779	CAPS	1.32	up
Targetscan	ssc-miR-199b	-1.28	down	ENSSSCT00000015147	SIN3B	-2.97	down
Targetscan	ssc-miR-199b	-1.28	down	ENSSSCT00000015460	POLR3G	2.32	up
Targetscan	ssc-miR-199b	-1.28	down	ENSSSCT00000015578	SLC27A6	-2.48	down
Targetscan	ssc-miR-199b	-1.28	down	ENSSSCT00000015658	KDM3B	-1.07	down
Targetscan	ssc-miR-199b	-1.28	down	ENSSSCT00000015974	FXC1	1.25	up
Targetscan	ssc-miR-199b	-1.28	down	ENSSSCT00000016021	TRIM5	-1.77	down
Targetscan	ssc-miR-199b	-1.28	down	ENSSSCT00000016714	C1GALT1	-3.26	down
Targetscan	ssc-miR-199b	-1.28	down	ENSSSCT00000017047	MAPKAPK2	-1.64	down
Targetscan	ssc-miR-199b	-1.28	down	ENSSSCT00000017257	TMEM66	-1.1	down
Targetscan	ssc-miR-199b	-1.28	down	ENSSSCT00000017278	PRPF40A	1.18	up
Targetscan	ssc-miR-199b	-1.28	down	ENSSSCT00000017436	SSFA2	-2.45	down
Targetscan	ssc-miR-199b	-1.28	down	ENSSSCT00000017477	MFSD6	-2.13	down
Targetscan	ssc-miR-199b	-1.28	down	ENSSSCT00000018376	HMGCS1	-3.04	down
Targetscan	ssc-miR-199b	-1.28	down	ENSSSCT00000018457	C5ORF44	-2.17	down
Targetscan	ssc-miR-199b	-1.28	down	ENSSSCT00000018846	LOC100517913	-2.56	down
Targetscan	ssc-miR-199b	-1.28	down	ENSSSCT00000019242	APPBP2	-1.57	down
Targetscan	ssc-miR-199b	-1.28	down	ENSSSCT00000019484	ENO3	1.49	up
Targetscan	ssc-miR-199b	-1.28	down	ENSSSCT00000019572	NDEL1	-1.14	down
Targetscan	ssc-miR-19b	1.34	up	ENSSSCT00000000507	LEMD3	-2.46	down
Targetscan	ssc-miR-19b	1.34	up	ENSSSCT00000000523		-1.68	down
Targetscan	ssc-miR-19b	1.34	up	ENSSSCT00000001155	JARID2	-2.27	down
Targetscan	ssc-miR-19b	1.34	up	ENSSSCT00000002508	ARRDC4	-3	down
Targetscan	ssc-miR-19b	1.34	up	ENSSSCT00000002615	PTGR2	-1.09	down
Targetscan	ssc-miR-19b	1.34	up	ENSSSCT00000002639	DLST	-1.18	down
Targetscan	ssc-miR-19b	1.34	up	ENSSSCT00000002746	IFI27L2	1.42	up
Targetscan	ssc-miR-19b	1.34	up	ENSSSCT00000002781	C7H14orf129	-13.31	down
Targetscan	ssc-miR-19b	1.34	up	ENSSSCT00000003036	AP1G1	-3.13	down
Targetscan	ssc-miR-19b	1.34	up	ENSSSCT00000004068	CAP1	-1.04	down
Targetscan	ssc-miR-19b	1.34	up	ENSSSCT00000004556	FBXO30	-2.02	down
Targetscan	ssc-miR-19b	1.34	up	ENSSSCT00000004683	HSF2	-1.48	down
Targetscan	ssc-miR-19b	1.34	up	ENSSSCT00000005070	RNF111	-1.57	down
Targetscan	ssc-miR-19b	1.34	up	ENSSSCT00000005617	HIF1A	-2.3	down
Targetscan	ssc-miR-19b	1.34	up	ENSSSCT00000006023	FKBP15	-1	down
Targetscan	ssc-miR-19b	1.34	up	ENSSSCT00000006328	CAMSAP1	-1.19	down
Targetscan	ssc-miR-19b	1.34	up	ENSSSCT00000006641	FZD6	-3.95	down
Targetscan	ssc-miR-19b	1.34	up	ENSSSCT00000006796	ARFGEF1	-1.78	down
Targetscan	ssc-miR-19b	1.34	up	ENSSSCT00000006797	CSPP1	1.53	up
Targetscan	ssc-miR-19b	1.34	up	ENSSSCT00000007433	RAP1A	-1.43	down
Targetscan	ssc-miR-19b	1.34	up	ENSSSCT00000007550	DR1	-1.82	down
Targetscan	ssc-miR-19b	1.34	up	ENSSSCT00000008028	NNAT	-1.03	down
Targetscan	ssc-miR-19b	1.34	up	ENSSSCT00000008178	ADNP	-1.81	down
Targetscan	ssc-miR-19b	1.34	up	ENSSSCT00000008192	ZNF217	-1.78	down
Targetscan	ssc-miR-19b	1.34	up	ENSSSCT00000008237	NPEPL1	1.02	up
Targetscan	ssc-miR-19b	1.34	up	ENSSSCT00000008984	IGKC	2.74	up
Targetscan	ssc-miR-19b	1.34	up	ENSSSCT00000009153	RAB1B	-1.35	down
Targetscan	ssc-miR-19b	1.34	up	ENSSSCT00000009167	EHBP1	-1.33	down
Targetscan	ssc-miR-19b	1.34	up	ENSSSCT00000009319	MEMO1	-2.07	down
Targetscan	ssc-miR-19b	1.34	up	ENSSSCT00000009611	FAM114A1	1.57	up
Targetscan	ssc-miR-19b	1.34	up	ENSSSCT00000009834	NUP54	-3.75	down
Targetscan	ssc-miR-19b	1.34	up	ENSSSCT00000010103	AFF1	-2.76	down
Targetscan	ssc-miR-19b	1.34	up	ENSSSCT00000010525	ATP6V1B2	-1.01	down
Targetscan	ssc-miR-19b	1.34	up	ENSSSCT00000010548	POLR3D	-1.21	down
Targetscan	ssc-miR-19b	1.34	up	ENSSSCT00000010596	PTK2B	-1.65	down
Targetscan	ssc-miR-19b	1.34	up	ENSSSCT00000010783	CIT	-1.06	down
Targetscan	ssc-miR-19b	1.34	up	ENSSSCT00000010836	TRAFD1	-1.08	down
Targetscan	ssc-miR-19b	1.34	up	ENSSSCT00000010990	PRR14L	-3.4	down
Targetscan	ssc-miR-19b	1.34	up	ENSSSCT00000011042	MAPK1	-3.2	down
Targetscan	ssc-miR-19b	1.34	up	ENSSSCT00000011498	TM9SF3	-2.54	down
Targetscan	ssc-miR-19b	1.34	up	ENSSSCT00000011538	ERLIN1	-2.28	down
Targetscan	ssc-miR-19b	1.34	up	ENSSSCT00000011896	ADSS	-2.15	down
Targetscan	ssc-miR-19b	1.34	up	ENSSSCT00000012055	WAC	-1.69	down
Targetscan	ssc-miR-19b	1.34	up	ENSSSCT00000012068	ARHGAP12	-3.17	down
Targetscan	ssc-miR-19b	1.34	up	ENSSSCT00000012228	ZMYND11	-1.34	down
Targetscan	ssc-miR-19b	1.34	up	ENSSSCT00000012297	OSBPL10	-1.42	down
Targetscan	ssc-miR-19b	1.34	up	ENSSSCT00000012304	PDCD6IP	-1.19	down
Targetscan	ssc-miR-19b	1.34	up	ENSSSCT00000012367	ABHD5	-2.43	down
Targetscan	ssc-miR-19b	1.34	up	ENSSSCT00000012604	RYBP	1.21	up
Targetscan	ssc-miR-19b	1.34	up	ENSSSCT00000012623		-2.27	down
Targetscan	ssc-miR-19b	1.34	up	ENSSSCT00000012798	PLSCR4	-2.96	down
Targetscan	ssc-miR-19b	1.34	up	ENSSSCT00000013221	SLC37A1	-1.3	down
Targetscan	ssc-miR-19b	1.34	up	ENSSSCT00000013409	KDM6A	-1.16	down
Targetscan	ssc-miR-19b	1.34	up	ENSSSCT00000013425	SYN1	1.03	up
Targetscan	ssc-miR-19b	1.34	up	ENSSSCT00000013816	WDR44	-1.21	down
Targetscan	ssc-miR-19b	1.34	up	ENSSSCT00000013867	FAM122B	-3.67	down
Targetscan	ssc-miR-19b	1.34	up	ENSSSCT00000014085	PPP6R3	-1.85	down
Targetscan	ssc-miR-19b	1.34	up	ENSSSCT00000014469	CKAP5	-1.8	down
Targetscan	ssc-miR-19b	1.34	up	ENSSSCT00000014531	CAPRIN1	-2.67	down
Targetscan	ssc-miR-19b	1.34	up	ENSSSCT00000014645	EIF4G2	-2.28	down
Targetscan	ssc-miR-19b	1.34	up	ENSSSCT00000014898	PDE4A	1.18	up
Targetscan	ssc-miR-19b	1.34	up	ENSSSCT00000015175	RPL18A	1.09	up
Targetscan	ssc-miR-19b	1.34	up	ENSSSCT00000015464	ARRDC3	-6.46	down
Targetscan	ssc-miR-19b	1.34	up	ENSSSCT00000016463	DDX6	-1.3	down
Targetscan	ssc-miR-19b	1.34	up	ENSSSCT00000016699	COL1A2	-1.54	down
Targetscan	ssc-miR-19b	1.34	up	ENSSSCT00000016979	RPS6KC1	-1.43	down
Targetscan	ssc-miR-19b	1.34	up	ENSSSCT00000017053	FAIM3	2.53	up
Targetscan	ssc-miR-19b	1.34	up	ENSSSCT00000017170	SPCS3	-1.01	down
Targetscan	ssc-miR-19b	1.34	up	ENSSSCT00000017222	TACC1	1.98	up
Targetscan	ssc-miR-19b	1.34	up	ENSSSCT00000017250	PPP2CB	-1.21	down
Targetscan	ssc-miR-19b	1.34	up	ENSSSCT00000017361	TLK1	-1.21	down
Targetscan	ssc-miR-19b	1.34	up	ENSSSCT00000017373	ITGA6	-3.13	down
Targetscan	ssc-miR-19b	1.34	up	ENSSSCT00000017384	GPR155	-3.12	down
Targetscan	ssc-miR-19b	1.34	up	ENSSSCT00000017442	NCKAP1	-2.21	down
Targetscan	ssc-miR-19b	1.34	up	ENSSSCT00000017610	FN1	-4.13	down
Targetscan	ssc-miR-19b	1.34	up	ENSSSCT00000017712	CAB39	-2.88	down
Targetscan	ssc-miR-19b	1.34	up	ENSSSCT00000017856	STAM2	-4.39	down
Targetscan	ssc-miR-19b	1.34	up	ENSSSCT00000018005	CALD1	1.5	up
Targetscan	ssc-miR-19b	1.34	up	ENSSSCT00000018077	WASL	1.06	up
Targetscan	ssc-miR-19b	1.34	up	ENSSSCT00000019066	LOC100518093	2.67	up
Targetscan	ssc-miR-19b	1.34	up	ENSSSCT00000019128	MRPL27	1.24	up
Targetscan	ssc-miR-19b	1.34	up	ENSSSCT00000019230	CLTC	-1.71	down
Targetscan	ssc-miR-19b	1.34	up	ENSSSCT00000019622	FAM18B2	-1.41	down
Targetscan	ssc-miR-202	-2.18	down	ENSSSCT00000000173	CRY1	-2.26	down
Targetscan	ssc-miR-202	-2.18	down	ENSSSCT00000000507	LEMD3	-2.46	down
Targetscan	ssc-miR-202	-2.18	down	ENSSSCT00000001158	MYLIP	-2.24	down
Targetscan	ssc-miR-202	-2.18	down	ENSSSCT00000001767	GLX1	-1.29	down
Targetscan	ssc-miR-202	-2.18	down	ENSSSCT00000001825	UBR2	-1.39	down
Targetscan	ssc-miR-202	-2.18	down	ENSSSCT00000002781	C7H14orf129	-13.31	down
Targetscan	ssc-miR-202	-2.18	down	ENSSSCT00000003222	NFKBID	1.79	up
Targetscan	ssc-miR-202	-2.18	down	ENSSSCT00000004286	RNF11	-2.5	down
Targetscan	ssc-miR-202	-2.18	down	ENSSSCT00000004826	BVES	2.84	up
Targetscan	ssc-miR-202	-2.18	down	ENSSSCT00000004918	SNAP91	-2.21	down
Targetscan	ssc-miR-202	-2.18	down	ENSSSCT00000005011	TXNL1	-1.49	down
Targetscan	ssc-miR-202	-2.18	down	ENSSSCT00000005124	USP8	1.06	up
Targetscan	ssc-miR-202	-2.18	down	ENSSSCT00000005359	ZO1	-2.11	down
Targetscan	ssc-miR-202	-2.18	down	ENSSSCT00000005553	ERO1L	-2.51	down
Targetscan	ssc-miR-202	-2.18	down	ENSSSCT00000005647	TEK	-2.35	down
Targetscan	ssc-miR-202	-2.18	down	ENSSSCT00000006177	STXBP1	-2.26	down
Targetscan	ssc-miR-202	-2.18	down	ENSSSCT00000006679	SDC2	-1.09	down
Targetscan	ssc-miR-202	-2.18	down	ENSSSCT00000007433	RAP1A	-1.43	down
Targetscan	ssc-miR-202	-2.18	down	ENSSSCT00000007708	PRNP	-1.23	down
Targetscan	ssc-miR-202	-2.18	down	ENSSSCT00000008339	LMTK2	-2.9	down
Targetscan	ssc-miR-202	-2.18	down	ENSSSCT00000009415	WDR35	-1.31	down
Targetscan	ssc-miR-202	-2.18	down	ENSSSCT00000009959	BBS7	-1.47	down
Targetscan	ssc-miR-202	-2.18	down	ENSSSCT00000010060	EIF4E	-1.86	down
Targetscan	ssc-miR-202	-2.18	down	ENSSSCT00000010065	PDLIM5	-2.37	down
Targetscan	ssc-miR-202	-2.18	down	ENSSSCT00000010452	BIVM	-3.62	down
Targetscan	ssc-miR-202	-2.18	down	ENSSSCT00000010462	COL4A1	-1.46	down
Targetscan	ssc-miR-202	-2.18	down	ENSSSCT00000011246	SGPL1	-1.72	down
Targetscan	ssc-miR-202	-2.18	down	ENSSSCT00000011425	PTEN	-1.53	down
Targetscan	ssc-miR-202	-2.18	down	ENSSSCT00000011538	ERLIN1	-2.28	down
Targetscan	ssc-miR-202	-2.18	down	ENSSSCT00000011871	WDR26	-1.38	down
Targetscan	ssc-miR-202	-2.18	down	ENSSSCT00000012075	VIM	-2.53	down
Targetscan	ssc-miR-202	-2.18	down	ENSSSCT00000012148	ITGB1	-1.19	down
Targetscan	ssc-miR-202	-2.18	down	ENSSSCT00000012329	WDR48	-1.59	down
Targetscan	ssc-miR-202	-2.18	down	ENSSSCT00000012367	ABHD5	-2.43	down
Targetscan	ssc-miR-202	-2.18	down	ENSSSCT00000012631	LOC100517425	2.74	up
Targetscan	ssc-miR-202	-2.18	down	ENSSSCT00000013376	DYNLT3	-1.08	down
Targetscan	ssc-miR-202	-2.18	down	ENSSSCT00000013614	ITM2A	-1.23	down
Targetscan	ssc-miR-202	-2.18	down	ENSSSCT00000014344	PATL1	-2.47	down
Targetscan	ssc-miR-202	-2.18	down	ENSSSCT00000014898	PDE4A	1.18	up
Targetscan	ssc-miR-202	-2.18	down	ENSSSCT00000015497	PAM	-1.93	down
Targetscan	ssc-miR-202	-2.18	down	ENSSSCT00000015639	LECT2	12.93	up
Targetscan	ssc-miR-202	-2.18	down	ENSSSCT00000016766	CROT	-1.46	down
Targetscan	ssc-miR-202	-2.18	down	ENSSSCT00000016769	LOC100523199	-1.74	down
Targetscan	ssc-miR-202	-2.18	down	ENSSSCT00000016863	PRRC2C	-2.63	down
Targetscan	ssc-miR-202	-2.18	down	ENSSSCT00000016948	SMG7	-2.03	down
Targetscan	ssc-miR-202	-2.18	down	ENSSSCT00000017477	MFSD6	-2.13	down
Targetscan	ssc-miR-202	-2.18	down	ENSSSCT00000018088	PTPRZ1	-3.26	down
Targetscan	ssc-miR-202	-2.18	down	ENSSSCT00000018366	OXCT1	-1.5	down
Targetscan	ssc-miR-202	-2.18	down	ENSSSCT00000019299	ZNF207	-1.14	down
Targetscan	ssc-miR-202	-2.18	down	ENSSSCT00000019454	ANKFY1	-1.69	down
Targetscan	ssc-miR-206	-1.25	down	ENSSSCT00000000494	MON2	-4.54	down
Targetscan	ssc-miR-206	-1.25	down	ENSSSCT00000000523		-1.68	down
Targetscan	ssc-miR-206	-1.25	down	ENSSSCT00000000865	TWF1	-2.92	down
Targetscan	ssc-miR-206	-1.25	down	ENSSSCT00000001158	MYLIP	-2.24	down
Targetscan	ssc-miR-206	-1.25	down	ENSSSCT00000001660	GCLC	-2.89	down
Targetscan	ssc-miR-206	-1.25	down	ENSSSCT00000003036	AP1G1	-3.13	down
Targetscan	ssc-miR-206	-1.25	down	ENSSSCT00000003119	ARL2BP	-1.24	down
Targetscan	ssc-miR-206	-1.25	down	ENSSSCT00000003215	ALKBH6	1.16	up
Targetscan	ssc-miR-206	-1.25	down	ENSSSCT00000003226	CLIPR-59	-1.21	down
Targetscan	ssc-miR-206	-1.25	down	ENSSSCT00000003910	CDC42	-1.44	down
Targetscan	ssc-miR-206	-1.25	down	ENSSSCT00000004116	SS18	-3.65	down
Targetscan	ssc-miR-206	-1.25	down	ENSSSCT00000004213	DNAJC6	-3.4	down
Targetscan	ssc-miR-206	-1.25	down	ENSSSCT00000004358	HYI	1.07	up
Targetscan	ssc-miR-206	-1.25	down	ENSSSCT00000004640	EPB41L2	-1.53	down
Targetscan	ssc-miR-206	-1.25	down	ENSSSCT00000004810	CCNC	-2.78	down
Targetscan	ssc-miR-206	-1.25	down	ENSSSCT00000004948	MYO6	1.34	up
Targetscan	ssc-miR-206	-1.25	down	ENSSSCT00000005017	NARS	-1.11	down
Targetscan	ssc-miR-206	-1.25	down	ENSSSCT00000005070	RNF111	-1.57	down
Targetscan	ssc-miR-206	-1.25	down	ENSSSCT00000005172		-2.89	down
Targetscan	ssc-miR-206	-1.25	down	ENSSSCT00000005227	VPS39	-2.58	down
Targetscan	ssc-miR-206	-1.25	down	ENSSSCT00000005381	CYB5A	-1.12	down
Targetscan	ssc-miR-206	-1.25	down	ENSSSCT00000005647	TEK	-2.35	down
Targetscan	ssc-miR-206	-1.25	down	ENSSSCT00000005768	KANK1	-1.09	down
Targetscan	ssc-miR-206	-1.25	down	ENSSSCT00000005925	NOR1	2.91	up
Targetscan	ssc-miR-206	-1.25	down	ENSSSCT00000005968	SLC44A1	-2.9	down
Targetscan	ssc-miR-206	-1.25	down	ENSSSCT00000006651	YWHAZ	-2.12	down
Targetscan	ssc-miR-206	-1.25	down	ENSSSCT00000006834	SDCBP	-1.78	down
Targetscan	ssc-miR-206	-1.25	down	ENSSSCT00000007421	CAPZA1	-1.03	down
Targetscan	ssc-miR-206	-1.25	down	ENSSSCT00000007433	RAP1A	-1.43	down
Targetscan	ssc-miR-206	-1.25	down	ENSSSCT00000007541	CNN3	-1.76	down
Targetscan	ssc-miR-206	-1.25	down	ENSSSCT00000007769	SEC23B	-1.21	down
Targetscan	ssc-miR-206	-1.25	down	ENSSSCT00000008079	YWHAB	1.46	up
Targetscan	ssc-miR-206	-1.25	down	ENSSSCT00000008192	ZNF217	-1.78	down
Targetscan	ssc-miR-206	-1.25	down	ENSSSCT00000008288	PSMG3	1.34	up
Targetscan	ssc-miR-206	-1.25	down	ENSSSCT00000008909	STARD7	-2.86	down
Targetscan	ssc-miR-206	-1.25	down	ENSSSCT00000009300	HEATR5B	-1.25	down
Targetscan	ssc-miR-206	-1.25	down	ENSSSCT00000009492	LETM1	-1.34	down
Targetscan	ssc-miR-206	-1.25	down	ENSSSCT00000009580	DHX15	-1.78	down
Targetscan	ssc-miR-206	-1.25	down	ENSSSCT00000009598	PGM2	1.62	up
Targetscan	ssc-miR-206	-1.25	down	ENSSSCT00000010065	PDLIM5	-2.37	down
Targetscan	ssc-miR-206	-1.25	down	ENSSSCT00000010066	SMARCAD1	-2.03	down
Targetscan	ssc-miR-206	-1.25	down	ENSSSCT00000010395	NDFIP2	-1.92	down
Targetscan	ssc-miR-206	-1.25	down	ENSSSCT00000010835	LOC100151787	-1.77	down
Targetscan	ssc-miR-206	-1.25	down	ENSSSCT00000010896	CORO1C	-1.75	down
Targetscan	ssc-miR-206	-1.25	down	ENSSSCT00000011546	SCD	-1.44	down
Targetscan	ssc-miR-206	-1.25	down	ENSSSCT00000012522	NISCH	-3.58	down
Targetscan	ssc-miR-206	-1.25	down	ENSSSCT00000012547	ARF4	-1.65	down
Targetscan	ssc-miR-206	-1.25	down	ENSSSCT00000012552	ABHD6	-1.85	down
Targetscan	ssc-miR-206	-1.25	down	ENSSSCT00000012718	SEC61A1	-3.36	down
Targetscan	ssc-miR-206	-1.25	down	ENSSSCT00000013303	EIF1AX	-2.5	down
Targetscan	ssc-miR-206	-1.25	down	ENSSSCT00000014266	RTN3	-1.23	down
Targetscan	ssc-miR-206	-1.25	down	ENSSSCT00000014665	PTBP1	-2.26	down
Targetscan	ssc-miR-206	-1.25	down	ENSSSCT00000014898	PDE4A	1.18	up
Targetscan	ssc-miR-206	-1.25	down	ENSSSCT00000015406	LHFPL2	-13.2	down
Targetscan	ssc-miR-206	-1.25	down	ENSSSCT00000015460	POLR3G	2.32	up
Targetscan	ssc-miR-206	-1.25	down	ENSSSCT00000015573	PRRC1	-2.13	down
Targetscan	ssc-miR-206	-1.25	down	ENSSSCT00000015634	CXCL14	-12.49	down
Targetscan	ssc-miR-206	-1.25	down	ENSSSCT00000015671	MATR3	-2.66	down
Targetscan	ssc-miR-206	-1.25	down	ENSSSCT00000016269	PICALM	-2.03	down
Targetscan	ssc-miR-206	-1.25	down	ENSSSCT00000016699	COL1A2	-1.54	down
Targetscan	ssc-miR-206	-1.25	down	ENSSSCT00000016974	CENPF	1.91	up
Targetscan	ssc-miR-206	-1.25	down	ENSSSCT00000017053	FAIM3	2.53	up
Targetscan	ssc-miR-206	-1.25	down	ENSSSCT00000017192	SNX25	-1.9	down
Targetscan	ssc-miR-206	-1.25	down	ENSSSCT00000017479	NAB1	-3.23	down
Targetscan	ssc-miR-206	-1.25	down	ENSSSCT00000017610	FN1	-4.13	down
Targetscan	ssc-miR-206	-1.25	down	ENSSSCT00000017825	SEPT2	-2.69	down
Targetscan	ssc-miR-206	-1.25	down	ENSSSCT00000017856	STAM2	-4.39	down
Targetscan	ssc-miR-206	-1.25	down	ENSSSCT00000018077	WASL	1.06	up
Targetscan	ssc-miR-206	-1.25	down	ENSSSCT00000018303	GOLPH3	-3.13	down
Targetscan	ssc-miR-206	-1.25	down	ENSSSCT00000018316	C1QTNF3	1.69	up
Targetscan	ssc-miR-206	-1.25	down	ENSSSCT00000018459	NLN	1.65	up
Targetscan	ssc-miR-206	-1.25	down	ENSSSCT00000019230	CLTC	-1.71	down
Targetscan	ssc-miR-224	-3.3	down	ENSSSCT00000000110	DDX17	-2.16	down
Targetscan	ssc-miR-224	-3.3	down	ENSSSCT00000000111	KDELR3	-1.99	down
Targetscan	ssc-miR-224	-3.3	down	ENSSSCT00000000173	CRY1	-2.26	down
Targetscan	ssc-miR-224	-3.3	down	ENSSSCT00000000941	GNPTAB	-2.2	down
Targetscan	ssc-miR-224	-3.3	down	ENSSSCT00000001334	SLA-1	1.64	up
Targetscan	ssc-miR-224	-3.3	down	ENSSSCT00000001936	MUT	2.64	up
Targetscan	ssc-miR-224	-3.3	down	ENSSSCT00000002150	NEO1	-1.39	down
Targetscan	ssc-miR-224	-3.3	down	ENSSSCT00000002945	FBXO31	-1.48	down
Targetscan	ssc-miR-224	-3.3	down	ENSSSCT00000003226	CLIPR-59	-1.21	down
Targetscan	ssc-miR-224	-3.3	down	ENSSSCT00000003861	C1ORF144	-2.07	down
Targetscan	ssc-miR-224	-3.3	down	ENSSSCT00000003871	RCC2	-1.68	down
Targetscan	ssc-miR-224	-3.3	down	ENSSSCT00000004202	DIRAS3	-1.17	down
Targetscan	ssc-miR-224	-3.3	down	ENSSSCT00000004640	EPB41L2	-1.53	down
Targetscan	ssc-miR-224	-3.3	down	ENSSSCT00000005070	RNF111	-1.57	down
Targetscan	ssc-miR-224	-3.3	down	ENSSSCT00000005093	RAB27A	-1.36	down
Targetscan	ssc-miR-224	-3.3	down	ENSSSCT00000005542	TMX1	-3.45	down
Targetscan	ssc-miR-224	-3.3	down	ENSSSCT00000005601	LOC100155212	-1.28	down
Targetscan	ssc-miR-224	-3.3	down	ENSSSCT00000005904	TDRD7	-1.23	down
Targetscan	ssc-miR-224	-3.3	down	ENSSSCT00000005925	NOR1	2.91	up
Targetscan	ssc-miR-224	-3.3	down	ENSSSCT00000005980	RAD23B	-1.46	down
Targetscan	ssc-miR-224	-3.3	down	ENSSSCT00000006022	SLC31A2	-2.58	down
Targetscan	ssc-miR-224	-3.3	down	ENSSSCT00000006023	FKBP15	-1	down
Targetscan	ssc-miR-224	-3.3	down	ENSSSCT00000006069	GGTA1	-1.3	down
Targetscan	ssc-miR-224	-3.3	down	ENSSSCT00000006336	C9ORF116	2.49	up
Targetscan	ssc-miR-224	-3.3	down	ENSSSCT00000006344	IER3IP1	-1.71	down
Targetscan	ssc-miR-224	-3.3	down	ENSSSCT00000006542	FAM49B	-1.09	down
Targetscan	ssc-miR-224	-3.3	down	ENSSSCT00000006586	NOV	-4.12	down
Targetscan	ssc-miR-224	-3.3	down	ENSSSCT00000006834	SDCBP	-1.78	down
Targetscan	ssc-miR-224	-3.3	down	ENSSSCT00000006859	LOC100152491	-2.1	down
Targetscan	ssc-miR-224	-3.3	down	ENSSSCT00000007121	ARHGEF2	1.43	up
Targetscan	ssc-miR-224	-3.3	down	ENSSSCT00000007286	GOLPH3L	-4.17	down
Targetscan	ssc-miR-224	-3.3	down	ENSSSCT00000008195	CYP24A1	2.6	up
Targetscan	ssc-miR-224	-3.3	down	ENSSSCT00000008237	NPEPL1	1.02	up
Targetscan	ssc-miR-224	-3.3	down	ENSSSCT00000008809	SLC9A3R2	2.08	up
Targetscan	ssc-miR-224	-3.3	down	ENSSSCT00000009224	KLRAQ1	-1.64	down
Targetscan	ssc-miR-224	-3.3	down	ENSSSCT00000009270	PKDCC	-1.9	down
Targetscan	ssc-miR-224	-3.3	down	ENSSSCT00000009425	SMC6	1.1	up
Targetscan	ssc-miR-224	-3.3	down	ENSSSCT00000010582	KCTD9	1.27	up
Targetscan	ssc-miR-224	-3.3	down	ENSSSCT00000010812	MED13L	-1.23	down
Targetscan	ssc-miR-224	-3.3	down	ENSSSCT00000010896	CORO1C	-1.75	down
Targetscan	ssc-miR-224	-3.3	down	ENSSSCT00000011230	SAR1A	-2.46	down
Targetscan	ssc-miR-224	-3.3	down	ENSSSCT00000011348	LOC100517243	1.47	up
Targetscan	ssc-miR-224	-3.3	down	ENSSSCT00000011350	GLUD1	-2.11	down
Targetscan	ssc-miR-224	-3.3	down	ENSSSCT00000011931	NEK7	-1.81	down
Targetscan	ssc-miR-224	-3.3	down	ENSSSCT00000012042	DNAJA1	-1.41	down
Targetscan	ssc-miR-224	-3.3	down	ENSSSCT00000012746	CEP63	1.03	up
Targetscan	ssc-miR-224	-3.3	down	ENSSSCT00000013614	ITM2A	-1.23	down
Targetscan	ssc-miR-224	-3.3	down	ENSSSCT00000013653	CSTF2	-4.9	down
Targetscan	ssc-miR-224	-3.3	down	ENSSSCT00000013723	RNF128	-2.83	down
Targetscan	ssc-miR-224	-3.3	down	ENSSSCT00000013861	GPC4	-1.26	down
Targetscan	ssc-miR-224	-3.3	down	ENSSSCT00000015497	PAM	-1.93	down
Targetscan	ssc-miR-224	-3.3	down	ENSSSCT00000015974	FXC1	1.25	up
Targetscan	ssc-miR-224	-3.3	down	ENSSSCT00000016291	CHORDC1	-1.61	down
Targetscan	ssc-miR-224	-3.3	down	ENSSSCT00000016766	CROT	-1.46	down
Targetscan	ssc-miR-224	-3.3	down	ENSSSCT00000017047	MAPKAPK2	-1.64	down
Targetscan	ssc-miR-224	-3.3	down	ENSSSCT00000017177	RWDD4	-1.34	down
Targetscan	ssc-miR-224	-3.3	down	ENSSSCT00000017178	C4ORF41	-1.85	down
Targetscan	ssc-miR-224	-3.3	down	ENSSSCT00000017384	GPR155	-3.12	down
Targetscan	ssc-miR-224	-3.3	down	ENSSSCT00000017707	SP140	1.07	up
Targetscan	ssc-miR-224	-3.3	down	ENSSSCT00000018555	UBLCP1	-1.24	down
Targetscan	ssc-miR-224	-3.3	down	ENSSSCT00000018723	ACOX1	-1.67	down
Targetscan	ssc-miR-224	-3.3	down	ENSSSCT00000018924	PSME3	-2.97	down
Targetscan	ssc-miR-224	-3.3	down	ENSSSCT00000019212	TRIM37	-1.65	down
Targetscan	ssc-miR-28-5p	1.02	up	ENSSSCT00000000100	SUN2	-1.63	down
Targetscan	ssc-miR-28-5p	1.02	up	ENSSSCT00000000410	SMARCC2	-1.29	down
Targetscan	ssc-miR-28-5p	1.02	up	ENSSSCT00000000523		-1.68	down
Targetscan	ssc-miR-28-5p	1.02	up	ENSSSCT00000000549	TMEM19	-2.3	down
Targetscan	ssc-miR-28-5p	1.02	up	ENSSSCT00000000764	ZNF384	-1.2	down
Targetscan	ssc-miR-28-5p	1.02	up	ENSSSCT00000002549	ATP6V1D	-1.22	down
Targetscan	ssc-miR-28-5p	1.02	up	ENSSSCT00000002698	FOXN3	2.38	up
Targetscan	ssc-miR-28-5p	1.02	up	ENSSSCT00000002781	C7H14orf129	-13.31	down
Targetscan	ssc-miR-28-5p	1.02	up	ENSSSCT00000003057	NIP7	1.24	up
Targetscan	ssc-miR-28-5p	1.02	up	ENSSSCT00000003119	ARL2BP	-1.24	down
Targetscan	ssc-miR-28-5p	1.02	up	ENSSSCT00000004195	SRSF11	1.64	up
Targetscan	ssc-miR-28-5p	1.02	up	ENSSSCT00000005011	TXNL1	-1.49	down
Targetscan	ssc-miR-28-5p	1.02	up	ENSSSCT00000005094	RSL24D1	-2.91	down
Targetscan	ssc-miR-28-5p	1.02	up	ENSSSCT00000005220	SNAP23	-2.18	down
Targetscan	ssc-miR-28-5p	1.02	up	ENSSSCT00000005724	LOC100153559	-1.27	down
Targetscan	ssc-miR-28-5p	1.02	up	ENSSSCT00000005751	ADK	-2.46	down
Targetscan	ssc-miR-28-5p	1.02	up	ENSSSCT00000005925	NOR1	2.91	up
Targetscan	ssc-miR-28-5p	1.02	up	ENSSSCT00000006022	SLC31A2	-2.58	down
Targetscan	ssc-miR-28-5p	1.02	up	ENSSSCT00000006360	PCSK6	-1.93	down
Targetscan	ssc-miR-28-5p	1.02	up	ENSSSCT00000006427	FAM166A	1.48	up
Targetscan	ssc-miR-28-5p	1.02	up	ENSSSCT00000006759	SEC31B	-1.41	down
Targetscan	ssc-miR-28-5p	1.02	up	ENSSSCT00000007361	HAO2	2.45	up
Targetscan	ssc-miR-28-5p	1.02	up	ENSSSCT00000007708	PRNP	-1.23	down
Targetscan	ssc-miR-28-5p	1.02	up	ENSSSCT00000008785	NME3	1.05	up
Targetscan	ssc-miR-28-5p	1.02	up	ENSSSCT00000009101	EXOC6B	-2.07	down
Targetscan	ssc-miR-28-5p	1.02	up	ENSSSCT00000009154	CEP68	-2.63	down
Targetscan	ssc-miR-28-5p	1.02	up	ENSSSCT00000009289	ATL2	-3.3	down
Targetscan	ssc-miR-28-5p	1.02	up	ENSSSCT00000009443	PQLC3	-2.75	down
Targetscan	ssc-miR-28-5p	1.02	up	ENSSSCT00000010346	WBP4	1.58	up
Targetscan	ssc-miR-28-5p	1.02	up	ENSSSCT00000010537	FAM160B2	-1	down
Targetscan	ssc-miR-28-5p	1.02	up	ENSSSCT00000010649	CLCN3	-2.84	down
Targetscan	ssc-miR-28-5p	1.02	up	ENSSSCT00000010784	PRKAB1	-3.02	down
Targetscan	ssc-miR-28-5p	1.02	up	ENSSSCT00000011042	MAPK1	-3.2	down
Targetscan	ssc-miR-28-5p	1.02	up	ENSSSCT00000011155	NUP133	-1.48	down
Targetscan	ssc-miR-28-5p	1.02	up	ENSSSCT00000011293	MYST4	1.16	up
Targetscan	ssc-miR-28-5p	1.02	up	ENSSSCT00000011546	SCD	-1.44	down
Targetscan	ssc-miR-28-5p	1.02	up	ENSSSCT00000012031	NOL6	-1.9	down
Targetscan	ssc-miR-28-5p	1.02	up	ENSSSCT00000012301	CMTM7	1.74	up
Targetscan	ssc-miR-28-5p	1.02	up	ENSSSCT00000012598	FRMD4B	-1.61	down
Targetscan	ssc-miR-28-5p	1.02	up	ENSSSCT00000013425	SYN1	1.03	up
Targetscan	ssc-miR-28-5p	1.02	up	ENSSSCT00000014224	ARL2	1.07	up
Targetscan	ssc-miR-28-5p	1.02	up	ENSSSCT00000014250	VEGFB	1.01	up
Targetscan	ssc-miR-28-5p	1.02	up	ENSSSCT00000014397	MED19	1.71	up
Targetscan	ssc-miR-28-5p	1.02	up	ENSSSCT00000015157	OCEL1	1.06	up
Targetscan	ssc-miR-28-5p	1.02	up	ENSSSCT00000015628	SEC24A	-1.47	down
Targetscan	ssc-miR-28-5p	1.02	up	ENSSSCT00000015753	LOC100511626	2.64	up
Targetscan	ssc-miR-28-5p	1.02	up	ENSSSCT00000016318	LOC100517177	2.48	up
Targetscan	ssc-miR-28-5p	1.02	up	ENSSSCT00000016738	AGR2	-1.12	down
Targetscan	ssc-miR-28-5p	1.02	up	ENSSSCT00000016821	HBP1	-1.43	down
Targetscan	ssc-miR-28-5p	1.02	up	ENSSSCT00000018024	MEST	-1.63	down
Targetscan	ssc-miR-28-5p	1.02	up	ENSSSCT00000018162	C7orf41	-2.22	down
Targetscan	ssc-miR-28-5p	1.02	up	ENSSSCT00000018381	NNT	-1.46	down
Targetscan	ssc-miR-28-5p	1.02	up	ENSSSCT00000018924	PSME3	-2.97	down
Targetscan	ssc-miR-28-5p	1.02	up	ENSSSCT00000019030	WIPF2	-1.65	down
Targetscan	ssc-miR-296	-1.77	down	ENSSSCT00000000111	KDELR3	-1.99	down
Targetscan	ssc-miR-296	-1.77	down	ENSSSCT00000000151	MYH9	-1.25	down
Targetscan	ssc-miR-296	-1.77	down	ENSSSCT00000000915	APLP2	-1.4	down
Targetscan	ssc-miR-296	-1.77	down	ENSSSCT00000000930	NT5DC3	-4.21	down
Targetscan	ssc-miR-296	-1.77	down	ENSSSCT00000002178	MBIP	1.73	up
Targetscan	ssc-miR-296	-1.77	down	ENSSSCT00000002274	SLC7A8	-1.68	down
Targetscan	ssc-miR-296	-1.77	down	ENSSSCT00000002947	ZCCHC14	-2.75	down
Targetscan	ssc-miR-296	-1.77	down	ENSSSCT00000003133	FTO	1.18	up
Targetscan	ssc-miR-296	-1.77	down	ENSSSCT00000004826	BVES	2.84	up
Targetscan	ssc-miR-296	-1.77	down	ENSSSCT00000005606	SIX6	1.28	up
Targetscan	ssc-miR-296	-1.77	down	ENSSSCT00000006336	C9ORF116	2.49	up
Targetscan	ssc-miR-296	-1.77	down	ENSSSCT00000006427	FAM166A	1.48	up
Targetscan	ssc-miR-296	-1.77	down	ENSSSCT00000007586	CCBL2	1.98	up
Targetscan	ssc-miR-296	-1.77	down	ENSSSCT00000007751	KIF16B	-1.31	down
Targetscan	ssc-miR-296	-1.77	down	ENSSSCT00000008195	CYP24A1	2.6	up
Targetscan	ssc-miR-296	-1.77	down	ENSSSCT00000008921	NCK2	-2.85	down
Targetscan	ssc-miR-296	-1.77	down	ENSSSCT00000009127	GMCL1	-2.3	down
Targetscan	ssc-miR-296	-1.77	down	ENSSSCT00000010649	CLCN3	-2.84	down
Targetscan	ssc-miR-296	-1.77	down	ENSSSCT00000011042	MAPK1	-3.2	down
Targetscan	ssc-miR-296	-1.77	down	ENSSSCT00000011586	AS3MT	2.12	up
Targetscan	ssc-miR-296	-1.77	down	ENSSSCT00000011919	TP53BP2	-1.88	down
Targetscan	ssc-miR-296	-1.77	down	ENSSSCT00000012495	MAPKAPK3	-1.85	down
Targetscan	ssc-miR-296	-1.77	down	ENSSSCT00000012888	YEATS2	-3.61	down
Targetscan	ssc-miR-296	-1.77	down	ENSSSCT00000013425	SYN1	1.03	up
Targetscan	ssc-miR-296	-1.77	down	ENSSSCT00000013814	IL13RA1	-4.73	down
Targetscan	ssc-miR-296	-1.77	down	ENSSSCT00000014036	PNPLA2	1.23	up
Targetscan	ssc-miR-296	-1.77	down	ENSSSCT00000015429	DHFR	1.94	up
Targetscan	ssc-miR-296	-1.77	down	ENSSSCT00000016400	C11ORF52	2.37	up
Targetscan	ssc-miR-296	-1.77	down	ENSSSCT00000016815	NAMPT	-1.2	down
Targetscan	ssc-miR-296	-1.77	down	ENSSSCT00000017363	CYBRD1	2.17	up
Targetscan	ssc-miR-296	-1.77	down	ENSSSCT00000018366	OXCT1	-1.5	down
Targetscan	ssc-miR-325	3.21	up	ENSSSCT00000000817	WNK1	-1.31	down
Targetscan	ssc-miR-325	3.21	up	ENSSSCT00000001743	SRSF3	-1.36	down
Targetscan	ssc-miR-325	3.21	up	ENSSSCT00000002649	TMED10	-2.94	down
Targetscan	ssc-miR-325	3.21	up	ENSSSCT00000002947	ZCCHC14	-2.75	down
Targetscan	ssc-miR-325	3.21	up	ENSSSCT00000005925	NOR1	2.91	up
Targetscan	ssc-miR-325	3.21	up	ENSSSCT00000005980	RAD23B	-1.46	down
Targetscan	ssc-miR-325	3.21	up	ENSSSCT00000007011	SLAMF8	2.55	up
Targetscan	ssc-miR-325	3.21	up	ENSSSCT00000007647	ZDHHC2	-2.6	down
Targetscan	ssc-miR-325	3.21	up	ENSSSCT00000009598	PGM2	1.62	up
Targetscan	ssc-miR-325	3.21	up	ENSSSCT00000009717	LOC100515617	2.15	up
Targetscan	ssc-miR-325	3.21	up	ENSSSCT00000010774	MLC2V	2.5	up
Targetscan	ssc-miR-325	3.21	up	ENSSSCT00000011079	HIRA	-1.07	down
Targetscan	ssc-miR-325	3.21	up	ENSSSCT00000011350	GLUD1	-2.11	down
Targetscan	ssc-miR-325	3.21	up	ENSSSCT00000012871	TBL1XR1	-2.18	down
Targetscan	ssc-miR-325	3.21	up	ENSSSCT00000014453	CELF1	-2.2	down
Targetscan	ssc-miR-325	3.21	up	ENSSSCT00000014645	EIF4G2	-2.28	down
Targetscan	ssc-miR-325	3.21	up	ENSSSCT00000015579	ISOC1	-1.62	down
Targetscan	ssc-miR-325	3.21	up	ENSSSCT00000015587	CDC42SE2	-3.9	down
Targetscan	ssc-miR-325	3.21	up	ENSSSCT00000017177	RWDD4	-1.34	down
Targetscan	ssc-miR-325	3.21	up	ENSSSCT00000017361	TLK1	-1.21	down
Targetscan	ssc-miR-338	1.41	up	ENSSSCT00000000507	LEMD3	-2.46	down
Targetscan	ssc-miR-338	1.41	up	ENSSSCT00000000716	A2M	-1.47	down
Targetscan	ssc-miR-338	1.41	up	ENSSSCT00000000740	LRRC23	3.55	up
Targetscan	ssc-miR-338	1.41	up	ENSSSCT00000000759	CHD4	1.01	up
Targetscan	ssc-miR-338	1.41	up	ENSSSCT00000001744	CDKN1A	-3.46	down
Targetscan	ssc-miR-338	1.41	up	ENSSSCT00000001962	IREB2	-1.45	down
Targetscan	ssc-miR-338	1.41	up	ENSSSCT00000001994	ZFAND6	-1.06	down
Targetscan	ssc-miR-338	1.41	up	ENSSSCT00000002523	FAM174B	-3.59	down
Targetscan	ssc-miR-338	1.41	up	ENSSSCT00000002549	ATP6V1D	-1.22	down
Targetscan	ssc-miR-338	1.41	up	ENSSSCT00000003039	IST1	-1.18	down
Targetscan	ssc-miR-338	1.41	up	ENSSSCT00000003078	TPPP3	1.16	up
Targetscan	ssc-miR-338	1.41	up	ENSSSCT00000003122	AMFR	-2.05	down
Targetscan	ssc-miR-338	1.41	up	ENSSSCT00000003133	FTO	1.18	up
Targetscan	ssc-miR-338	1.41	up	ENSSSCT00000003172		-2.21	down
Targetscan	ssc-miR-338	1.41	up	ENSSSCT00000003691	LOC100522080	1.62	up
Targetscan	ssc-miR-338	1.41	up	ENSSSCT00000004094	LPIN	-2.07	down
Targetscan	ssc-miR-338	1.41	up	ENSSSCT00000004289	FAF1	-1.15	down
Targetscan	ssc-miR-338	1.41	up	ENSSSCT00000004487	EZR	-1.58	down
Targetscan	ssc-miR-338	1.41	up	ENSSSCT00000005093	RAB27A	-1.36	down
Targetscan	ssc-miR-338	1.41	up	ENSSSCT00000005145	SLC12A1	-2.99	down
Targetscan	ssc-miR-338	1.41	up	ENSSSCT00000005227	VPS39	-2.58	down
Targetscan	ssc-miR-338	1.41	up	ENSSSCT00000005288	THBS1	-12.02	down
Targetscan	ssc-miR-338	1.41	up	ENSSSCT00000005359	ZO1	-2.11	down
Targetscan	ssc-miR-338	1.41	up	ENSSSCT00000005647	TEK	-2.35	down
Targetscan	ssc-miR-338	1.41	up	ENSSSCT00000005723	MPDZ	-1.1	down
Targetscan	ssc-miR-338	1.41	up	ENSSSCT00000006177	STXBP1	-2.26	down
Targetscan	ssc-miR-338	1.41	up	ENSSSCT00000006187	AK1	1.22	up
Targetscan	ssc-miR-338	1.41	up	ENSSSCT00000006585	ENPP2	-1.86	down
Targetscan	ssc-miR-338	1.41	up	ENSSSCT00000006671	C8ORF47	1.07	up
Targetscan	ssc-miR-338	1.41	up	ENSSSCT00000006757	PKIA	-2.15	down
Targetscan	ssc-miR-338	1.41	up	ENSSSCT00000007487	LOC100626880	-1.07	down
Targetscan	ssc-miR-338	1.41	up	ENSSSCT00000007586	CCBL2	1.98	up
Targetscan	ssc-miR-338	1.41	up	ENSSSCT00000007647	ZDHHC2	-2.6	down
Targetscan	ssc-miR-338	1.41	up	ENSSSCT00000007708	PRNP	-1.23	down
Targetscan	ssc-miR-338	1.41	up	ENSSSCT00000008003	EPB41L1	-1.08	down
Targetscan	ssc-miR-338	1.41	up	ENSSSCT00000008852	FAM120A	-1.13	down
Targetscan	ssc-miR-338	1.41	up	ENSSSCT00000008904	DUSP2	-2.08	down
Targetscan	ssc-miR-338	1.41	up	ENSSSCT00000009415	WDR35	-1.31	down
Targetscan	ssc-miR-338	1.41	up	ENSSSCT00000010516	SPTLC1	-4.17	down
Targetscan	ssc-miR-338	1.41	up	ENSSSCT00000010649	CLCN3	-2.84	down
Targetscan	ssc-miR-338	1.41	up	ENSSSCT00000010681	ULK1	-2.98	down
Targetscan	ssc-miR-338	1.41	up	ENSSSCT00000010877	TCHP	1.12	up
Targetscan	ssc-miR-338	1.41	up	ENSSSCT00000011020	C22ORF13	-2.58	down
Targetscan	ssc-miR-338	1.41	up	ENSSSCT00000012064	SVIL	-2.01	down
Targetscan	ssc-miR-338	1.41	up	ENSSSCT00000012303	CLASP2	-1.86	down
Targetscan	ssc-miR-338	1.41	up	ENSSSCT00000012329	WDR48	-1.59	down
Targetscan	ssc-miR-338	1.41	up	ENSSSCT00000012700	TMEM43	-3.99	down
Targetscan	ssc-miR-338	1.41	up	ENSSSCT00000013932	MTMR1	-2.19	down
Targetscan	ssc-miR-338	1.41	up	ENSSSCT00000014680	UQCR11	1.81	up
Targetscan	ssc-miR-338	1.41	up	ENSSSCT00000015001	C19ORF43	1.08	up
Targetscan	ssc-miR-338	1.41	up	ENSSSCT00000015658	KDM3B	-1.07	down
Targetscan	ssc-miR-338	1.41	up	ENSSSCT00000015701	NDUFA2	1.27	up
Targetscan	ssc-miR-338	1.41	up	ENSSSCT00000016202	SPCS2	-1.34	down
Targetscan	ssc-miR-338	1.41	up	ENSSSCT00000016373	KDELC2	-2.51	down
Targetscan	ssc-miR-338	1.41	up	ENSSSCT00000017176	DCTD	-2.56	down
Targetscan	ssc-miR-338	1.41	up	ENSSSCT00000017216	ADAM9	-2.52	down
Targetscan	ssc-miR-338	1.41	up	ENSSSCT00000017285	ACVR1	-1.88	down
Targetscan	ssc-miR-338	1.41	up	ENSSSCT00000017374		-3.03	down
Targetscan	ssc-miR-338	1.41	up	ENSSSCT00000017441	FRZB	-1.17	down
Targetscan	ssc-miR-338	1.41	up	ENSSSCT00000017845	PLEKHB2	-2.88	down
Targetscan	ssc-miR-338	1.41	up	ENSSSCT00000017865	DNAJB6	-1.2	down
Targetscan	ssc-miR-338	1.41	up	ENSSSCT00000018268	TRIO	-1.29	down
Targetscan	ssc-miR-338	1.41	up	ENSSSCT00000018464	SREK1	1.46	up
Targetscan	ssc-miR-338	1.41	up	ENSSSCT00000018555	UBLCP1	-1.24	down
Targetscan	ssc-miR-338	1.41	up	ENSSSCT00000018815	CD79B	1.64	up
Targetscan	ssc-miR-338	1.41	up	ENSSSCT00000019066	LOC100518093	2.67	up
Targetscan	ssc-miR-338	1.41	up	ENSSSCT00000019125	LRRC59	-1.75	down
Targetscan	ssc-miR-365-3p	1.15	up	ENSSSCT00000000011	FBLN1	-1.22	down
Targetscan	ssc-miR-365-3p	1.15	up	ENSSSCT00000000151	MYH9	-1.25	down
Targetscan	ssc-miR-365-3p	1.15	up	ENSSSCT00000000645	EPS8	-2.68	down
Targetscan	ssc-miR-365-3p	1.15	up	ENSSSCT00000000814	JARID1A	1.56	up
Targetscan	ssc-miR-365-3p	1.15	up	ENSSSCT00000001095	PXDC1	-1.78	down
Targetscan	ssc-miR-365-3p	1.15	up	ENSSSCT00000001552	LY6G5B	2.47	up
Targetscan	ssc-miR-365-3p	1.15	up	ENSSSCT00000001744	CDKN1A	-3.46	down
Targetscan	ssc-miR-365-3p	1.15	up	ENSSSCT00000002698	FOXN3	2.38	up
Targetscan	ssc-miR-365-3p	1.15	up	ENSSSCT00000002920	SLC28A1	2.46	up
Targetscan	ssc-miR-365-3p	1.15	up	ENSSSCT00000004130	RNF138	-2.58	down
Targetscan	ssc-miR-365-3p	1.15	up	ENSSSCT00000005093	RAB27A	-1.36	down
Targetscan	ssc-miR-365-3p	1.15	up	ENSSSCT00000005250	LOC100620957	-2.92	down
Targetscan	ssc-miR-365-3p	1.15	up	ENSSSCT00000005748	JAK2	-1.26	down
Targetscan	ssc-miR-365-3p	1.15	up	ENSSSCT00000006041	TNC	-3.61	down
Targetscan	ssc-miR-365-3p	1.15	up	ENSSSCT00000006757	PKIA	-2.15	down
Targetscan	ssc-miR-365-3p	1.15	up	ENSSSCT00000006787	TRAM1	-2.41	down
Targetscan	ssc-miR-365-3p	1.15	up	ENSSSCT00000007708	PRNP	-1.23	down
Targetscan	ssc-miR-365-3p	1.15	up	ENSSSCT00000009173	FAM161A	1.64	up
Targetscan	ssc-miR-365-3p	1.15	up	ENSSSCT00000009698	KLHL2	-1.42	down
Targetscan	ssc-miR-365-3p	1.15	up	ENSSSCT00000010299	RCBTB2	-2.42	down
Targetscan	ssc-miR-365-3p	1.15	up	ENSSSCT00000010892	USP30	-1.06	down
Targetscan	ssc-miR-365-3p	1.15	up	ENSSSCT00000012302	UBP1	-3	down
Targetscan	ssc-miR-365-3p	1.15	up	ENSSSCT00000012441	PRKAR2A	-4.43	down
Targetscan	ssc-miR-365-3p	1.15	up	ENSSSCT00000012836	VEPH1	-1.76	down
Targetscan	ssc-miR-365-3p	1.15	up	ENSSSCT00000013143	CAR	-1.85	down
Targetscan	ssc-miR-365-3p	1.15	up	ENSSSCT00000016506	HSPA8	-2.74	down
Targetscan	ssc-miR-365-3p	1.15	up	ENSSSCT00000017250	PPP2CB	-1.21	down
Targetscan	ssc-miR-365-3p	1.15	up	ENSSSCT00000017278	PRPF40A	1.18	up
Targetscan	ssc-miR-365-3p	1.15	up	ENSSSCT00000017285	ACVR1	-1.88	down
Targetscan	ssc-miR-365-3p	1.15	up	ENSSSCT00000017440	DNAJC10	-1.39	down
Targetscan	ssc-miR-365-3p	1.15	up	ENSSSCT00000017845	PLEKHB2	-2.88	down
Targetscan	ssc-miR-365-3p	1.15	up	ENSSSCT00000018316	C1QTNF3	1.69	up
Targetscan	ssc-miR-365-3p	1.15	up	ENSSSCT00000018723	ACOX1	-1.67	down
Targetscan	ssc-miR-365-3p	1.15	up	ENSSSCT00000018736	GGA3	-1.77	down
Targetscan	ssc-miR-365-3p	1.15	up	ENSSSCT00000018846	LOC100517913	-2.56	down
Targetscan	ssc-miR-365-3p	1.15	up	ENSSSCT00000019030	WIPF2	-1.65	down
Targetscan	ssc-miR-376a	1.5	up	ENSSSCT00000000282	TENC1	-3.43	down
Targetscan	ssc-miR-376a	1.5	up	ENSSSCT00000000494	MON2	-4.54	down
Targetscan	ssc-miR-376a	1.5	up	ENSSSCT00000000915	APLP2	-1.4	down
Targetscan	ssc-miR-376a	1.5	up	ENSSSCT00000001170	DEK	1.41	up
Targetscan	ssc-miR-376a	1.5	up	ENSSSCT00000001743	SRSF3	-1.36	down
Targetscan	ssc-miR-376a	1.5	up	ENSSSCT00000001767	GLX1	-1.29	down
Targetscan	ssc-miR-376a	1.5	up	ENSSSCT00000003057	NIP7	1.24	up
Targetscan	ssc-miR-376a	1.5	up	ENSSSCT00000003122	AMFR	-2.05	down
Targetscan	ssc-miR-376a	1.5	up	ENSSSCT00000004309	KIAA0494	-1.99	down
Targetscan	ssc-miR-376a	1.5	up	ENSSSCT00000004487	EZR	-1.58	down
Targetscan	ssc-miR-376a	1.5	up	ENSSSCT00000004691	MAN1A1	-3.21	down
Targetscan	ssc-miR-376a	1.5	up	ENSSSCT00000004698	NUS1	-5.9	down
Targetscan	ssc-miR-376a	1.5	up	ENSSSCT00000005124	USP8	1.06	up
Targetscan	ssc-miR-376a	1.5	up	ENSSSCT00000005359	ZO1	-2.11	down
Targetscan	ssc-miR-376a	1.5	up	ENSSSCT00000005527	NEMF	1.54	up
Targetscan	ssc-miR-376a	1.5	up	ENSSSCT00000005617	HIF1A	-2.3	down
Targetscan	ssc-miR-376a	1.5	up	ENSSSCT00000005721	NFIB	1.38	up
Targetscan	ssc-miR-376a	1.5	up	ENSSSCT00000006757	PKIA	-2.15	down
Targetscan	ssc-miR-376a	1.5	up	ENSSSCT00000006771	UBE2W	-1.7	down
Targetscan	ssc-miR-376a	1.5	up	ENSSSCT00000007361	HAO2	2.45	up
Targetscan	ssc-miR-376a	1.5	up	ENSSSCT00000007421	CAPZA1	-1.03	down
Targetscan	ssc-miR-376a	1.5	up	ENSSSCT00000008073	SERINC3	-1.37	down
Targetscan	ssc-miR-376a	1.5	up	ENSSSCT00000008195	CYP24A1	2.6	up
Targetscan	ssc-miR-376a	1.5	up	ENSSSCT00000008847	OGN	-3.28	down
Targetscan	ssc-miR-376a	1.5	up	ENSSSCT00000009167	EHBP1	-1.33	down
Targetscan	ssc-miR-376a	1.5	up	ENSSSCT00000010065	PDLIM5	-2.37	down
Targetscan	ssc-miR-376a	1.5	up	ENSSSCT00000010253	RFXAP	-1.71	down
Targetscan	ssc-miR-376a	1.5	up	ENSSSCT00000010442	TMTC4	-2.33	down
Targetscan	ssc-miR-376a	1.5	up	ENSSSCT00000010774	MLC2V	2.5	up
Targetscan	ssc-miR-376a	1.5	up	ENSSSCT00000011882	PSEN2	-2.09	down
Targetscan	ssc-miR-376a	1.5	up	ENSSSCT00000012042	DNAJA1	-1.41	down
Targetscan	ssc-miR-376a	1.5	up	ENSSSCT00000012106	ABI1	-1.45	down
Targetscan	ssc-miR-376a	1.5	up	ENSSSCT00000012329	WDR48	-1.59	down
Targetscan	ssc-miR-376a	1.5	up	ENSSSCT00000012604	RYBP	1.21	up
Targetscan	ssc-miR-376a	1.5	up	ENSSSCT00000012625	ARL8B	-1.85	down
Targetscan	ssc-miR-376a	1.5	up	ENSSSCT00000012856	PRKCI	-4.07	down
Targetscan	ssc-miR-376a	1.5	up	ENSSSCT00000012871	TBL1XR1	-2.18	down
Targetscan	ssc-miR-376a	1.5	up	ENSSSCT00000012975	MUC13	2.65	up
Targetscan	ssc-miR-376a	1.5	up	ENSSSCT00000013067	CD47	-3.44	down
Targetscan	ssc-miR-376a	1.5	up	ENSSSCT00000014266	RTN3	-1.23	down
Targetscan	ssc-miR-376a	1.5	up	ENSSSCT00000015429	DHFR	1.94	up
Targetscan	ssc-miR-376a	1.5	up	ENSSSCT00000015475	RHOBTB3	-3.72	down
Targetscan	ssc-miR-376a	1.5	up	ENSSSCT00000016373	KDELC2	-2.51	down
Targetscan	ssc-miR-376a	1.5	up	ENSSSCT00000016400	C11ORF52	2.37	up
Targetscan	ssc-miR-376a	1.5	up	ENSSSCT00000016463	DDX6	-1.3	down
Targetscan	ssc-miR-376a	1.5	up	ENSSSCT00000016637	FMO1	-1.5	down
Targetscan	ssc-miR-376a	1.5	up	ENSSSCT00000017192	SNX25	-1.9	down
Targetscan	ssc-miR-376a	1.5	up	ENSSSCT00000017216	ADAM9	-2.52	down
Targetscan	ssc-miR-376a	1.5	up	ENSSSCT00000017436	SSFA2	-2.45	down
Targetscan	ssc-miR-376a	1.5	up	ENSSSCT00000018376	HMGCS1	-3.04	down
Targetscan	ssc-miR-4331	1.7	up	ENSSSCT00000000914	LOC100520136	-1.93	down
Targetscan	ssc-miR-4331	1.7	up	ENSSSCT00000002825	PPP1R13B	-1.7	down
Targetscan	ssc-miR-4331	1.7	up	ENSSSCT00000004368	CDC20	2.8	up
Targetscan	ssc-miR-4331	1.7	up	ENSSSCT00000006023	FKBP15	-1	down
Targetscan	ssc-miR-4331	1.7	up	ENSSSCT00000006360	PCSK6	-1.93	down
Targetscan	ssc-miR-4331	1.7	up	ENSSSCT00000007286	GOLPH3L	-4.17	down
Targetscan	ssc-miR-4331	1.7	up	ENSSSCT00000008288	PSMG3	1.34	up
Targetscan	ssc-miR-4331	1.7	up	ENSSSCT00000008982	CNNM3	-2.35	down
Targetscan	ssc-miR-4331	1.7	up	ENSSSCT00000009212	PSME4	-1.27	down
Targetscan	ssc-miR-4331	1.7	up	ENSSSCT00000010066	SMARCAD1	-2.03	down
Targetscan	ssc-miR-4331	1.7	up	ENSSSCT00000010103	AFF1	-2.76	down
Targetscan	ssc-miR-4331	1.7	up	ENSSSCT00000010608	ELP3	-2.96	down
Targetscan	ssc-miR-4331	1.7	up	ENSSSCT00000011689	MCMBP	-2.04	down
Targetscan	ssc-miR-4331	1.7	up	ENSSSCT00000012718	SEC61A1	-3.36	down
Targetscan	ssc-miR-4331	1.7	up	ENSSSCT00000012830	MBNL1	-4.81	down
Targetscan	ssc-miR-4331	1.7	up	ENSSSCT00000015016	NFIX	-2.79	down
Targetscan	ssc-miR-4331	1.7	up	ENSSSCT00000015406	LHFPL2	-13.2	down
Targetscan	ssc-miR-4331	1.7	up	ENSSSCT00000015502	FBXL17	-4.47	down
Targetscan	ssc-miR-4331	1.7	up	ENSSSCT00000015639	LECT2	12.93	up
Targetscan	ssc-miR-4331	1.7	up	ENSSSCT00000017469	ORMDL1	-3.03	down
Targetscan	ssc-miR-4331	1.7	up	ENSSSCT00000018484	MAP1B	1.4	up
Targetscan	ssc-miR-4331	1.7	up	ENSSSCT00000019321	WSB1	-1.44	down
Targetscan	ssc-miR-4334-5p	1.64	up	ENSSSCT00000002109	COMMD4	1.4	up
Targetscan	ssc-miR-4334-5p	1.64	up	ENSSSCT00000002705	CALML4	1.34	up
Targetscan	ssc-miR-4334-5p	1.64	up	ENSSSCT00000003215	ALKBH6	1.16	up
Targetscan	ssc-miR-4334-5p	1.64	up	ENSSSCT00000004213	DNAJC6	-3.4	down
Targetscan	ssc-miR-4334-5p	1.64	up	ENSSSCT00000004310	ATPAF1	-1.93	down
Targetscan	ssc-miR-4334-5p	1.64	up	ENSSSCT00000005768	KANK1	-1.09	down
Targetscan	ssc-miR-4334-5p	1.64	up	ENSSSCT00000005781	TJP2	-1.46	down
Targetscan	ssc-miR-4334-5p	1.64	up	ENSSSCT00000006489	FBXL6	1.04	up
Targetscan	ssc-miR-4334-5p	1.64	up	ENSSSCT00000007826	ATRN	-2.98	down
Targetscan	ssc-miR-4334-5p	1.64	up	ENSSSCT00000007918	PDRG1	-2.2	down
Targetscan	ssc-miR-4334-5p	1.64	up	ENSSSCT00000008195	CYP24A1	2.6	up
Targetscan	ssc-miR-4334-5p	1.64	up	ENSSSCT00000008343	NPTX2	-3.41	down
Targetscan	ssc-miR-4334-5p	1.64	up	ENSSSCT00000009212	PSME4	-1.27	down
Targetscan	ssc-miR-4334-5p	1.64	up	ENSSSCT00000010060	EIF4E	-1.86	down
Targetscan	ssc-miR-4334-5p	1.64	up	ENSSSCT00000010428	STK24	-1.07	down
Targetscan	ssc-miR-4334-5p	1.64	up	ENSSSCT00000010911	ADRBK2	-1.1	down
Targetscan	ssc-miR-4334-5p	1.64	up	ENSSSCT00000012437	CELSR3	-2.28	down
Targetscan	ssc-miR-4334-5p	1.64	up	ENSSSCT00000012451	QRICH1	-1.53	down
Targetscan	ssc-miR-4334-5p	1.64	up	ENSSSCT00000012975	MUC13	2.65	up
Targetscan	ssc-miR-4334-5p	1.64	up	ENSSSCT00000013820	THOC2	1.72	up
Targetscan	ssc-miR-4334-5p	1.64	up	ENSSSCT00000014520	TRIM44	1.16	up
Targetscan	ssc-miR-4334-5p	1.64	up	ENSSSCT00000014564	CCDC34	1.92	up
Targetscan	ssc-miR-4334-5p	1.64	up	ENSSSCT00000015120	CYP4F2	-2.38	down
Targetscan	ssc-miR-4334-5p	1.64	up	ENSSSCT00000017217	TM2D2	-3.9	down
Targetscan	ssc-miR-4334-5p	1.64	up	ENSSSCT00000017222	TACC1	1.98	up
Targetscan	ssc-miR-4334-5p	1.64	up	ENSSSCT00000018666	RNF213	-2.78	down
Targetscan	ssc-miR-4334-5p	1.64	up	ENSSSCT00000018767	TTYH2	-1.6	down
Targetscan	ssc-miR-4334-5p	1.64	up	ENSSSCT00000018917	DHX8	-1.3	down
Targetscan	ssc-miR-4334-5p	1.64	up	ENSSSCT00000018936	PSMC3IP	2.37	up
Targetscan	ssc-miR-628	1.26	up	ENSSSCT00000000814	JARID1A	1.56	up
Targetscan	ssc-miR-628	1.26	up	ENSSSCT00000000914	LOC100520136	-1.93	down
Targetscan	ssc-miR-628	1.26	up	ENSSSCT00000001170	DEK	1.41	up
Targetscan	ssc-miR-628	1.26	up	ENSSSCT00000001196	LRRC16A	-1.6	down
Targetscan	ssc-miR-628	1.26	up	ENSSSCT00000001825	UBR2	-1.39	down
Targetscan	ssc-miR-628	1.26	up	ENSSSCT00000001846	KLHDC3	2.37	up
Targetscan	ssc-miR-628	1.26	up	ENSSSCT00000002698	FOXN3	2.38	up
Targetscan	ssc-miR-628	1.26	up	ENSSSCT00000002953	C16ORF74	2.88	up
Targetscan	ssc-miR-628	1.26	up	ENSSSCT00000003097	GOT2	-1.49	down
Targetscan	ssc-miR-628	1.26	up	ENSSSCT00000003444	SLC1A5	-1.92	down
Targetscan	ssc-miR-628	1.26	up	ENSSSCT00000004709	FAM162B	1.26	up
Targetscan	ssc-miR-628	1.26	up	ENSSSCT00000005604	PPM1A	-1.13	down
Targetscan	ssc-miR-628	1.26	up	ENSSSCT00000006023	FKBP15	-1	down
Targetscan	ssc-miR-628	1.26	up	ENSSSCT00000006041	TNC	-3.61	down
Targetscan	ssc-miR-628	1.26	up	ENSSSCT00000006069	GGTA1	-1.3	down
Targetscan	ssc-miR-628	1.26	up	ENSSSCT00000006514	TRAPPC9	-1.98	down
Targetscan	ssc-miR-628	1.26	up	ENSSSCT00000006675	MTDH	1.21	up
Targetscan	ssc-miR-628	1.26	up	ENSSSCT00000006679	SDC2	-1.09	down
Targetscan	ssc-miR-628	1.26	up	ENSSSCT00000006796	ARFGEF1	-1.78	down
Targetscan	ssc-miR-628	1.26	up	ENSSSCT00000006859	LOC100152491	-2.1	down
Targetscan	ssc-miR-628	1.26	up	ENSSSCT00000006925	TADA1	-1.6	down
Targetscan	ssc-miR-628	1.26	up	ENSSSCT00000007000	PEX19	-1.48	down
Targetscan	ssc-miR-628	1.26	up	ENSSSCT00000007121	ARHGEF2	1.43	up
Targetscan	ssc-miR-628	1.26	up	ENSSSCT00000007130	GON4L	-1.31	down
Targetscan	ssc-miR-628	1.26	up	ENSSSCT00000007143	GBA	1.11	up
Targetscan	ssc-miR-628	1.26	up	ENSSSCT00000007584	GBP1	-3.02	down
Targetscan	ssc-miR-628	1.26	up	ENSSSCT00000008195	CYP24A1	2.6	up
Targetscan	ssc-miR-628	1.26	up	ENSSSCT00000009101	EXOC6B	-2.07	down
Targetscan	ssc-miR-628	1.26	up	ENSSSCT00000009846	CNOT6L	-4.25	down
Targetscan	ssc-miR-628	1.26	up	ENSSSCT00000010299	RCBTB2	-2.42	down
Targetscan	ssc-miR-628	1.26	up	ENSSSCT00000010462	COL4A1	-1.46	down
Targetscan	ssc-miR-628	1.26	up	ENSSSCT00000010537	FAM160B2	-1	down
Targetscan	ssc-miR-628	1.26	up	ENSSSCT00000010774	MLC2V	2.5	up
Targetscan	ssc-miR-628	1.26	up	ENSSSCT00000010923	PITPNB	-2.02	down
Targetscan	ssc-miR-628	1.26	up	ENSSSCT00000011079	HIRA	-1.07	down
Targetscan	ssc-miR-628	1.26	up	ENSSSCT00000011178	ANK3	-2.07	down
Targetscan	ssc-miR-628	1.26	up	ENSSSCT00000011293	MYST4	1.16	up
Targetscan	ssc-miR-628	1.26	up	ENSSSCT00000011350	GLUD1	-2.11	down
Targetscan	ssc-miR-628	1.26	up	ENSSSCT00000011901	EFCAB2	1.3	up
Targetscan	ssc-miR-628	1.26	up	ENSSSCT00000012068	ARHGAP12	-3.17	down
Targetscan	ssc-miR-628	1.26	up	ENSSSCT00000012228	ZMYND11	-1.34	down
Targetscan	ssc-miR-628	1.26	up	ENSSSCT00000012367	ABHD5	-2.43	down
Targetscan	ssc-miR-628	1.26	up	ENSSSCT00000012441	PRKAR2A	-4.43	down
Targetscan	ssc-miR-628	1.26	up	ENSSSCT00000012625	ARL8B	-1.85	down
Targetscan	ssc-miR-628	1.26	up	ENSSSCT00000013067	CD47	-3.44	down
Targetscan	ssc-miR-628	1.26	up	ENSSSCT00000013816	WDR44	-1.21	down
Targetscan	ssc-miR-628	1.26	up	ENSSSCT00000014535	CD59	-1.36	down
Targetscan	ssc-miR-628	1.26	up	ENSSSCT00000014665	PTBP1	-2.26	down
Targetscan	ssc-miR-628	1.26	up	ENSSSCT00000016443	RNF214	1.14	up
Targetscan	ssc-miR-628	1.26	up	ENSSSCT00000016815	NAMPT	-1.2	down
Targetscan	ssc-miR-628	1.26	up	ENSSSCT00000016974	CENPF	1.91	up
Targetscan	ssc-miR-628	1.26	up	ENSSSCT00000017335	STK39	-1.63	down
Targetscan	ssc-miR-628	1.26	up	ENSSSCT00000018024	MEST	-1.63	down
Targetscan	ssc-miR-628	1.26	up	ENSSSCT00000018381	NNT	-1.46	down
Targetscan	ssc-miR-628	1.26	up	ENSSSCT00000018810	TEX2	-2.93	down
Targetscan	ssc-miR-628	1.26	up	ENSSSCT00000018852	NSF	-2.22	down
Targetscan	ssc-miR-628	1.26	up	ENSSSCT00000019229	DHX40	-1.73	down
Targetscan	ssc-miR-95	1.87	up	ENSSSCT00000002650	FOS	4.24	up
Targetscan	ssc-miR-95	1.87	up	ENSSSCT00000002683	SEL1L	-1.71	down
Targetscan	ssc-miR-95	1.87	up	ENSSSCT00000007751	KIF16B	-1.31	down
Targetscan	ssc-miR-95	1.87	up	ENSSSCT00000008741	HBA	1.03	up
Targetscan	ssc-miR-95	1.87	up	ENSSSCT00000008913	RANBP2	-2.17	down
Targetscan	ssc-miR-95	1.87	up	ENSSSCT00000013814	IL13RA1	-4.73	down
Targetscan	ssc-miR-95	1.87	up	ENSSSCT00000013932	MTMR1	-2.19	down
Targetscan	ssc-miR-95	1.87	up	ENSSSCT00000014085	PPP6R3	-1.85	down
Targetscan	ssc-miR-95	1.87	up	ENSSSCT00000015974	FXC1	1.25	up
Targetscan	ssc-miR-95	1.87	up	ENSSSCT00000018464	SREK1	1.46	up
Targetscan	ssc-miR-98	1.83	up	ENSSSCT00000000759	CHD4	1.01	up
Targetscan	ssc-miR-98	1.83	up	ENSSSCT00000000941	GNPTAB	-2.2	down
Targetscan	ssc-miR-98	1.83	up	ENSSSCT00000001716	FANCE	1.84	up
Targetscan	ssc-miR-98	1.83	up	ENSSSCT00000002038	MAN2A2	-2.07	down
Targetscan	ssc-miR-98	1.83	up	ENSSSCT00000002091	RCN2	-1.08	down
Targetscan	ssc-miR-98	1.83	up	ENSSSCT00000002639	DLST	-1.18	down
Targetscan	ssc-miR-98	1.83	up	ENSSSCT00000002920	SLC28A1	2.46	up
Targetscan	ssc-miR-98	1.83	up	ENSSSCT00000003016	DDX19B	-1.66	down
Targetscan	ssc-miR-98	1.83	up	ENSSSCT00000004068	CAP1	-1.04	down
Targetscan	ssc-miR-98	1.83	up	ENSSSCT00000004144	GALNT1	-1.8	down
Targetscan	ssc-miR-98	1.83	up	ENSSSCT00000005723	MPDZ	-1.1	down
Targetscan	ssc-miR-98	1.83	up	ENSSSCT00000006580	COL14A1	-3.21	down
Targetscan	ssc-miR-98	1.83	up	ENSSSCT00000006757	PKIA	-2.15	down
Targetscan	ssc-miR-98	1.83	up	ENSSSCT00000006759	SEC31B	-1.41	down
Targetscan	ssc-miR-98	1.83	up	ENSSSCT00000008237	NPEPL1	1.02	up
Targetscan	ssc-miR-98	1.83	up	ENSSSCT00000008751	NME4	4.32	up
Targetscan	ssc-miR-98	1.83	up	ENSSSCT00000010066	SMARCAD1	-2.03	down
Targetscan	ssc-miR-98	1.83	up	ENSSSCT00000010279	ALG11	1.1	up
Targetscan	ssc-miR-98	1.83	up	ENSSSCT00000010462	COL4A1	-1.46	down
Targetscan	ssc-miR-98	1.83	up	ENSSSCT00000010463	COL4A2	-1.25	down
Targetscan	ssc-miR-98	1.83	up	ENSSSCT00000010548	POLR3D	-1.21	down
Targetscan	ssc-miR-98	1.83	up	ENSSSCT00000011546	SCD	-1.44	down
Targetscan	ssc-miR-98	1.83	up	ENSSSCT00000011592	LOC100522521	1.19	up
Targetscan	ssc-miR-98	1.83	up	ENSSSCT00000014645	EIF4G2	-2.28	down
Targetscan	ssc-miR-98	1.83	up	ENSSSCT00000015450	RASA1	-1.26	down
Targetscan	ssc-miR-98	1.83	up	ENSSSCT00000015559	CEP120	-2.16	down
Targetscan	ssc-miR-98	1.83	up	ENSSSCT00000015974	FXC1	1.25	up
Targetscan	ssc-miR-98	1.83	up	ENSSSCT00000016307	C11ORF54	1.61	up
Targetscan	ssc-miR-98	1.83	up	ENSSSCT00000016630	VPS26B	-2.3	down
Targetscan	ssc-miR-98	1.83	up	ENSSSCT00000016699	COL1A2	-1.54	down
Targetscan	ssc-miR-98	1.83	up	ENSSSCT00000017053	FAIM3	2.53	up
Targetscan	ssc-miR-98	1.83	up	ENSSSCT00000017266	UGGT1	-2.9	down
Targetscan	ssc-miR-98	1.83	up	ENSSSCT00000017459	COL3A1	-1.51	down
Targetscan	ssc-miR-98	1.83	up	ENSSSCT00000017522	BZW1	-1.79	down
Targetscan	ssc-miR-98	1.83	up	ENSSSCT00000018047	ATP6V1F	1.05	up
Targetscan	ssc-miR-98	1.83	up	ENSSSCT00000018077	WASL	1.06	up
Targetscan	ssc-miR-98	1.83	up	ENSSSCT00000018338	SLC1A3	-11.94	down
Targetscan	ssc-miR-98	1.83	up	ENSSSCT00000018459	NLN	1.65	up
Targetscan	ssc-miR-98	1.83	up	ENSSSCT00000018498	ERGIC1	-2.44	down
Targetscan	ssc-miR-98	1.83	up	ENSSSCT00000018842	ITGB3	2.64	up
Targetscan	ssc-miR-98	1.83	up	ENSSSCT00000019066	LOC100518093	2.67	up
Targetscan	Y-12	2.1	up	ENSSSCT00000000011	FBLN1	-1.22	down
Targetscan	Y-12	2.1	up	ENSSSCT00000000151	MYH9	-1.25	down
Targetscan	Y-12	2.1	up	ENSSSCT00000001158	MYLIP	-2.24	down
Targetscan	Y-12	2.1	up	ENSSSCT00000001179	NRSN1	-1.52	down
Targetscan	Y-12	2.1	up	ENSSSCT00000002698	FOXN3	2.38	up
Targetscan	Y-12	2.1	up	ENSSSCT00000002953	C16ORF74	2.88	up
Targetscan	Y-12	2.1	up	ENSSSCT00000002957	LOC100515140	-2.51	down
Targetscan	Y-12	2.1	up	ENSSSCT00000003122	AMFR	-2.05	down
Targetscan	Y-12	2.1	up	ENSSSCT00000003222	NFKBID	1.79	up
Targetscan	Y-12	2.1	up	ENSSSCT00000004009	MARCKSL1	-1.04	down
Targetscan	Y-12	2.1	up	ENSSSCT00000005294	MEIS2	1.12	up
Targetscan	Y-12	2.1	up	ENSSSCT00000005707	SH3GL2	-1.85	down
Targetscan	Y-12	2.1	up	ENSSSCT00000006067	STOM	-2.99	down
Targetscan	Y-12	2.1	up	ENSSSCT00000006771	UBE2W	-1.7	down
Targetscan	Y-12	2.1	up	ENSSSCT00000007000	PEX19	-1.48	down
Targetscan	Y-12	2.1	up	ENSSSCT00000007002	PEA15	-2.44	down
Targetscan	Y-12	2.1	up	ENSSSCT00000007109	SMG5	-1.9	down
Targetscan	Y-12	2.1	up	ENSSSCT00000007701	PLAT	-1.3	down
Targetscan	Y-12	2.1	up	ENSSSCT00000008028	NNAT	-1.03	down
Targetscan	Y-12	2.1	up	ENSSSCT00000008529	SETD1A	-1.36	down
Targetscan	Y-12	2.1	up	ENSSSCT00000008616	GPRC5B	-1.8	down
Targetscan	Y-12	2.1	up	ENSSSCT00000009683	KDR	-2.92	down
Targetscan	Y-12	2.1	up	ENSSSCT00000010426	IPO5	-2.92	down
Targetscan	Y-12	2.1	up	ENSSSCT00000010491	MPHOSPH8	1.34	up
Targetscan	Y-12	2.1	up	ENSSSCT00000010681	ULK1	-2.98	down
Targetscan	Y-12	2.1	up	ENSSSCT00000010911	ADRBK2	-1.1	down
Targetscan	Y-12	2.1	up	ENSSSCT00000012371	EXOSC7	-2.09	down
Targetscan	Y-12	2.1	up	ENSSSCT00000013425	SYN1	1.03	up
Targetscan	Y-12	2.1	up	ENSSSCT00000013985	HCFC1	-2.56	down
Targetscan	Y-12	2.1	up	ENSSSCT00000015139	CHERP	-1.49	down
Targetscan	Y-12	2.1	up	ENSSSCT00000015224	GATAD2A	-3.02	down
Targetscan	Y-12	2.1	up	ENSSSCT00000015788	PDGFRB	-3.32	down
Targetscan	Y-12	2.1	up	ENSSSCT00000017825	SEPT2	-2.69	down
Targetscan	Y-12	2.1	up	ENSSSCT00000018232	YKT6	-1.17	down
Targetscan	Y-12	2.1	up	ENSSSCT00000018481	CART	2.51	up
Targetscan	Y-12	2.1	up	ENSSSCT00000018744	C17ORF28	-1.4	down
Targetscan	Y-12	2.1	up	ENSSSCT00000018852	NSF	-2.22	down
Targetscan	Y-12	2.1	up	ENSSSCT00000019506	ALOX12	-3.96	down
Targetscan	Y-12	2.1	up	ENSSSCT00000019539	LOC733696	1.07	up
Targetscan	Y-22	1.72	up	ENSSSCT00000000038	PACSIN2	-1.48	down
Targetscan	Y-22	1.72	up	ENSSSCT00000000381	LOC100517399	1.94	up
Targetscan	Y-22	1.72	up	ENSSSCT00000000549	TMEM19	-2.3	down
Targetscan	Y-22	1.72	up	ENSSSCT00000000764	ZNF384	-1.2	down
Targetscan	Y-22	1.72	up	ENSSSCT00000000855	CNTN1	-1.78	down
Targetscan	Y-22	1.72	up	ENSSSCT00000000950	ARL1	-1.47	down
Targetscan	Y-22	1.72	up	ENSSSCT00000001334	SLA-1	1.64	up
Targetscan	Y-22	1.72	up	ENSSSCT00000002109	COMMD4	1.4	up
Targetscan	Y-22	1.72	up	ENSSSCT00000002557	RDH11	-1.85	down
Targetscan	Y-22	1.72	up	ENSSSCT00000003057	NIP7	1.24	up
Targetscan	Y-22	1.72	up	ENSSSCT00000003896	PINK1	-1.03	down
Targetscan	Y-22	1.72	up	ENSSSCT00000004009	MARCKSL1	-1.04	down
Targetscan	Y-22	1.72	up	ENSSSCT00000004116	SS18	-3.65	down
Targetscan	Y-22	1.72	up	ENSSSCT00000004256	TTC4	1.1	up
Targetscan	Y-22	1.72	up	ENSSSCT00000004994	ME2	-1.41	down
Targetscan	Y-22	1.72	up	ENSSSCT00000005105	GNB5	-1.89	down
Targetscan	Y-22	1.72	up	ENSSSCT00000005220	SNAP23	-2.18	down
Targetscan	Y-22	1.72	up	ENSSSCT00000005781	TJP2	-1.46	down
Targetscan	Y-22	1.72	up	ENSSSCT00000005985	IKBKAP	-2.74	down
Targetscan	Y-22	1.72	up	ENSSSCT00000006022	SLC31A2	-2.58	down
Targetscan	Y-22	1.72	up	ENSSSCT00000006067	STOM	-2.99	down
Targetscan	Y-22	1.72	up	ENSSSCT00000006484	VPS28	1.07	up
Targetscan	Y-22	1.72	up	ENSSSCT00000006651	YWHAZ	-2.12	down
Targetscan	Y-22	1.72	up	ENSSSCT00000006979	F11R	-4.58	down
Targetscan	Y-22	1.72	up	ENSSSCT00000007109	SMG5	-1.9	down
Targetscan	Y-22	1.72	up	ENSSSCT00000007751	KIF16B	-1.31	down
Targetscan	Y-22	1.72	up	ENSSSCT00000008466	GTF2I	-1.61	down
Targetscan	Y-22	1.72	up	ENSSSCT00000008785	NME3	1.05	up
Targetscan	Y-22	1.72	up	ENSSSCT00000008809	SLC9A3R2	2.08	up
Targetscan	Y-22	1.72	up	ENSSSCT00000009061	DCTN1	-3.75	down
Targetscan	Y-22	1.72	up	ENSSSCT00000009072	DCTN1	-1.26	down
Targetscan	Y-22	1.72	up	ENSSSCT00000009835	SCARB2	-1.4	down
Targetscan	Y-22	1.72	up	ENSSSCT00000010039	UBE2D2	-1.56	down
Targetscan	Y-22	1.72	up	ENSSSCT00000010234	FRY	-1.85	down
Targetscan	Y-22	1.72	up	ENSSSCT00000010245	STARD13	-1.9	down
Targetscan	Y-22	1.72	up	ENSSSCT00000010714	TMED2	-2.53	down
Targetscan	Y-22	1.72	up	ENSSSCT00000010779	BRAP	-2.18	down
Targetscan	Y-22	1.72	up	ENSSSCT00000010783	CIT	-1.06	down
Targetscan	Y-22	1.72	up	ENSSSCT00000010849	PXN4	-1.98	down
Targetscan	Y-22	1.72	up	ENSSSCT00000011246	SGPL1	-1.72	down
Targetscan	Y-22	1.72	up	ENSSSCT00000011383	NCOA4	-1.56	down
Targetscan	Y-22	1.72	up	ENSSSCT00000012495	MAPKAPK3	-1.85	down
Targetscan	Y-22	1.72	up	ENSSSCT00000012712	RAB7A	-1.05	down
Targetscan	Y-22	1.72	up	ENSSSCT00000012907	RFC4	-1.85	down
Targetscan	Y-22	1.72	up	ENSSSCT00000013107	CPOX	-2.53	down
Targetscan	Y-22	1.72	up	ENSSSCT00000013409	KDM6A	-1.16	down
Targetscan	Y-22	1.72	up	ENSSSCT00000013657	TMEM35	-1.95	down
Targetscan	Y-22	1.72	up	ENSSSCT00000013889	RBMX	-1.82	down
Targetscan	Y-22	1.72	up	ENSSSCT00000013965	PNCK	1.38	up
Targetscan	Y-22	1.72	up	ENSSSCT00000014397	MED19	1.71	up
Targetscan	Y-22	1.72	up	ENSSSCT00000014788	ALKBH7	1.46	up
Targetscan	Y-22	1.72	up	ENSSSCT00000015338	MXD3	2.48	up
Targetscan	Y-22	1.72	up	ENSSSCT00000015352	SNCB	1.75	up
Targetscan	Y-22	1.72	up	ENSSSCT00000016232	PAK1	-1.33	down
Targetscan	Y-22	1.72	up	ENSSSCT00000016472	HYOU1	-2.06	down
Targetscan	Y-22	1.72	up	ENSSSCT00000016948	SMG7	-2.03	down
Targetscan	Y-22	1.72	up	ENSSSCT00000017131	CLASP1	-2.41	down
Targetscan	Y-22	1.72	up	ENSSSCT00000017282	NR4A2	2.02	up
Targetscan	Y-22	1.72	up	ENSSSCT00000018232	YKT6	-1.17	down
Targetscan	Y-22	1.72	up	ENSSSCT00000018386	PARP8	-1.08	down
Targetscan	Y-22	1.72	up	ENSSSCT00000018681	SLC26A11	1.45	up
Targetscan	Y-22	1.72	up	ENSSSCT00000018810	TEX2	-2.93	down
Targetscan	Y-22	1.72	up	ENSSSCT00000019030	WIPF2	-1.65	down
Targetscan	Y-22	1.72	up	ENSSSCT00000019107	MYST2	-1.09	down
Targetscan	Y-22	1.72	up	ENSSSCT00000019294	TMEM98	-1.18	down
Targetscan	Y-22	1.72	up	ENSSSCT00000019401	SMG6	-1.08	down
Targetscan	Y-22	1.72	up	ENSSSCT00000019454	ANKFY1	-1.69	down
Targetscan	Y-22	1.72	up	ENSSSCT00000019546	KDM6B	-2.08	down
Targetscan	Y-23	1.59	up	ENSSSCT00000002166	SEC23A	-2.39	down
Targetscan	Y-23	1.59	up	ENSSSCT00000002705	CALML4	1.34	up
Targetscan	Y-23	1.59	up	ENSSSCT00000004157	MCOLN2	2.49	up
Targetscan	Y-23	1.59	up	ENSSSCT00000004455	QKI	-3.58	down
Targetscan	Y-23	1.59	up	ENSSSCT00000004681	unknownR9	-1.6	down
Targetscan	Y-23	1.59	up	ENSSSCT00000004826	BVES	2.84	up
Targetscan	Y-23	1.59	up	ENSSSCT00000006008	GNG10	-1.26	down
Targetscan	Y-23	1.59	up	ENSSSCT00000007421	CAPZA1	-1.03	down
Targetscan	Y-23	1.59	up	ENSSSCT00000009663	OCIAD2	-1.18	down
Targetscan	Y-23	1.59	up	ENSSSCT00000012367	ABHD5	-2.43	down
Targetscan	Y-23	1.59	up	ENSSSCT00000012485	HYAL2	-1.28	down
Targetscan	Y-23	1.59	up	ENSSSCT00000014509	API5	-3.16	down
Targetscan	Y-23	1.59	up	ENSSSCT00000014555	FSHB	-1.25	down
Targetscan	Y-23	1.59	up	ENSSSCT00000015303	MAPK9	-3.04	down
Targetscan	Y-23	1.59	up	ENSSSCT00000016690	FAM133B	1.26	up
Targetscan	Y-24	1.27	up	ENSSSCT00000001825	UBR2	-1.39	down
Targetscan	Y-24	1.27	up	ENSSSCT00000002593	PCNX	-1.19	down
Targetscan	Y-24	1.27	up	ENSSSCT00000006069	GGTA1	-1.3	down
Targetscan	Y-24	1.27	up	ENSSSCT00000008616	GPRC5B	-1.8	down
Targetscan	Y-24	1.27	up	ENSSSCT00000013586	UPRT	-1.76	down
Targetscan	Y-24	1.27	up	ENSSSCT00000017192	SNX25	-1.9	down
Targetscan	Y-24	1.27	up	ENSSSCT00000019080	COPZ2	1.53	up
Targetscan	Y-30	1.48	up	ENSSSCT00000005070	RNF111	-1.57	down
Targetscan	Y-30	1.48	up	ENSSSCT00000005220	SNAP23	-2.18	down
Targetscan	Y-30	1.48	up	ENSSSCT00000005647	TEK	-2.35	down
Targetscan	Y-30	1.48	up	ENSSSCT00000008192	ZNF217	-1.78	down
Targetscan	Y-30	1.48	up	ENSSSCT00000010779	BRAP	-2.18	down
Targetscan	Y-30	1.48	up	ENSSSCT00000012042	DNAJA1	-1.41	down
Targetscan	Y-30	1.48	up	ENSSSCT00000012522	NISCH	-3.58	down
Targetscan	Y-30	1.48	up	ENSSSCT00000013200	ETS2	-2.1	down
Targetscan	Y-30	1.48	up	ENSSSCT00000017111	DPP10	-2.58	down
Targetscan	Y-30	1.48	up	ENSSSCT00000019066	LOC100518093	2.67	up
Targetscan	Y-31	1.25	up	ENSSSCT00000000064	NHP2L1	-1.05	down
Targetscan	Y-31	1.25	up	ENSSSCT00000000592	PPFIBP1	-1.65	down
Targetscan	Y-31	1.25	up	ENSSSCT00000000865	TWF1	-2.92	down
Targetscan	Y-31	1.25	up	ENSSSCT00000001743	SRSF3	-1.36	down
Targetscan	Y-31	1.25	up	ENSSSCT00000002274	SLC7A8	-1.68	down
Targetscan	Y-31	1.25	up	ENSSSCT00000002683	SEL1L	-1.71	down
Targetscan	Y-31	1.25	up	ENSSSCT00000003101	NDRG4	-2.82	down
Targetscan	Y-31	1.25	up	ENSSSCT00000005590	ARID4A	1.44	up
Targetscan	Y-31	1.25	up	ENSSSCT00000006208	COQ4	1.04	up
Targetscan	Y-31	1.25	up	ENSSSCT00000007421	CAPZA1	-1.03	down
Targetscan	Y-31	1.25	up	ENSSSCT00000007584	GBP1	-3.02	down
Targetscan	Y-31	1.25	up	ENSSSCT00000009627	TMEM33	-3.21	down
Targetscan	Y-31	1.25	up	ENSSSCT00000010374	KLF12	2.17	up
Targetscan	Y-31	1.25	up	ENSSSCT00000012945	DLG1	-2.03	down
Targetscan	Y-31	1.25	up	ENSSSCT00000013762	CAPN6	-2.58	down
Targetscan	Y-31	1.25	up	ENSSSCT00000016637	FMO1	-1.5	down
Targetscan	Y-31	1.25	up	ENSSSCT00000016808	PUS7	-3.45	down
Targetscan	Y-31	1.25	up	ENSSSCT00000017131	CLASP1	-2.41	down
Targetscan	Y-31	1.25	up	ENSSSCT00000017266	UGGT1	-2.9	down
Targetscan	Y-31	1.25	up	ENSSSCT00000017285	ACVR1	-1.88	down
Targetscan	Y-31	1.25	up	ENSSSCT00000017469	ORMDL1	-3.03	down
Targetscan	Y-31	1.25	up	ENSSSCT00000017482	STAT1	-1.78	down
Targetscan	Y-31	1.25	up	ENSSSCT00000019294	TMEM98	-1.18	down
Targetscan	Y-31	1.25	up	ENSSSCT00000019539	LOC733696	1.07	up
Targetscan	Y-33	2.94	up	ENSSSCT00000000038	PACSIN2	-1.48	down
Targetscan	Y-33	2.94	up	ENSSSCT00000000596	TM7SF3	-1.99	down
Targetscan	Y-33	2.94	up	ENSSSCT00000001968	IDH3A	-2.25	down
Targetscan	Y-33	2.94	up	ENSSSCT00000002072	ANPEP	-1.46	down
Targetscan	Y-33	2.94	up	ENSSSCT00000003057	NIP7	1.24	up
Targetscan	Y-33	2.94	up	ENSSSCT00000003097	GOT2	-1.49	down
Targetscan	Y-33	2.94	up	ENSSSCT00000003148	GPT2	-2.45	down
Targetscan	Y-33	2.94	up	ENSSSCT00000004068	CAP1	-1.04	down
Targetscan	Y-33	2.94	up	ENSSSCT00000004195	SRSF11	1.64	up
Targetscan	Y-33	2.94	up	ENSSSCT00000004691	MAN1A1	-3.21	down
Targetscan	Y-33	2.94	up	ENSSSCT00000004790	MAP3K7	-2.72	down
Targetscan	Y-33	2.94	up	ENSSSCT00000005093	RAB27A	-1.36	down
Targetscan	Y-33	2.94	up	ENSSSCT00000005094	RSL24D1	-2.91	down
Targetscan	Y-33	2.94	up	ENSSSCT00000005527	NEMF	1.54	up
Targetscan	Y-33	2.94	up	ENSSSCT00000005781	TJP2	-1.46	down
Targetscan	Y-33	2.94	up	ENSSSCT00000005825	TLE4	-1.84	down
Targetscan	Y-33	2.94	up	ENSSSCT00000005925	NOR1	2.91	up
Targetscan	Y-33	2.94	up	ENSSSCT00000006484	VPS28	1.07	up
Targetscan	Y-33	2.94	up	ENSSSCT00000006797	CSPP1	1.53	up
Targetscan	Y-33	2.94	up	ENSSSCT00000006859	LOC100152491	-2.1	down
Targetscan	Y-33	2.94	up	ENSSSCT00000007016	CRP	2.41	up
Targetscan	Y-33	2.94	up	ENSSSCT00000007030	CADM3	1.14	up
Targetscan	Y-33	2.94	up	ENSSSCT00000007121	ARHGEF2	1.43	up
Targetscan	Y-33	2.94	up	ENSSSCT00000007262	PIP5K1A	-1.59	down
Targetscan	Y-33	2.94	up	ENSSSCT00000007433	RAP1A	-1.43	down
Targetscan	Y-33	2.94	up	ENSSSCT00000007550	DR1	-1.82	down
Targetscan	Y-33	2.94	up	ENSSSCT00000008178	ADNP	-1.81	down
Targetscan	Y-33	2.94	up	ENSSSCT00000008192	ZNF217	-1.78	down
Targetscan	Y-33	2.94	up	ENSSSCT00000008345	TMEM130	-1.26	down
Targetscan	Y-33	2.94	up	ENSSSCT00000008466	GTF2I	-1.61	down
Targetscan	Y-33	2.94	up	ENSSSCT00000008776	STUB1	1.03	up
Targetscan	Y-33	2.94	up	ENSSSCT00000008847	OGN	-3.28	down
Targetscan	Y-33	2.94	up	ENSSSCT00000008920	UXS1	-1.25	down
Targetscan	Y-33	2.94	up	ENSSSCT00000009036	CTNNA2	-1.92	down
Targetscan	Y-33	2.94	up	ENSSSCT00000009154	CEP68	-2.63	down
Targetscan	Y-33	2.94	up	ENSSSCT00000009212	PSME4	-1.27	down
Targetscan	Y-33	2.94	up	ENSSSCT00000009319	MEMO1	-2.07	down
Targetscan	Y-33	2.94	up	ENSSSCT00000009698	KLHL2	-1.42	down
Targetscan	Y-33	2.94	up	ENSSSCT00000010242	PDS5B	1.6	up
Targetscan	Y-33	2.94	up	ENSSSCT00000010279	ALG11	1.1	up
Targetscan	Y-33	2.94	up	ENSSSCT00000010299	RCBTB2	-2.42	down
Targetscan	Y-33	2.94	up	ENSSSCT00000010395	NDFIP2	-1.92	down
Targetscan	Y-33	2.94	up	ENSSSCT00000010434	UBAC2	-2.69	down
Targetscan	Y-33	2.94	up	ENSSSCT00000010462	COL4A1	-1.46	down
Targetscan	Y-33	2.94	up	ENSSSCT00000010911	ADRBK2	-1.1	down
Targetscan	Y-33	2.94	up	ENSSSCT00000010923	PITPNB	-2.02	down
Targetscan	Y-33	2.94	up	ENSSSCT00000011422	PAPSS2	-1.64	down
Targetscan	Y-33	2.94	up	ENSSSCT00000012259	ANKRD28	-2	down
Targetscan	Y-33	2.94	up	ENSSSCT00000012302	UBP1	-3	down
Targetscan	Y-33	2.94	up	ENSSSCT00000012342	CTNNB1	-2.08	down
Targetscan	Y-33	2.94	up	ENSSSCT00000012616	CNTN4	-2.81	down
Targetscan	Y-33	2.94	up	ENSSSCT00000012712	RAB7A	-1.05	down
Targetscan	Y-33	2.94	up	ENSSSCT00000012945	DLG1	-2.03	down
Targetscan	Y-33	2.94	up	ENSSSCT00000013067	CD47	-3.44	down
Targetscan	Y-33	2.94	up	ENSSSCT00000013303	EIF1AX	-2.5	down
Targetscan	Y-33	2.94	up	ENSSSCT00000013641	DIAPH2	2.44	up
Targetscan	Y-33	2.94	up	ENSSSCT00000013723	RNF128	-2.83	down
Targetscan	Y-33	2.94	up	ENSSSCT00000013814	IL13RA1	-4.73	down
Targetscan	Y-33	2.94	up	ENSSSCT00000013823	STAG2	-1.21	down
Targetscan	Y-33	2.94	up	ENSSSCT00000014344	PATL1	-2.47	down
Targetscan	Y-33	2.94	up	ENSSSCT00000014535	CD59	-1.36	down
Targetscan	Y-33	2.94	up	ENSSSCT00000014555	FSHB	-1.25	down
Targetscan	Y-33	2.94	up	ENSSSCT00000014755	SH3GL1	-1.06	down
Targetscan	Y-33	2.94	up	ENSSSCT00000015303	MAPK9	-3.04	down
Targetscan	Y-33	2.94	up	ENSSSCT00000015381	HMGCR	-2.22	down
Targetscan	Y-33	2.94	up	ENSSSCT00000015639	LECT2	12.93	up
Targetscan	Y-33	2.94	up	ENSSSCT00000016735	ANKMY2	-1.25	down
Targetscan	Y-33	2.94	up	ENSSSCT00000016769	LOC100523199	-1.74	down
Targetscan	Y-33	2.94	up	ENSSSCT00000016821	HBP1	-1.43	down
Targetscan	Y-33	2.94	up	ENSSSCT00000016950	ARPC5	-1.75	down
Targetscan	Y-33	2.94	up	ENSSSCT00000016970	C1ORF27	-3.62	down
Targetscan	Y-33	2.94	up	ENSSSCT00000016979	RPS6KC1	-1.43	down
Targetscan	Y-33	2.94	up	ENSSSCT00000017178	C4ORF41	-1.85	down
Targetscan	Y-33	2.94	up	ENSSSCT00000017320	GALNT3	-2.17	down
Targetscan	Y-33	2.94	up	ENSSSCT00000017384	GPR155	-3.12	down
Targetscan	Y-33	2.94	up	ENSSSCT00000017391	ATF2	-2.43	down
Targetscan	Y-33	2.94	up	ENSSSCT00000017458	GULP1	-2.68	down
Targetscan	Y-33	2.94	up	ENSSSCT00000018077	WASL	1.06	up
Targetscan	Y-33	2.94	up	ENSSSCT00000018459	NLN	1.65	up
Targetscan	Y-33	2.94	up	ENSSSCT00000018464	SREK1	1.46	up
Targetscan	Y-33	2.94	up	ENSSSCT00000018723	ACOX1	-1.67	down
Targetscan	Y-33	2.94	up	ENSSSCT00000019212	TRIM37	-1.65	down
Targetscan	Y-33	2.94	up	ENSSSCT00000019229	DHX40	-1.73	down
Targetscan	Y-33	2.94	up	ENSSSCT00000019230	CLTC	-1.71	down
Targetscan	Y-44	1.24	up	ENSSSCT00000000740	LRRC23	3.55	up
Targetscan	Y-44	1.24	up	ENSSSCT00000001158	MYLIP	-2.24	down
Targetscan	Y-44	1.24	up	ENSSSCT00000002549	ATP6V1D	-1.22	down
Targetscan	Y-44	1.24	up	ENSSSCT00000002615	PTGR2	-1.09	down
Targetscan	Y-44	1.24	up	ENSSSCT00000002920	SLC28A1	2.46	up
Targetscan	Y-44	1.24	up	ENSSSCT00000003016	DDX19B	-1.66	down
Targetscan	Y-44	1.24	up	ENSSSCT00000003036	AP1G1	-3.13	down
Targetscan	Y-44	1.24	up	ENSSSCT00000004067	unknownR7	-1.39	down
Targetscan	Y-44	1.24	up	ENSSSCT00000005081	CH242-58J12.2	-3.05	down
Targetscan	Y-44	1.24	up	ENSSSCT00000005604	PPM1A	-1.13	down
Targetscan	Y-44	1.24	up	ENSSSCT00000006022	SLC31A2	-2.58	down
Targetscan	Y-44	1.24	up	ENSSSCT00000006829	RAB2A	-1.03	down
Targetscan	Y-44	1.24	up	ENSSSCT00000007255	CGN	-1.89	down
Targetscan	Y-44	1.24	up	ENSSSCT00000007701	PLAT	-1.3	down
Targetscan	Y-44	1.24	up	ENSSSCT00000009289	ATL2	-3.3	down
Targetscan	Y-44	1.24	up	ENSSSCT00000009354	SLC4A1AP	1.53	up
Targetscan	Y-44	1.24	up	ENSSSCT00000009835	SCARB2	-1.4	down
Targetscan	Y-44	1.24	up	ENSSSCT00000010426	IPO5	-2.92	down
Targetscan	Y-44	1.24	up	ENSSSCT00000010473	GRTP1	1.2	up
Targetscan	Y-44	1.24	up	ENSSSCT00000011274	PPP3CB	-4.55	down
Targetscan	Y-44	1.24	up	ENSSSCT00000011991	GOLM1	-1.82	down
Targetscan	Y-44	1.24	up	ENSSSCT00000012616	CNTN4	-2.81	down
Targetscan	Y-44	1.24	up	ENSSSCT00000012809	CP	-4.55	down
Targetscan	Y-44	1.24	up	ENSSSCT00000012975	MUC13	2.65	up
Targetscan	Y-44	1.24	up	ENSSSCT00000013186	DOPEY2	-1.52	down
Targetscan	Y-44	1.24	up	ENSSSCT00000014091	CHKA	-1.5	down
Targetscan	Y-44	1.24	up	ENSSSCT00000014483	DGKZ	-1.2	down
Targetscan	Y-44	1.24	up	ENSSSCT00000015016	NFIX	-2.79	down
Targetscan	Y-44	1.24	up	ENSSSCT00000015188		-14.91	down
Targetscan	Y-44	1.24	up	ENSSSCT00000015974	FXC1	1.25	up
Targetscan	Y-44	1.24	up	ENSSSCT00000016291	CHORDC1	-1.61	down
Targetscan	Y-44	1.24	up	ENSSSCT00000017374		-3.03	down
Targetscan	Y-44	1.24	up	ENSSSCT00000018464	SREK1	1.46	up
Targetscan	Y-44	1.24	up	ENSSSCT00000019107	MYST2	-1.09	down
Targetscan	Y-44	1.24	up	ENSSSCT00000019321	WSB1	-1.44	down
Targetscan	Y-44	1.24	up	ENSSSCT00000019401	SMG6	-1.08	down
Targetscan	Y-47	1.34	up	ENSSSCT00000001095	PXDC1	-1.78	down
Targetscan	Y-47	1.34	up	ENSSSCT00000002953	C16ORF74	2.88	up
Targetscan	Y-47	1.34	up	ENSSSCT00000003854	PLEKHM2	-1.05	down
Targetscan	Y-47	1.34	up	ENSSSCT00000004067	unknownR7	-1.39	down
Targetscan	Y-47	1.34	up	ENSSSCT00000004948	MYO6	1.34	up
Targetscan	Y-47	1.34	up	ENSSSCT00000005180	CTDSPL2	-3.43	down
Targetscan	Y-47	1.34	up	ENSSSCT00000006227	LRRC8A	-2.94	down
Targetscan	Y-47	1.34	up	ENSSSCT00000006235	PPP2R4	-1.07	down
Targetscan	Y-47	1.34	up	ENSSSCT00000007547	DNTTIP2	-1.39	down
Targetscan	Y-47	1.34	up	ENSSSCT00000007918	PDRG1	-2.2	down
Targetscan	Y-47	1.34	up	ENSSSCT00000008048	PLCG1	-2.68	down
Targetscan	Y-47	1.34	up	ENSSSCT00000008237	NPEPL1	1.02	up
Targetscan	Y-47	1.34	up	ENSSSCT00000010395	NDFIP2	-1.92	down
Targetscan	Y-47	1.34	up	ENSSSCT00000010923	PITPNB	-2.02	down
Targetscan	Y-47	1.34	up	ENSSSCT00000011020	C22ORF13	-2.58	down
Targetscan	Y-47	1.34	up	ENSSSCT00000011129	KCNK1	-1.31	down
Targetscan	Y-47	1.34	up	ENSSSCT00000011991	GOLM1	-1.82	down
Targetscan	Y-47	1.34	up	ENSSSCT00000012106	ABI1	-1.45	down
Targetscan	Y-47	1.34	up	ENSSSCT00000012304	PDCD6IP	-1.19	down
Targetscan	Y-47	1.34	up	ENSSSCT00000013444	MAGIX	1.66	up
Targetscan	Y-47	1.34	up	ENSSSCT00000013932	MTMR1	-2.19	down
Targetscan	Y-47	1.34	up	ENSSSCT00000014166	CST6	1.65	up
Targetscan	Y-47	1.34	up	ENSSSCT00000015974	FXC1	1.25	up
Targetscan	Y-47	1.34	up	ENSSSCT00000016495	ARHGEF12	-2.96	down
Targetscan	Y-47	1.34	up	ENSSSCT00000017266	UGGT1	-2.9	down
Targetscan	Y-47	1.34	up	ENSSSCT00000017452	ITGAV	-3.05	down
Targetscan	Y-47	1.34	up	ENSSSCT00000018232	YKT6	-1.17	down
Targetscan	Y-47	1.34	up	ENSSSCT00000018449	RNF180	-2.34	down
Targetscan	Y-47	1.34	up	ENSSSCT00000018810	TEX2	-2.93	down
Targetscan	Y-47	1.34	up	ENSSSCT00000019386	VPS53	-1.92	down
Targetscan	Y-56	1.21	up	ENSSSCT00000000740	LRRC23	3.55	up
Targetscan	Y-56	1.21	up	ENSSSCT00000000766	TAPBPL	-1.37	down
Targetscan	Y-56	1.21	up	ENSSSCT00000001095	PXDC1	-1.78	down
Targetscan	Y-56	1.21	up	ENSSSCT00000001158	MYLIP	-2.24	down
Targetscan	Y-56	1.21	up	ENSSSCT00000001639	COL11A2	4.91	up
Targetscan	Y-56	1.21	up	ENSSSCT00000002549	ATP6V1D	-1.22	down
Targetscan	Y-56	1.21	up	ENSSSCT00000003222	NFKBID	1.79	up
Targetscan	Y-56	1.21	up	ENSSSCT00000004067	unknownR7	-1.39	down
Targetscan	Y-56	1.21	up	ENSSSCT00000004157	MCOLN2	2.49	up
Targetscan	Y-56	1.21	up	ENSSSCT00000005081	CH242-58J12.2	-3.05	down
Targetscan	Y-56	1.21	up	ENSSSCT00000005184	FRMD5	-2.72	down
Targetscan	Y-56	1.21	up	ENSSSCT00000005381	CYB5A	-1.12	down
Targetscan	Y-56	1.21	up	ENSSSCT00000005821	GNAQ	-2.01	down
Targetscan	Y-56	1.21	up	ENSSSCT00000007255	CGN	-1.89	down
Targetscan	Y-56	1.21	up	ENSSSCT00000007701	PLAT	-1.3	down
Targetscan	Y-56	1.21	up	ENSSSCT00000008192	ZNF217	-1.78	down
Targetscan	Y-56	1.21	up	ENSSSCT00000008483	LOC100517757	1.43	up
Targetscan	Y-56	1.21	up	ENSSSCT00000009354	SLC4A1AP	1.53	up
Targetscan	Y-56	1.21	up	ENSSSCT00000009387	ADCY8	-1.22	down
Targetscan	Y-56	1.21	up	ENSSSCT00000010426	IPO5	-2.92	down
Targetscan	Y-56	1.21	up	ENSSSCT00000010472	TUBGCP3	-2.09	down
Targetscan	Y-56	1.21	up	ENSSSCT00000010473	GRTP1	1.2	up
Targetscan	Y-56	1.21	up	ENSSSCT00000010548	POLR3D	-1.21	down
Targetscan	Y-56	1.21	up	ENSSSCT00000011854	AIDA	-1.56	down
Targetscan	Y-56	1.21	up	ENSSSCT00000011991	GOLM1	-1.82	down
Targetscan	Y-56	1.21	up	ENSSSCT00000012148	ITGB1	-1.19	down
Targetscan	Y-56	1.21	up	ENSSSCT00000012518	BAP1	-2.03	down
Targetscan	Y-56	1.21	up	ENSSSCT00000013425	SYN1	1.03	up
Targetscan	Y-56	1.21	up	ENSSSCT00000013889	RBMX	-1.82	down
Targetscan	Y-56	1.21	up	ENSSSCT00000014091	CHKA	-1.5	down
Targetscan	Y-56	1.21	up	ENSSSCT00000014483	DGKZ	-1.2	down
Targetscan	Y-56	1.21	up	ENSSSCT00000014755	SH3GL1	-1.06	down
Targetscan	Y-56	1.21	up	ENSSSCT00000015224	GATAD2A	-3.02	down
Targetscan	Y-56	1.21	up	ENSSSCT00000015346	UNC5A	-1.52	down
Targetscan	Y-56	1.21	up	ENSSSCT00000015381	HMGCR	-2.22	down
Targetscan	Y-56	1.21	up	ENSSSCT00000015587	CDC42SE2	-3.9	down
Targetscan	Y-56	1.21	up	ENSSSCT00000015787	CSF1R	-1.45	down
Targetscan	Y-56	1.21	up	ENSSSCT00000016163	FOLR2	1.01	up
Targetscan	Y-56	1.21	up	ENSSSCT00000016205	GDPD5	-1.42	down
Targetscan	Y-56	1.21	up	ENSSSCT00000016291	CHORDC1	-1.61	down
Targetscan	Y-56	1.21	up	ENSSSCT00000016501	SORL1	-1.5	down
Targetscan	Y-56	1.21	up	ENSSSCT00000018381	NNT	-1.46	down
Targetscan	Y-56	1.21	up	ENSSSCT00000018464	SREK1	1.46	up
Targetscan	Y-56	1.21	up	ENSSSCT00000019107	MYST2	-1.09	down
Targetscan	Y-56	1.21	up	ENSSSCT00000019401	SMG6	-1.08	down
Targetscan	Y-67	1.01	up	ENSSSCT00000000039	ARFGAP3	-1.59	down
Targetscan	Y-67	1.01	up	ENSSSCT00000000814	JARID1A	1.56	up
Targetscan	Y-67	1.01	up	ENSSSCT00000001929	GPR116	-2.44	down
Targetscan	Y-67	1.01	up	ENSSSCT00000003016	DDX19B	-1.66	down
Targetscan	Y-67	1.01	up	ENSSSCT00000004486	SYTL3	1.78	up
Targetscan	Y-67	1.01	up	ENSSSCT00000004689	C6ORF170	-3.05	down
Targetscan	Y-67	1.01	up	ENSSSCT00000005647	TEK	-2.35	down
Targetscan	Y-67	1.01	up	ENSSSCT00000008408	GIGYF1	-2.14	down
Targetscan	Y-67	1.01	up	ENSSSCT00000009387	ADCY8	-1.22	down
Targetscan	Y-67	1.01	up	ENSSSCT00000009492	LETM1	-1.34	down
Targetscan	Y-67	1.01	up	ENSSSCT00000010836	TRAFD1	-1.08	down
Targetscan	Y-67	1.01	up	ENSSSCT00000011693	WDR11	-1.01	down
Targetscan	Y-67	1.01	up	ENSSSCT00000012032	AQP3	-1.54	down
Targetscan	Y-67	1.01	up	ENSSSCT00000013641	DIAPH2	2.44	up
Targetscan	Y-67	1.01	up	ENSSSCT00000015465	NR2F1	1.65	up
Targetscan	Y-67	1.01	up	ENSSSCT00000015578	SLC27A6	-2.48	down
Targetscan	Y-67	1.01	up	ENSSSCT00000015658	KDM3B	-1.07	down
Targetscan	Y-67	1.01	up	ENSSSCT00000017440	DNAJC10	-1.39	down
Targetscan	Y-69	1.3	up	ENSSSCT00000000064	NHP2L1	-1.05	down
Targetscan	Y-69	1.3	up	ENSSSCT00000000381	LOC100517399	1.94	up
Targetscan	Y-69	1.3	up	ENSSSCT00000000950	ARL1	-1.47	down
Targetscan	Y-69	1.3	up	ENSSSCT00000000994	SOCS2	-1.58	down
Targetscan	Y-69	1.3	up	ENSSSCT00000002274	SLC7A8	-1.68	down
Targetscan	Y-69	1.3	up	ENSSSCT00000002683	SEL1L	-1.71	down
Targetscan	Y-69	1.3	up	ENSSSCT00000002705	CALML4	1.34	up
Targetscan	Y-69	1.3	up	ENSSSCT00000003226	CLIPR-59	-1.21	down
Targetscan	Y-69	1.3	up	ENSSSCT00000003665	PPP6R1	-1.09	down
Targetscan	Y-69	1.3	up	ENSSSCT00000003739	ICMT	-3.35	down
Targetscan	Y-69	1.3	up	ENSSSCT00000003767	CLSTN1	-1.69	down
Targetscan	Y-69	1.3	up	ENSSSCT00000004637	MED23	-2.07	down
Targetscan	Y-69	1.3	up	ENSSSCT00000005825	TLE4	-1.84	down
Targetscan	Y-69	1.3	up	ENSSSCT00000006057	PSMD5	-1.64	down
Targetscan	Y-69	1.3	up	ENSSSCT00000006158	PPP6C	-1.58	down
Targetscan	Y-69	1.3	up	ENSSSCT00000006484	VPS28	1.07	up
Targetscan	Y-69	1.3	up	ENSSSCT00000006577	SNTB1	-2.28	down
Targetscan	Y-69	1.3	up	ENSSSCT00000007143	GBA	1.11	up
Targetscan	Y-69	1.3	up	ENSSSCT00000007708	PRNP	-1.23	down
Targetscan	Y-69	1.3	up	ENSSSCT00000008252	SLMO2	-2.26	down
Targetscan	Y-69	1.3	up	ENSSSCT00000008693	GLYR1	-1.69	down
Targetscan	Y-69	1.3	up	ENSSSCT00000008776	STUB1	1.03	up
Targetscan	Y-69	1.3	up	ENSSSCT00000009265	HAAO	2.56	up
Targetscan	Y-69	1.3	up	ENSSSCT00000009845	CCNG2	-2.2	down
Targetscan	Y-69	1.3	up	ENSSSCT00000010253	RFXAP	-1.71	down
Targetscan	Y-69	1.3	up	ENSSSCT00000011020	C22ORF13	-2.58	down
Targetscan	Y-69	1.3	up	ENSSSCT00000011082	UFD1L	-1.08	down
Targetscan	Y-69	1.3	up	ENSSSCT00000011871	WDR26	-1.38	down
Targetscan	Y-69	1.3	up	ENSSSCT00000012700	TMEM43	-3.99	down
Targetscan	Y-69	1.3	up	ENSSSCT00000013109	CLDND1	-1.56	down
Targetscan	Y-69	1.3	up	ENSSSCT00000014544	RCN1	-2.38	down
Targetscan	Y-69	1.3	up	ENSSSCT00000014665	PTBP1	-2.26	down
Targetscan	Y-69	1.3	up	ENSSSCT00000014788	ALKBH7	1.46	up
Targetscan	Y-69	1.3	up	ENSSSCT00000014800	C3	-1.09	down
Targetscan	Y-69	1.3	up	ENSSSCT00000015460	POLR3G	2.32	up
Targetscan	Y-69	1.3	up	ENSSSCT00000015628	SEC24A	-1.47	down
Targetscan	Y-69	1.3	up	ENSSSCT00000015974	FXC1	1.25	up
Targetscan	Y-69	1.3	up	ENSSSCT00000016232	PAK1	-1.33	down
Targetscan	Y-69	1.3	up	ENSSSCT00000017053	FAIM3	2.53	up
Targetscan	Y-69	1.3	up	ENSSSCT00000017335	STK39	-1.63	down
Targetscan	Y-69	1.3	up	ENSSSCT00000018622	NSUN2	-1.38	down
Targetscan	Y-69	1.3	up	ENSSSCT00000019572	NDEL1	-1.14	down
Targetscan	Y-82	2.32	up	ENSSSCT00000000950	ARL1	-1.47	down
Targetscan	Y-82	2.32	up	ENSSSCT00000003623	TFPT	1	up
Targetscan	Y-82	2.32	up	ENSSSCT00000004637	MED23	-2.07	down
Targetscan	Y-82	2.32	up	ENSSSCT00000005220	SNAP23	-2.18	down
Targetscan	Y-82	2.32	up	ENSSSCT00000015578	SLC27A6	-2.48	down
Targetscan	Y-82	2.32	up	ENSSSCT00000017363	CYBRD1	2.17	up
RNAhybrid	ssc-let-7e	1.09	up	ENSSSCT00000000036	TTLL12	-1.48	down
RNAhybrid	ssc-let-7e	1.09	up	ENSSSCT00000000303	CBX5	1.84	up
RNAhybrid	ssc-let-7e	1.09	up	ENSSSCT00000003078	TPPP3	1.16	up
RNAhybrid	ssc-let-7e	1.09	up	ENSSSCT00000004640	EPB41L2	-1.53	down
RNAhybrid	ssc-let-7e	1.09	up	ENSSSCT00000005250	LOC100620957	-2.92	down
RNAhybrid	ssc-let-7e	1.09	up	ENSSSCT00000005990	EPB41L4B	-1.56	down
RNAhybrid	ssc-let-7e	1.09	up	ENSSSCT00000006023	FKBP15	-1	down
RNAhybrid	ssc-let-7e	1.09	up	ENSSSCT00000006158	PPP6C	-1.58	down
RNAhybrid	ssc-let-7e	1.09	up	ENSSSCT00000006187	AK1	1.22	up
RNAhybrid	ssc-let-7e	1.09	up	ENSSSCT00000007000	PEX19	-1.48	down
RNAhybrid	ssc-let-7e	1.09	up	ENSSSCT00000007109	SMG5	-1.9	down
RNAhybrid	ssc-let-7e	1.09	up	ENSSSCT00000007119	UBQLN4	-1.52	down
RNAhybrid	ssc-let-7e	1.09	up	ENSSSCT00000007130	GON4L	-1.31	down
RNAhybrid	ssc-let-7e	1.09	up	ENSSSCT00000008699		1.57	up
RNAhybrid	ssc-let-7e	1.09	up	ENSSSCT00000008786	MAPK8IP3	-1.66	down
RNAhybrid	ssc-let-7e	1.09	up	ENSSSCT00000009492	LETM1	-1.34	down
RNAhybrid	ssc-let-7e	1.09	up	ENSSSCT00000009580	DHX15	-1.78	down
RNAhybrid	ssc-let-7e	1.09	up	ENSSSCT00000009845	CCNG2	-2.2	down
RNAhybrid	ssc-let-7e	1.09	up	ENSSSCT00000009903	ABCE1	-2.61	down
RNAhybrid	ssc-let-7e	1.09	up	ENSSSCT00000010428	STK24	-1.07	down
RNAhybrid	ssc-let-7e	1.09	up	ENSSSCT00000010472	TUBGCP3	-2.09	down
RNAhybrid	ssc-let-7e	1.09	up	ENSSSCT00000010537	FAM160B2	-1	down
RNAhybrid	ssc-let-7e	1.09	up	ENSSSCT00000010684	GPR133	-11.69	down
RNAhybrid	ssc-let-7e	1.09	up	ENSSSCT00000010723	PITPNM2	-3.26	down
RNAhybrid	ssc-let-7e	1.09	up	ENSSSCT00000011042	MAPK1	-3.2	down
RNAhybrid	ssc-let-7e	1.09	up	ENSSSCT00000011065	LOC100153925	1.63	up
RNAhybrid	ssc-let-7e	1.09	up	ENSSSCT00000011082	UFD1L	-1.08	down
RNAhybrid	ssc-let-7e	1.09	up	ENSSSCT00000011871	WDR26	-1.38	down
RNAhybrid	ssc-let-7e	1.09	up	ENSSSCT00000012467	GMPPB	-1.75	down
RNAhybrid	ssc-let-7e	1.09	up	ENSSSCT00000012961	TNK2	-1.28	down
RNAhybrid	ssc-let-7e	1.09	up	ENSSSCT00000013417	UBA1	-4.24	down
RNAhybrid	ssc-let-7e	1.09	up	ENSSSCT00000013571	PHKA1	-1.63	down
RNAhybrid	ssc-let-7e	1.09	up	ENSSSCT00000013985	HCFC1	-2.56	down
RNAhybrid	ssc-let-7e	1.09	up	ENSSSCT00000014100	F1RVN0_PIG	1	up
RNAhybrid	ssc-let-7e	1.09	up	ENSSSCT00000014250	VEGFB	1.01	up
RNAhybrid	ssc-let-7e	1.09	up	ENSSSCT00000014469	CKAP5	-1.8	down
RNAhybrid	ssc-let-7e	1.09	up	ENSSSCT00000014840	MAP2K7	1.14	up
RNAhybrid	ssc-let-7e	1.09	up	ENSSSCT00000014898	PDE4A	1.18	up
RNAhybrid	ssc-let-7e	1.09	up	ENSSSCT00000015126	RAB8A	-1.1	down
RNAhybrid	ssc-let-7e	1.09	up	ENSSSCT00000015497	PAM	-1.93	down
RNAhybrid	ssc-let-7e	1.09	up	ENSSSCT00000016472	HYOU1	-2.06	down
RNAhybrid	ssc-let-7e	1.09	up	ENSSSCT00000016768	DMTF1	-1.35	down
RNAhybrid	ssc-let-7e	1.09	up	ENSSSCT00000017503	SF3B1	-1.58	down
RNAhybrid	ssc-let-7e	1.09	up	ENSSSCT00000017863	ESYT2	-1.62	down
RNAhybrid	ssc-let-7e	1.09	up	ENSSSCT00000018744	C17ORF28	-1.4	down
RNAhybrid	ssc-let-7e	1.09	up	ENSSSCT00000019515	ASGR2	3.06	up
RNAhybrid	ssc-miR-101	1.36	up	ENSSSCT00000006757	PKIA	-2.15	down
RNAhybrid	ssc-miR-133a-3p	2.23	up	ENSSSCT00000000100	SUN2	-1.63	down
RNAhybrid	ssc-miR-133a-3p	2.23	up	ENSSSCT00000000204	MLL2	-2.5	down
RNAhybrid	ssc-miR-133a-3p	2.23	up	ENSSSCT00000000740	LRRC23	3.55	up
RNAhybrid	ssc-miR-133a-3p	2.23	up	ENSSSCT00000000751	PTMS	1.05	up
RNAhybrid	ssc-miR-133a-3p	2.23	up	ENSSSCT00000001736	BRPF3	-3	down
RNAhybrid	ssc-miR-133a-3p	2.23	up	ENSSSCT00000003355	MEGF8	-2.9	down
RNAhybrid	ssc-miR-133a-3p	2.23	up	ENSSSCT00000003854	PLEKHM2	-1.05	down
RNAhybrid	ssc-miR-133a-3p	2.23	up	ENSSSCT00000003896	PINK1	-1.03	down
RNAhybrid	ssc-miR-133a-3p	2.23	up	ENSSSCT00000004094	LPIN	-2.07	down
RNAhybrid	ssc-miR-133a-3p	2.23	up	ENSSSCT00000004487	EZR	-1.58	down
RNAhybrid	ssc-miR-133a-3p	2.23	up	ENSSSCT00000004756	C6ORF165	1.19	up
RNAhybrid	ssc-miR-133a-3p	2.23	up	ENSSSCT00000005288	THBS1	-12.02	down
RNAhybrid	ssc-miR-133a-3p	2.23	up	ENSSSCT00000006041	TNC	-3.61	down
RNAhybrid	ssc-miR-133a-3p	2.23	up	ENSSSCT00000006069	GGTA1	-1.3	down
RNAhybrid	ssc-miR-133a-3p	2.23	up	ENSSSCT00000006218	WDR34	1	up
RNAhybrid	ssc-miR-133a-3p	2.23	up	ENSSSCT00000007130	GON4L	-1.31	down
RNAhybrid	ssc-miR-133a-3p	2.23	up	ENSSSCT00000007804	LOC100621414	-2.86	down
RNAhybrid	ssc-miR-133a-3p	2.23	up	ENSSSCT00000008062	MYBL2	2.12	up
RNAhybrid	ssc-miR-133a-3p	2.23	up	ENSSSCT00000008276	SUN1	-1.12	down
RNAhybrid	ssc-miR-133a-3p	2.23	up	ENSSSCT00000008339	LMTK2	-2.9	down
RNAhybrid	ssc-miR-133a-3p	2.23	up	ENSSSCT00000008404	AGFG2	-1.06	down
RNAhybrid	ssc-miR-133a-3p	2.23	up	ENSSSCT00000008560	XPO6	-1.06	down
RNAhybrid	ssc-miR-133a-3p	2.23	up	ENSSSCT00000008586	SCNN1G	-1.61	down
RNAhybrid	ssc-miR-133a-3p	2.23	up	ENSSSCT00000009154	CEP68	-2.63	down
RNAhybrid	ssc-miR-133a-3p	2.23	up	ENSSSCT00000009167	EHBP1	-1.33	down
RNAhybrid	ssc-miR-133a-3p	2.23	up	ENSSSCT00000009270	PKDCC	-1.9	down
RNAhybrid	ssc-miR-133a-3p	2.23	up	ENSSSCT00000009387	ADCY8	-1.22	down
RNAhybrid	ssc-miR-133a-3p	2.23	up	ENSSSCT00000009499	WHSC1	-2.2	down
RNAhybrid	ssc-miR-133a-3p	2.23	up	ENSSSCT00000010103	AFF1	-2.76	down
RNAhybrid	ssc-miR-133a-3p	2.23	up	ENSSSCT00000010234	FRY	-1.85	down
RNAhybrid	ssc-miR-133a-3p	2.23	up	ENSSSCT00000010428	STK24	-1.07	down
RNAhybrid	ssc-miR-133a-3p	2.23	up	ENSSSCT00000010452	BIVM	-3.62	down
RNAhybrid	ssc-miR-133a-3p	2.23	up	ENSSSCT00000010783	CIT	-1.06	down
RNAhybrid	ssc-miR-133a-3p	2.23	up	ENSSSCT00000011072	DGCR2	-3.61	down
RNAhybrid	ssc-miR-133a-3p	2.23	up	ENSSSCT00000011079	HIRA	-1.07	down
RNAhybrid	ssc-miR-133a-3p	2.23	up	ENSSSCT00000011094	ARVCF	-1.49	down
RNAhybrid	ssc-miR-133a-3p	2.23	up	ENSSSCT00000011259	DDIT4	-1.32	down
RNAhybrid	ssc-miR-133a-3p	2.23	up	ENSSSCT00000011350	GLUD1	-2.11	down
RNAhybrid	ssc-miR-133a-3p	2.23	up	ENSSSCT00000011546	SCD	-1.44	down
RNAhybrid	ssc-miR-133a-3p	2.23	up	ENSSSCT00000011712	SAMD4B	-2.59	down
RNAhybrid	ssc-miR-133a-3p	2.23	up	ENSSSCT00000011753	C10ORF137	-1.15	down
RNAhybrid	ssc-miR-133a-3p	2.23	up	ENSSSCT00000012254	EAF1	-13.75	down
RNAhybrid	ssc-miR-133a-3p	2.23	up	ENSSSCT00000012297	OSBPL10	-1.42	down
RNAhybrid	ssc-miR-133a-3p	2.23	up	ENSSSCT00000012495	MAPKAPK3	-1.85	down
RNAhybrid	ssc-miR-133a-3p	2.23	up	ENSSSCT00000012513	WDR82P1	-2.64	down
RNAhybrid	ssc-miR-133a-3p	2.23	up	ENSSSCT00000012718	SEC61A1	-3.36	down
RNAhybrid	ssc-miR-133a-3p	2.23	up	ENSSSCT00000012907	RFC4	-1.85	down
RNAhybrid	ssc-miR-133a-3p	2.23	up	ENSSSCT00000013209	MX2	-3.65	down
RNAhybrid	ssc-miR-133a-3p	2.23	up	ENSSSCT00000013558	SNX12	-2.87	down
RNAhybrid	ssc-miR-133a-3p	2.23	up	ENSSSCT00000014036	PNPLA2	1.23	up
RNAhybrid	ssc-miR-133a-3p	2.23	up	ENSSSCT00000014224	ARL2	1.07	up
RNAhybrid	ssc-miR-133a-3p	2.23	up	ENSSSCT00000014289	FADS2	-1.64	down
RNAhybrid	ssc-miR-133a-3p	2.23	up	ENSSSCT00000014788	ALKBH7	1.46	up
RNAhybrid	ssc-miR-133a-3p	2.23	up	ENSSSCT00000014898	PDE4A	1.18	up
RNAhybrid	ssc-miR-133a-3p	2.23	up	ENSSSCT00000015139	CHERP	-1.49	down
RNAhybrid	ssc-miR-133a-3p	2.23	up	ENSSSCT00000015194	C19ORF60	1.03	up
RNAhybrid	ssc-miR-133a-3p	2.23	up	ENSSSCT00000015658	KDM3B	-1.07	down
RNAhybrid	ssc-miR-133a-3p	2.23	up	ENSSSCT00000016472	HYOU1	-2.06	down
RNAhybrid	ssc-miR-133a-3p	2.23	up	ENSSSCT00000017243	DUSP26	2.03	up
RNAhybrid	ssc-miR-133a-3p	2.23	up	ENSSSCT00000018232	YKT6	-1.17	down
RNAhybrid	ssc-miR-133a-3p	2.23	up	ENSSSCT00000018316	C1QTNF3	1.69	up
RNAhybrid	ssc-miR-133a-3p	2.23	up	ENSSSCT00000018618	MTRR	-2.1	down
RNAhybrid	ssc-miR-133a-3p	2.23	up	ENSSSCT00000018632	NDUFS6	1.3	up
RNAhybrid	ssc-miR-133a-3p	2.23	up	ENSSSCT00000018681	SLC26A11	1.45	up
RNAhybrid	ssc-miR-133a-3p	2.23	up	ENSSSCT00000018723	ACOX1	-1.67	down
RNAhybrid	ssc-miR-133a-3p	2.23	up	ENSSSCT00000018852	NSF	-2.22	down
RNAhybrid	ssc-miR-133a-3p	2.23	up	ENSSSCT00000019128	MRPL27	1.24	up
RNAhybrid	ssc-miR-133a-3p	2.23	up	ENSSSCT00000019404	SGSM2	-1.99	down
RNAhybrid	ssc-miR-133a-3p	2.23	up	ENSSSCT00000019515	ASGR2	3.06	up
RNAhybrid	ssc-miR-133a-3p	2.23	up	ENSSSCT00000019546	KDM6B	-2.08	down
RNAhybrid	ssc-miR-133a-3p	2.23	up	ENSSSCT00000000006	C22ORF40	1.85	up
RNAhybrid	ssc-miR-133b	2.44	up	ENSSSCT00000000006	C22ORF40	1.85	up
RNAhybrid	ssc-miR-133b	2.44	up	ENSSSCT00000000019	LOC100736589	-1.2	down
RNAhybrid	ssc-miR-133b	2.44	up	ENSSSCT00000000100	SUN2	-1.63	down
RNAhybrid	ssc-miR-133b	2.44	up	ENSSSCT00000000204	MLL2	-2.5	down
RNAhybrid	ssc-miR-133b	2.44	up	ENSSSCT00000000476	LOC100517091	2.13	up
RNAhybrid	ssc-miR-133b	2.44	up	ENSSSCT00000000728	CLSTN3	-1.33	down
RNAhybrid	ssc-miR-133b	2.44	up	ENSSSCT00000000751	PTMS	1.05	up
RNAhybrid	ssc-miR-133b	2.44	up	ENSSSCT00000001334	SLA-1	1.64	up
RNAhybrid	ssc-miR-133b	2.44	up	ENSSSCT00000001691	ITPR3	-1.41	down
RNAhybrid	ssc-miR-133b	2.44	up	ENSSSCT00000001736	BRPF3	-3	down
RNAhybrid	ssc-miR-133b	2.44	up	ENSSSCT00000001874	XPO5	-4.19	down
RNAhybrid	ssc-miR-133b	2.44	up	ENSSSCT00000002118	SCAMP2	-2.12	down
RNAhybrid	ssc-miR-133b	2.44	up	ENSSSCT00000003036	AP1G1	-3.13	down
RNAhybrid	ssc-miR-133b	2.44	up	ENSSSCT00000003122	AMFR	-2.05	down
RNAhybrid	ssc-miR-133b	2.44	up	ENSSSCT00000003854	PLEKHM2	-1.05	down
RNAhybrid	ssc-miR-133b	2.44	up	ENSSSCT00000003896	PINK1	-1.03	down
RNAhybrid	ssc-miR-133b	2.44	up	ENSSSCT00000003964	WDTC1	-1.8	down
RNAhybrid	ssc-miR-133b	2.44	up	ENSSSCT00000004239	MYSM1	-2.2	down
RNAhybrid	ssc-miR-133b	2.44	up	ENSSSCT00000004486	SYTL3	1.78	up
RNAhybrid	ssc-miR-133b	2.44	up	ENSSSCT00000004487	EZR	-1.58	down
RNAhybrid	ssc-miR-133b	2.44	up	ENSSSCT00000004756	C6ORF165	1.19	up
RNAhybrid	ssc-miR-133b	2.44	up	ENSSSCT00000005093	RAB27A	-1.36	down
RNAhybrid	ssc-miR-133b	2.44	up	ENSSSCT00000005288	THBS1	-12.02	down
RNAhybrid	ssc-miR-133b	2.44	up	ENSSSCT00000006041	TNC	-3.61	down
RNAhybrid	ssc-miR-133b	2.44	up	ENSSSCT00000006069	GGTA1	-1.3	down
RNAhybrid	ssc-miR-133b	2.44	up	ENSSSCT00000006227	LRRC8A	-2.94	down
RNAhybrid	ssc-miR-133b	2.44	up	ENSSSCT00000006759	SEC31B	-1.41	down
RNAhybrid	ssc-miR-133b	2.44	up	ENSSSCT00000007121	ARHGEF2	1.43	up
RNAhybrid	ssc-miR-133b	2.44	up	ENSSSCT00000007130	GON4L	-1.31	down
RNAhybrid	ssc-miR-133b	2.44	up	ENSSSCT00000007143	GBA	1.11	up
RNAhybrid	ssc-miR-133b	2.44	up	ENSSSCT00000007378	PTGFRN	-2.35	down
RNAhybrid	ssc-miR-133b	2.44	up	ENSSSCT00000007475	GNAI3	-1.57	down
RNAhybrid	ssc-miR-133b	2.44	up	ENSSSCT00000007584	GBP1	-3.02	down
RNAhybrid	ssc-miR-133b	2.44	up	ENSSSCT00000007701	PLAT	-1.3	down
RNAhybrid	ssc-miR-133b	2.44	up	ENSSSCT00000007804	LOC100621414	-2.86	down
RNAhybrid	ssc-miR-133b	2.44	up	ENSSSCT00000008062	MYBL2	2.12	up
RNAhybrid	ssc-miR-133b	2.44	up	ENSSSCT00000008404	AGFG2	-1.06	down
RNAhybrid	ssc-miR-133b	2.44	up	ENSSSCT00000008560	XPO6	-1.06	down
RNAhybrid	ssc-miR-133b	2.44	up	ENSSSCT00000008693	GLYR1	-1.69	down
RNAhybrid	ssc-miR-133b	2.44	up	ENSSSCT00000008776	STUB1	1.03	up
RNAhybrid	ssc-miR-133b	2.44	up	ENSSSCT00000009154	CEP68	-2.63	down
RNAhybrid	ssc-miR-133b	2.44	up	ENSSSCT00000009167	EHBP1	-1.33	down
RNAhybrid	ssc-miR-133b	2.44	up	ENSSSCT00000009236	MCFD2	-2.38	down
RNAhybrid	ssc-miR-133b	2.44	up	ENSSSCT00000009270	PKDCC	-1.9	down
RNAhybrid	ssc-miR-133b	2.44	up	ENSSSCT00000009499	WHSC1	-2.2	down
RNAhybrid	ssc-miR-133b	2.44	up	ENSSSCT00000010103	AFF1	-2.76	down
RNAhybrid	ssc-miR-133b	2.44	up	ENSSSCT00000010234	FRY	-1.85	down
RNAhybrid	ssc-miR-133b	2.44	up	ENSSSCT00000010428	STK24	-1.07	down
RNAhybrid	ssc-miR-133b	2.44	up	ENSSSCT00000010723	PITPNM2	-3.26	down
RNAhybrid	ssc-miR-133b	2.44	up	ENSSSCT00000010783	CIT	-1.06	down
RNAhybrid	ssc-miR-133b	2.44	up	ENSSSCT00000011020	C22ORF13	-2.58	down
RNAhybrid	ssc-miR-133b	2.44	up	ENSSSCT00000011079	HIRA	-1.07	down
RNAhybrid	ssc-miR-133b	2.44	up	ENSSSCT00000011094	ARVCF	-1.49	down
RNAhybrid	ssc-miR-133b	2.44	up	ENSSSCT00000011259	DDIT4	-1.32	down
RNAhybrid	ssc-miR-133b	2.44	up	ENSSSCT00000011546	SCD	-1.44	down
RNAhybrid	ssc-miR-133b	2.44	up	ENSSSCT00000011712	SAMD4B	-2.59	down
RNAhybrid	ssc-miR-133b	2.44	up	ENSSSCT00000011753	C10ORF137	-1.15	down
RNAhybrid	ssc-miR-133b	2.44	up	ENSSSCT00000012032	AQP3	-1.54	down
RNAhybrid	ssc-miR-133b	2.44	up	ENSSSCT00000012254	EAF1	-13.75	down
RNAhybrid	ssc-miR-133b	2.44	up	ENSSSCT00000012495	MAPKAPK3	-1.85	down
RNAhybrid	ssc-miR-133b	2.44	up	ENSSSCT00000012513	WDR82P1	-2.64	down
RNAhybrid	ssc-miR-133b	2.44	up	ENSSSCT00000012715	GATA2	-1.15	down
RNAhybrid	ssc-miR-133b	2.44	up	ENSSSCT00000013209	MX2	-3.65	down
RNAhybrid	ssc-miR-133b	2.44	up	ENSSSCT00000014036	PNPLA2	1.23	up
RNAhybrid	ssc-miR-133b	2.44	up	ENSSSCT00000014289	FADS2	-1.64	down
RNAhybrid	ssc-miR-133b	2.44	up	ENSSSCT00000014401	SERPING1	-1.05	down
RNAhybrid	ssc-miR-133b	2.44	up	ENSSSCT00000014788	ALKBH7	1.46	up
RNAhybrid	ssc-miR-133b	2.44	up	ENSSSCT00000014898	PDE4A	1.18	up
RNAhybrid	ssc-miR-133b	2.44	up	ENSSSCT00000015139	CHERP	-1.49	down
RNAhybrid	ssc-miR-133b	2.44	up	ENSSSCT00000015465	NR2F1	1.65	up
RNAhybrid	ssc-miR-133b	2.44	up	ENSSSCT00000015658	KDM3B	-1.07	down
RNAhybrid	ssc-miR-133b	2.44	up	ENSSSCT00000016472	HYOU1	-2.06	down
RNAhybrid	ssc-miR-133b	2.44	up	ENSSSCT00000017047	MAPKAPK2	-1.64	down
RNAhybrid	ssc-miR-133b	2.44	up	ENSSSCT00000017217	TM2D2	-3.9	down
RNAhybrid	ssc-miR-133b	2.44	up	ENSSSCT00000017228	WHSC1L1	-1.14	down
RNAhybrid	ssc-miR-133b	2.44	up	ENSSSCT00000017243	DUSP26	2.03	up
RNAhybrid	ssc-miR-133b	2.44	up	ENSSSCT00000017825	SEPT2	-2.69	down
RNAhybrid	ssc-miR-133b	2.44	up	ENSSSCT00000018005	CALD1	1.5	up
RNAhybrid	ssc-miR-133b	2.44	up	ENSSSCT00000018316	C1QTNF3	1.69	up
RNAhybrid	ssc-miR-133b	2.44	up	ENSSSCT00000018618	MTRR	-2.1	down
RNAhybrid	ssc-miR-133b	2.44	up	ENSSSCT00000018744	C17ORF28	-1.4	down
RNAhybrid	ssc-miR-133b	2.44	up	ENSSSCT00000018767	TTYH2	-1.6	down
RNAhybrid	ssc-miR-133b	2.44	up	ENSSSCT00000018924	PSME3	-2.97	down
RNAhybrid	ssc-miR-133b	2.44	up	ENSSSCT00000019128	MRPL27	1.24	up
RNAhybrid	ssc-miR-133b	2.44	up	ENSSSCT00000019255	MRM1	2.46	up
RNAhybrid	ssc-miR-133b	2.44	up	ENSSSCT00000019404	SGSM2	-1.99	down
RNAhybrid	ssc-miR-133b	2.44	up	ENSSSCT00000019515	ASGR2	3.06	up
RNAhybrid	ssc-miR-133b	2.44	up	ENSSSCT00000019546	KDM6B	-2.08	down
RNAhybrid	ssc-miR-135	1.26	up	ENSSSCT00000003811	PLOD1	-1.12	down
RNAhybrid	ssc-miR-135	1.26	up	ENSSSCT00000006797	CSPP1	1.53	up
RNAhybrid	ssc-miR-135	1.26	up	ENSSSCT00000009007	PTCD3	-1.53	down
RNAhybrid	ssc-miR-135	1.26	up	ENSSSCT00000009844	CCNI	-1.5	down
RNAhybrid	ssc-miR-135	1.26	up	ENSSSCT00000011177	CCDC6	-3.15	down
RNAhybrid	ssc-miR-135	1.26	up	ENSSSCT00000011188	ZNF365	2.43	up
RNAhybrid	ssc-miR-135	1.26	up	ENSSSCT00000012330	GORASP1	-2.9	down
RNAhybrid	ssc-miR-135	1.26	up	ENSSSCT00000012451	QRICH1	-1.53	down
RNAhybrid	ssc-miR-135	1.26	up	ENSSSCT00000016769	LOC100523199	-1.74	down
RNAhybrid	ssc-miR-135	1.26	up	ENSSSCT00000016906	RASAL2	1.01	up
RNAhybrid	ssc-miR-135	1.26	up	ENSSSCT00000017477	MFSD6	-2.13	down
RNAhybrid	ssc-miR-143-3p	-1.01	down	ENSSSCT00000001767	GLX1	-1.29	down
RNAhybrid	ssc-miR-143-3p	-1.01	down	ENSSSCT00000001962	IREB2	-1.45	down
RNAhybrid	ssc-miR-143-3p	-1.01	down	ENSSSCT00000005180	CTDSPL2	-3.43	down
RNAhybrid	ssc-miR-143-3p	-1.01	down	ENSSSCT00000010836	TRAFD1	-1.08	down
RNAhybrid	ssc-miR-143-3p	-1.01	down	ENSSSCT00000011422	PAPSS2	-1.64	down
RNAhybrid	ssc-miR-143-3p	-1.01	down	ENSSSCT00000013641	DIAPH2	2.44	up
RNAhybrid	ssc-miR-143-3p	-1.01	down	ENSSSCT00000014053	CARS	1.41	up
RNAhybrid	ssc-miR-143-3p	-1.01	down	ENSSSCT00000017436	SSFA2	-2.45	down
RNAhybrid	ssc-miR-143-3p	-1.01	down	ENSSSCT00000018024	MEST	-1.63	down
RNAhybrid	ssc-miR-143-3p	-1.01	down	ENSSSCT00000018232	YKT6	-1.17	down
RNAhybrid	ssc-miR-149	1.15	up	ENSSSCT00000000006	C22ORF40	1.85	up
RNAhybrid	ssc-miR-149	1.15	up	ENSSSCT00000000036	TTLL12	-1.48	down
RNAhybrid	ssc-miR-149	1.15	up	ENSSSCT00000000039	ARFGAP3	-1.59	down
RNAhybrid	ssc-miR-149	1.15	up	ENSSSCT00000000101	GTPBP1	-1.34	down
RNAhybrid	ssc-miR-149	1.15	up	ENSSSCT00000000476	LOC100517091	2.13	up
RNAhybrid	ssc-miR-149	1.15	up	ENSSSCT00000000751	PTMS	1.05	up
RNAhybrid	ssc-miR-149	1.15	up	ENSSSCT00000000759	CHD4	1.01	up
RNAhybrid	ssc-miR-149	1.15	up	ENSSSCT00000000941	GNPTAB	-2.2	down
RNAhybrid	ssc-miR-149	1.15	up	ENSSSCT00000001095	PXDC1	-1.78	down
RNAhybrid	ssc-miR-149	1.15	up	ENSSSCT00000001531	NFKBIL1	1.08	up
RNAhybrid	ssc-miR-149	1.15	up	ENSSSCT00000001639	COL11A2	4.91	up
RNAhybrid	ssc-miR-149	1.15	up	ENSSSCT00000001767	GLX1	-1.29	down
RNAhybrid	ssc-miR-149	1.15	up	ENSSSCT00000001874	XPO5	-4.19	down
RNAhybrid	ssc-miR-149	1.15	up	ENSSSCT00000002046	CCDC37	1.83	up
RNAhybrid	ssc-miR-149	1.15	up	ENSSSCT00000002150	NEO1	-1.39	down
RNAhybrid	ssc-miR-149	1.15	up	ENSSSCT00000002825	PPP1R13B	-1.7	down
RNAhybrid	ssc-miR-149	1.15	up	ENSSSCT00000003078	TPPP3	1.16	up
RNAhybrid	ssc-miR-149	1.15	up	ENSSSCT00000003516	RPL13A	2.74	up
RNAhybrid	ssc-miR-149	1.15	up	ENSSSCT00000003533	F1RHW6_PIG	-7.19	down
RNAhybrid	ssc-miR-149	1.15	up	ENSSSCT00000003861	C1ORF144	-2.07	down
RNAhybrid	ssc-miR-149	1.15	up	ENSSSCT00000003896	PINK1	-1.03	down
RNAhybrid	ssc-miR-149	1.15	up	ENSSSCT00000003985	PTPRU	-2.18	down
RNAhybrid	ssc-miR-149	1.15	up	ENSSSCT00000004094	LPIN	-2.07	down
[truncated: 4,208 more rows]

## Sheet: Counts
Target prediction by two algorithms
Algorithm	miRNAs	Transcript	miRNA-mRNA Interaction	negatively correlated pairs	proportion
Targetscan	41	983	2798	1789	0.639385
RNAhybrid	41	1060	4458	3180	0.713324
Overlap of two algorithms	38	552	1049	668	0.636797
Union of two algorithms	41	1174	6207	4297	0.692283
Differentially expressed miRNAs-mRNAs pairs distribution
RNAhybrid
	miRNA↑,mRNA↑	miRNA ↑,mRNA ↓	miRNA↓,mRNA↑	miRNA↓,mRNA↓
miRNAs	26	31	9	8
Transcript	246	794	77	161
	1101	3089	87	181
Targetscan
	miRNA↑,mRNA↑	miRNA ↑,mRNA ↓	miRNA↓,mRNA↑	miRNA↓,mRNA↓
miRNAs	32	32	9	9
Transcript	213	694	88	306
	620	1676	113	389
Overlap of two algorithms
	miRNA↑,mRNA↑	miRNA ↑,mRNA ↓	miRNA↓,mRNA↑	miRNA↓,mRNA↓
miRNAs	24	29	6	7
Transcript	157	370	21	53
	323	647	21	58
Union of two algorithms
	miRNA↑,mRNA↑	miRNA ↑,mRNA ↓	miRNA↓,mRNA↑	miRNA↓,mRNA↓
miRNAs	32	32	9	9
Transcript	262	877	126	386
	1398	4118	179	512
##:↑ indicated up-regaulation of ifferentially expressed miRNAs or mRNAs, ↓indicated down-regaulation of ifferentially expressed miRNAs or mRNAs
